# Supplementary material for: Network of Interactions Between Gut Microbiome, Host Biomarkers, and Urine Metabolome in Carotid Atherosclerosis
Source: Front Cell Infect Microbiol. 2021 Oct 7;11:708088. doi: 10.3389/fcimb.2021.708088 (PMC8529068; doi:10.3389/fcimb.2021.708088)
Supplement: Supplementary file 1 [file Table_1.xlsx]

## Sheet: Table S1
Supplementary Table 1 Abbreviations used for phenotypes
Abbreviation	Full name
Hypertriglyceridemia	Hypertriglyceridemia
APOB	Apolipoprotein B
HbA1c	Hemoglobin A1c
TRIG	Triglyceride
Systolic BP	SBP
LDLC	Low-density lipoprotein cholesterol
Glucose	Glucose
C-Peptide	C-Peptide
Age	Age
CHOL	Cholesterol
GGT	Gamma-glutamyl transferase
E2	Estradiol
mpas1.00.1.s.	Blood viscosity at a shear rate of 1 S-1
Mg	Magnesium
HDLC	High-density lipoprotein cholesterol
mpas15.00.1.s.	Blood viscosity at a shear rate of 15 S-1
P	Progesterone
gender	Gender
URIC	Uric acid
ALT	Alanine transaminase
Prothrombin-time	Prothrombin time
Alcohol consumption	Alcohol consumption
Fasting serum insulin	Fasting serum insulin
mpas130.00.1.s.	Blood viscosity at a shear rate of 130 S-1
HB	Hemoglobin
Hematocrit	Hematocrit
ProBNP E	pro-brain natriuretic peptide
RBC	Red blood cells
mpas1200.00.1.s.	Blood viscosity at a shear rate of 1200 S-1
diastolic BP	Diastolic blood pressure
AST	Aspartate aminotransferase
Hepatic	Hepatic
FBG	Fasting blood glucose
beta-collagen-degradation-products	Beta-collagen-degradation-products
Troponin-T	Troponin-T
MYOG	Myohemoglobin
AMY	Amylase
CREA	Creatinine
Calcifediol	25-hydroxyvitamin D3
T2D	type 2 diabetes mellitus
APOA1	apolipoprotein A1
T3	serum free triiodothyrosine
Prothrombin-time2	Prothrombin-time2
INR	International normalized ratio
triiodothyronine	triiodothyrosine
APTT	activated partial thromboplastin time
Prothrombin activity	plasma prothrombin activity
Serum ferritin	Serum-ferritin
APOE	apolipoprotein E
Eosinophils	Eosinophils
PDW	platelet volume distribution width
CK	creatine kinase
Ca	calcium
BUN	blood urea nitrogen
Homocysteine	Homocysteine
NK	Natural killer cell
CKMB2	creative kinase isoenzyme MB2
Mean Platelet Volume	Mean Platelet Volume
ACR	urinary albumin-to-creatinine ratio
0min-prolactin	0min-prolactin
MAO	Monoamine oxidase
Reticulocyte	Reticulocyte percentage
LH	Luteinizing hormone
TBA	Total bile acid
IgM	Anti-β2-glycoprotein I antibody IgM
T	Testosterone
Ka	Kalium
SBP.DBP	Systolic blood pressure/diastolic blood pressure
C13	Carbon13
ATG	Antithyroglobulin antibody
β2—MG	β2.microglobulin
gallbladder	Gallbladder
WBC	White blood cell count
GA	Glycated Albumin
CO2	Carbon dioxide
ALP	Alkaline phosphatase
Basophils	Basophilic granulocyte
IgA	Anti-β2-glycoprotein I antibody IgA
VB12	Vitamin B12
CRP	Hypersensitive c-reactive protein
T4	Tetraiodothyronine
Inorganic phosphorus	Inorganic phosphorus
Osteocalcin	Osteocalcin
Folic acid	Folic-acid
UIBC	Unsaturated iron binding capacity
TPOA	Anti-thyroid peroxidase antibody
Troponin-I	Troponin-I
NA1	Natrium
Smoking	Smoking
B lymphocytes	B-lymphocytes
TP	Total protein
LDH	Lactic dehydrogenase
chloride	Chloride
IgG	Anti-β2-glycoprotein I antibody IgG
LPS	Lipase
iPTH	Intact parathyroid hormone
FSH	Follicle-stimulating hormone
2-h serum insulin	2-h serum insulin
PLT	Platelet count
Iron	Iron
RDW	Red blood cell volume distribution width
MFR	Middle fluorescent reticulocyte
TBIL	Total bilirubin
Lymphocytes	Lymphocytes
LFR	Low fluorescent reticulocyte
ALB	Albumin
TSH	Thyroid stimulating hormone
Monocytes	Monocytes
MCHC con	Mean corpuscular-hemoglobin concentration
MCHC V	Mean corpuscular hemoglobin
APOA	Apolipoprotein A
ADA	Adenosine deaminase
ACL	Anti-cardiolipid antibody
2h C-Peptide	2h C-Peptide
MCV	Mean corpuscular volume
Neutrophils	Neutrophils
tP1NP	Total procollagen type I amino-terminal propeptide
PCT	Platelet crit
HFR	High fluorescence reticulocyte
DBIL	Direct bilirubin
α-Microglobulin	α-Microglobulin
Plasma fibrinogen	Plasma fibrinogen
CKMB	Creatine kinase MB
CAS	Carotid atherosclerosis
Thyroxin	Thyroxin

## Sheet: Table S2
Supplementary Table 2 Cohort metadata
Sample ID	CAS	Age	Smoking	Alcohol consumption	Hypertriglyceridemia	T2D	Hepatic disease	Gallbladder disease	Systolic BP	Diastolic BP	C13	Gender	2h postprandial C-peptide	2h serum insulin	Glucose	Homocysteine	VB12	C-peptide	Beta-collagen degradation products	Folic acid	Fasting serum insulin	Osteocalcin	iPTH	tP1NP	Calcifediol	GA	HB	HbA1c	RBC	WBC	Neutrophils	Lymphocytes	Monocytes	Eosinophils	Basophils	Hematocrit	MCV	MCHC V	MCHC con	RDW	PLT	Mean Platelet Volume	PDW	PCT	Reticulocyte	LFR	MFR	HFR	Prothrombin-time
A324942	case	68	0	0	1	0	1	0	160	86	0	Female	10.14	61.92	5.82	12.33	580.5	3.04	0.31	9.76	16.75	16.49	25.27	62.63	29.83	11.4	129	5.6	4.11	4.1	0.5	0.385	0.049	0.061	0.005	0.364	88.6	31.4	354	11.9	175	11.5	14.7	0.2	0.97	0.968	0.032	0	16.4
A327859	case	55	0	30	1	1	0	0	138	77	1	Male	10.15	63.51	5.81	16.87	252.8	2.87	0.218	8.7	13.92	10.05	43.43	29.45	15.65	15.3	144	6	4.69	6.22	0.602	0.305	0.05	0.04	0.003	0.406	86.6	30.7	355	12.6	124	10	11.2	0.12	1.86	0.909	0.085	0.006	16.3
A673425	case	50	20	20	0	0	1	0	120	80	NA	Male	6.9	34.9	5.09	10.815	510.6	1.81	0.418	8.77	8.75	18.02	36.53	49.405	15.535	12.1	154	5.5	4.86	4.34	0.659	0.265	0.058	0.016	0.002	0.438	90.1	31.7	352	12.7	116	10.6	12.5	0.12	1.71	0.95	0.045	0.005	16.4
B182623	case	56	20	0	1	0	0	0	120	80	NA	Male	7.29	30.39	4.97	12.75	346.2	1.94	0.488	9.61	5.57	23.96	47.04	55.39	14.76	12.1	154	5.1	4.92	5.1	0.537	0.388	0.049	0.022	0.004	0.442	89.8	31.3	348	12.5	197	12	16.2	0.24	1.28	0.983	0.017	0	15.8
A833717	case	51	0	0	0	0	0	1	112	72	0	Female	5.58	26.26	4.29	5.52	759.6	1.64	0.543	7.62	5.2	30.82	39.53	75.99	9.77	14.5	125	5	4.38	3.92	0.515	0.413	0.056	0.013	0.003	0.361	82.4	28.5	346	12.9	207	10.6	11.9	0.22	1.17	0.986	0.014	0	16.6
B266801	case	49	0	0	1	0	1	1	140	90	1	Female	9.64	55.31	4.47	7.95	642.9	3.05	0.4	10.76	11.45	15.92	32.97	34.21	13.01	12	137	5.8	4.81	8.12	0.425	0.489	0.053	0.028	0.005	0.421	87.5	28.5	325	13.5	320	10.7	12.2	0.34	1.37	0.917	0.08	0.003	16.8
B489623	control	50	0	0	0	0	1	0	118	80	1	Female	9.78	48.12	4.59	8.41	1088	2.03	0.336	12.17	7.64	18.92	24.39	57.47	18.73	11	131	4.8	3.98	5.54	0.547	0.377	0.052	0.022	0.002	0.375	94.2	32.9	349	11.9	261	11.2	13.3	0.29	1.47	0.973	0.025	0.002	15.4
B506558	case	47	0	20	0	0	1	0	129	83	0	Male	7.62	38.64	5.43	15.48	459	3.93	0.251	10.45	15.01	11.95	53.21	31.22	25.09	12.1	173	4.9	5.17	5.48	0.556	0.358	0.046	0.035	0.005	0.461	89.2	33.5	375	12.3	164	12.6	17.1	0.21	1.46	0.954	0.042	0.004	16.4
B481792	case	59	0	40	0	0	0	0	111	70	0	Male	4.96	23.28	4.8	10.12	747.7	2.79	0.276	17.38	11.14	12.68	49.66	36.62	19.97	13.3	154	5.3	4.8	6.46	0.571	0.302	0.063	0.059	0.005	0.444	92.5	32.1	347	12.6	152	10.3	11.3	0.16	1.27	0.961	0.039	0	17.2
917369	case	65	0	0	0	1	1	0	127	71	1	Female	10.65	89.63	5	6.59	497.2	1.68	0.856	7.18	9.24	26.94	58.95	86.52	21.03	13.7	130	5.8	4.4	6.86	0.537	0.312	0.052	0.095	0.004	0.378	85.9	29.5	344	12.9	260	10.1	10.8	0.26	1.55	0.933	0.064	0.003	17.2
920071	case	59	0	0	0	0	0	0	112	61	0	Female	9.67	34.68	5.21	5.21	1215	1.7	0.692	15.79	5.12	25.68	24.45	73.62	25.37	16.7	129	5.8	4.65	3.51	0.553	0.333	0.091	0.023	0	0.389	83.7	27.7	332	14.1	176	10.7	12.1	0.19	1	0.967	0.031	0.002	16.5
907005	control	59	0	0	0	1	0	0	115	75	0	Male	7.72	29.64	4.64	16.67	619.3	1.35	0.359	5.59	3.76	19.67	43.01	50.26	19.13	14.9	150	6.1	4.92	9.5	0.809	0.119	0.066	0.004	0.002	0.441	89.6	30.5	340	13.2	280	10.5	11.9	0.29	0.95	0.967	0.033	0	16.7
F286532	case	53	0	40	1	1	1	0	143	93	1	Male	10.41	65.29	6.75	11.46	670.1	3.09	0.317	7.12	14.72	11.32	33.05	23.54	26.47	15.2	155	6.1	4.72	4.67	0.702	0.229	0.054	0.013	0.002	0.446	94.5	32.8	348	12.4	153	12	16.6	0.18	1.3	0.924	0.071	0.005	15.1
F287320	case	54	0	30	1	0	0	0	143	85	1	Male	6.34	35.18	5.21	14.09	609.1	2.22	0.36	7.6	12.48	18.87	38.92	30.01	10.51	12.8	127	5.8	4.3	5.09	0.55	0.385	0.051	0.012	0.002	0.372	86.5	29.5	341	11.9	203	10.3	11.8	0.21	1.06	0.958	0.042	0	16
F287321	case	46	0	0	0	0	0	1	133	79	1	Male	3.27	5.33	5.06	10.79	888.1	1.92	0.457	10.56	6.43	20.82	23.62	49.1	17.11	12.1	139	5.9	4.57	6.33	0.521	0.349	0.065	0.057	0.008	0.417	91.2	30.4	333	12.9	268	10	11.1	0.27	0.96	0.972	0.028	0	16.8
907544	case	58	0	20	1	0	1	0	125	80	0	Male	5.19	13.52	5.17	7.59	404.4	2.16	0.389	5.9	8.08	8.61	64.57	45.32	19.71	12.9	151	5.6	3.97	6.44	0.601	0.315	0.076	0.006	0.002	0.361	90.9	38	418	12.7	197	10.2	11.3	2	1.13	0.93	0.064	0.006	17.4
907995	control	45	0	0	0	0	0	0	101	66	NA	Female	8.4	46.88	4.32	11.46	496.2	1.6	0.463	11.51	7.48	24.34	38.72	48.6	12.32	12.6	122	5.3	3.87	5.29	0.495	0.408	0.078	0.025	0.004	0.324	83.7	31.5	377	13.3	190	11.4	13.6	0.22	0.87	0.945	0.052	0.003	15.5
C438362	case	50	20	0	1	0	0	1	116	74	0	Male	7.62	38.64	5.01	10.22	430.1	1.89	0.645	7.64	5.78	21.15	51.46	50.68	8.6	13.7	143	5.6	4.41	6.39	0.543	0.358	0.067	0.03	0.002	0.423	95.9	32.4	338	13	280	10.6	12.5	0.3	1.01	0.965	0.031	0.004	15.5
B899205	control	52	0	0	0	0	0	0	137	85	NA	Female	5.83	31.77	4.86	18.25	327.5	1.93	0.42	6.34	7.42	19.41	44.23	41.45	15.82	14.4	135	5.9	4.56	4.96	0.515	0.419	0.052	0.012	0.002	0.391	85.7	29.6	345	12.4	201	10.8	12.6	0.22	1.21	0.965	0.035	0	16.1
B921006	case	52	30	30	1	1	0	1	125	85	NA	Male	7.62	38.64	6.73	10.32	875.4	3.86	0.395	8.88	11.28	13.31	29.39	33.45	22.61	12.2	151	6.1	4.82	8.77	0.507	0.41	0.063	0.018	0.002	0.446	92.5	31.3	339	12.6	210	11.5	13.8	0.24	1.29	0.959	0.035	0.006	15.1
C260868	case	53	0	10	1	0	1	1	112	78	1	Male	9.62	61.27	5.95	18.99	575.2	3.48	0.499	8.19	13.92	16.91	44.54	48.64	16	12	140	5.1	4.18	4.62	0.518	0.41	0.05	0.017	0.004	0.384	91.9	33.5	365	12.6	177	10.2	11.8	0.18	1.95	0.87	0.114	0.016	16.5
F286588	control	41	0	0	0	0	1	0	109	86	0	Female	7.34	48.46	4.62	7.12	940.4	1.71	0.178	16.15	7.63	11.36	51.15	22.25	9.47	12	119	4.7	3.64	6.04	0.031	0.291	0.063	0.013	0.002	0.344	94.5	32.7	346	12.4	175	11.4	14.1	0.2	2	0.949	0.051	0	14.3
F286880	case	43	0	1	1	2	1	1	180	110	1	Male	4.35	14.83	10.76	8.83	759.5	2.3	0.584	8.77	8.49	21.13	46.33	81.06	17.64	22.1	182	8.4	5.54	5.36	0.522	0.409	0.052	0.015	0.002	0.493	89	32.9	369	12	198	9.9	11.4	0.19	2.28	0.949	0.05	0.001	16.9
C263455	case	51	0	10	1	0	0	0	140	88	0	Male	9.39	47.56	5.21	11.3	569.9	4.03	0.468	6.66	18.43	21.06	35.78	52.48	17.1	13.3	161	4.8	5.29	6.25	0.619	0.32	0.037	0.021	0.003	0.47	88.8	30.4	343	12	185	9.4	10	0.17	1.16	0.981	0.019	0	16.7
C463345	case	51	0	0	0	0	1	0	113	77	NA	Female	9.92	74.06	4.82	7.85	547.5	2.56	0.3	9.22	9.79	14.9	75.01	45.76	3.62	15	137	5.5	4.64	7.53	0.574	0.348	0.061	0.016	0.001	0.416	89.7	29.5	329	13.6	238	10.7	12	0.25	1.41	0.958	0.036	0.006	16.4
C469370	case	48	0	0	0	2	0	0	129	73	1	Male	7.54	43.84	6.92	14.19	522.4	3.66	31	8.28	17.43	14.09	29.14	41.15	15.7	18	139	6.3	4.6	4.6	0.559	0.365	0.057	0.017	0.002	0.392	85.2	30.2	355	11.9	167	9.2	9.6	0.15	2.16	0.952	0.048	0	16.5
C517537	case	55	0	0	1	0	0	0	111	75	1	Female	8.38	44.25	5.15	5.58	345.8	1.85	0.567	8.87	6.17	20.53	52.41	58.71	7.55	11.3	127	5.5	3.93	7.7	0.604	0.308	0.047	0.038	0.003	0.342	87	32.3	371	12.4	283	9.7	10.4	0.27	0.94	0.953	0.045	0.002	16.2
D111352	case	61	0	3	0	0	0	0	147	79	0	Female	7.23	16.81	5.32	8.88	894.6	1.88	0.393	10.86	3.84	18.85	47.28	53.66	23	14.2	141	5.4	4.58	4.03	0.488	0.432	0.055	0.02	0.005	0.417	91	30.8	338	12.8	207	10	10.5	0.21	0.86	0.961	0.036	0.003	14.9
D549909	case	60	0	0	1	0	1	1	118	60	1	Female	10.36	61.14	5.8	11.3	308.9	2.93	0.553	6.59	12.98	22.62	63.75	57.05	14.56	16.6	127	5.9	4.05	4.7	0.498	0.404	0.064	0.028	0.006	0.369	91.1	31.4	344	12.9	280	10.5	12.2	0.29	2.15	0.959	0.039	0.002	17.3
C889308	case	49	0	0	0	0	0	1	120	79	0	Male	7.85	39.86	5.41	9.39	383.4	3.46	0.615	8.85	14	20.67	30.38	58.68	32.72	12.6	133	5.7	4.56	5.91	0.394	0.459	0.085	0.059	0.003	0.39	85.5	29.2	341	13	275	10.7	12.2	0.29	0.95	0.982	0.016	0.002	16.5
C889313	case	46	0	0	0	0	0	0	114	64	NA	Female	7.62	38.64	4.77	6.56	1053	1.18	0.531	16.89	3.26	18.34	33.46	54.19	34.78	15.1	121	5.2	3.91	4.22	0.524	0.336	0.078	0.055	0.007	0.362	92.6	30.9	334	12.8	206	10.9	12.2	0.23	1.93	0.974	0.026	0	15.6
D594234	case	44	20	10	1	0	1	0	125	74	NA	Male	7.62	38.64	4.46	34.83	240.1	2.48	7.34	7.78	8.87	18.02	36.53	49.405	15.535	14.2	147	5.1	4.84	5.29	0.533	0.331	0.072	0.062	0.002	0.427	88.2	30.4	344	12.4	189	10.8	12.5	0.2	1.46	0.932	0.065	0.003	17.1
C956265	case	53	0	0	1	0	0	0	145	87	NA	Female	7.62	38.64	5.25	5.83	751.1	3.81	0.418	8.29	14.65	18.02	36.53	49.405	15.535	11.8	136	6.2	4.61	5.66	0.516	0.39	0.055	0.034	0.005	0.399	86.6	29.5	341	12.8	370	9.4	10.3	0.35	1.2	0.962	0.034	0.004	16.4
D868307	control	48	0	0	0	1	0	0	109	56	NA	Female	6.63	34.65	5.41	12.75	507.3	1.41	0.57	8.44	5.54	21.88	40.17	52.37	11.98	13.6	141	5.4	4.76	5.64	0.457	0.484	0.039	0.016	0.004	0.418	87.8	29.6	337	12.4	231	10.8	12.6	0.25	0.52	0.984	0.012	0.004	15.4
F286272	case	68	20	0	0	0	0	0	124	67	NA	Male	6.54	35.56	4.9	11.97	562.8	2.47	0.283	6.94	8.7	16.4	40.83	44.74	36.86	13.1	163	5.4	4.68	4.83	0.445	0.458	0.062	0.027	0.008	0.426	91	34.8	383	12.8	140	11.8	14.2	0.17	1.48	0.952	0.045	0.003	16.6
F286315	control	51	20	0	0	0	0	0	110	60	0	Male	4.87	16.69	4.59	16.31	292.9	1.32	0.352	5.09	2.76	14.37	28.97	41.82	15.35	12.9	140	5.2	4.3	6.76	0.734	0.157	0.086	0.022	0.001	0.391	90.9	32.6	358	12.8	166	11.1	13	0.19	0.95	0.97	0.03	0	15.5
F286542	control	43	0	0	0	0	0	1	112	73	0	Female	9.91	47.55	4.52	9.08	366.6	2.09	0.338	7.37	7.16	14.74	35.87	36.76	8.04	14	134	4.9	4.07	5.74	0.544	0.375	0.061	0.017	0.003	0.384	94.3	32.9	349	12.2	281	11.3	13.4	0.31	1.41	0.936	0.061	0.003	14.9
F286546	case	47	27	30	1	1	1	0	129	85	1	Male	14	101.6	5.9	12.9	547.8	5.02	0.739	6.88	18.6	21.3	26.41	45.28	13.36	12.4	162	6	5.08	5.08	0.504	0.409	0.065	0.02	0.002	0.454	89.4	31.9	357	12	180	11.3	14.3	0.2	1.18	0.971	0.027	0.002	15.6
F286558	control	49	0	0	0	0	0	0	130	82	0	Male	4.9	24.57	4.67	10.63	406.9	2.07	0.738	6.3	6.79	21.98	57.15	65.89	9.77	12.6	155	5.4	4.85	6.11	0.53	0.376	0.079	0.013	0.002	0.449	92.6	32	345	12.8	210	12.3	15.8	0.26	0.89	0.945	0.053	0.002	15.2
F286576	case	41	0	20	1	1	1	0	133	85	1	Male	7.62	38.64	6.75	9.34	1017	3.65	0.462	7.05	17.32	15.85	25.31	39.72	12.27	13.5	165	5.7	5.16	8.25	0.527	0.381	0.052	0.039	0.001	0.461	89.3	32	358	12	240	9.2	9.9	0.22	2.01	0.907	0.084	0.009	15.5
F286885	case	52	30	0	1	0	1	0	133	79	0	Male	7.62	38.64	5.19	8.46	483	3.84	0.502	5.39	16.53	18.73	24.46	61.87	12.21	12.3	153	5.9	5.2	8.59	0.487	0.414	0.059	0.037	0.003	0.445	85.6	29.4	344	14.6	240	10.4	12	0.25	1.2	0.943	0.057	0	16.8
F286923	case	49	0	0	1	1	1	0	106	70	NA	Female	12.35	127.4	4.6	11.51	504.5	3.84	0.624	6.74	21.03	29.61	26.85	67.02	15.54	12.2	133	6	4.29	6.19	0.569	0.326	0.05	0.045	0.01	0.386	90	31	345	12.7	326	9.3	9.7	0.3	1.78	0.979	0.021	0	16.2
F286937	case	60	30	30	0	0	1	0	140	80	1	Male	6.99	16.97	5.69	14.5	434.6	1.97	0.249	5.87	4.44	12.87	29.14	26.98	22.28	11.8	158	5.2	5.01	3.67	0.665	0.237	0.079	0.019	0	0.458	91.4	31.5	345	13	126	12.3	16.2	0.16	1.3	0.953	0.045	0.002	16.5
F286957	control	46	15	10	0	0	1	0	122	80	0	Male	7.62	38.64	4.99	12.13	421.4	2.57	0.458	8.67	12.39	15.21	23.22	45.27	11.85	11.4	148	5	4.57	5.86	0.514	0.363	0.065	0.56	0.002	0.418	91.5	32.4	354	11.4	216	9.5	11.1	0.21	1.21	0.971	0.027	0.002	15.7
F287013	case	47	25	0	1	1	1	0	151	96	0	Male	9.08	57.1	4.63	8.41	752.5	2.81	0.232	10.34	10.63	21.84	19.7	34.91	15.13	11.4	162	6	4.81	9.57	0.468	0.448	0.053	0.028	0.003	0.437	90.9	33.7	371	13.1	22.8	9.6	10.7	0.22	1.48	0.941	0.055	0.004	16.2
F287014	control	47	0	0	0	0	0	1	114	75	0	Female	13.76	94.54	5.13	5.32	559.2	2.38	0.286	9.99	9.98	15.99	19.6	48.72	13.09	12.5	133	5.3	4.13	5.58	0.523	0.403	0.056	0.016	0.002	0.365	88.4	32.2	364	12.3	246	10.1	11.3	0.25	0.95	0.968	0.03	0.002	16.4
F287742	case	51	0	0	0	0	0	0	110	78	0	Female	5.25	25.07	5	9.65	457.3	1.66	0.443	7.05	6.32	19.12	53.31	65.14	11.78	17.8	131	5.4	4.36	4.65	0.515	0.404	0.002	0.015	0.004	0.385	88.3	30	340	13	167	11.8	14.1	0.2	0.98	0.967	0.031	0.002	16.6
F287690	case	37	0	10	0	0	1	0	126	80	NA	Male	4.11	30.71	5.29	6.4	740.3	1.72	0.278	12.89	7.14	15.43	34.44	29.6	18	14.7	150	5	4.72	4.13	0.443	0.472	0.073	0.01	0.002	0.436	92.4	31.8	344	12	204	11.2	13.9	0.23	1.28	0.971	0.029	0	16
F287691	case	36	0	0	0	0	0	0	112	69	0	Female	8.97	44.76	4.92	5.63	886.3	2.5	0.197	14.14	9.49	10.71	28.18	26.77	22.28	15.9	116	5.4	3.95	6.37	0.51	0.408	0.049	0.03	0.003	0.345	87.3	29.4	336	12.4	199	11.4	13.3	0.23	1.11	0.965	0.03	0.005	15.9
F288067	control	52	0	0	0	0	0	0	112	69	NA	Male	7.17	31.96	4.86	8.77	585	1.83	0.584	14.08	5.68	18.03	48.78	35.01	22.22	15.6	137	5.8	4.51	4.4	0.539	0.323	0.068	0.068	0.002	0.401	88.9	30.4	342	12.7	257	10.5	12.7	0.27	1.01	0.964	0.036	0	16.3
F288224	case	43	0	1	1	0	1	0	170	111	0	Male	6.78	39.17	4.93	41.12	384.1	1.95	0.287	4.91	9.09	15.76	52.22	59.28	7.49	14.4	153	5.3	4.91	5.63	0.549	0.346	0.066	0.037	0.002	0.433	88.2	31.2	353	11.8	279	10.2	12.5	0.28	1.64	0.967	0.032	0.001	17.3
F288226	case	51	20	20	0	0	0	0	NA	NA	1	Male	7.62	38.64	4.46	11.87	473.9	2.23	0.683	4.49	6.87	24.4	25.76	69.61	9.58	12.6	156	5.8	4.99	7.93	0.596	0.28	0.066	0.054	0.004	0.461	92.4	31.3	338	12.6	241	10	12.15	0.23	1.27	0.96	0.0365	0.002	15.4
D983356	case	58	50	0	0	2	0	1	136	78	1	Male	4.67	15.29	5.21	12.59	1105	2.23	0.264	9.98	5.95	11.83	22.22	23.03	17.67	14.4	138	5.8	4.31	7.32	0.555	0.363	0.056	0.022	0.004	0.397	92.1	32	348	11.7	214	9.1	9.8	0.2	1.26	0.937	0.059	0.004	15.4
D983583	case	49	0	0	0	1	1	0	129	89	1	Male	7.84	38.88	6.9	12.08	377.3	2.86	0.231	8.26	9.61	10.94	58.75	23.1	5.52	14.6	148	6	4.72	5.85	0.552	0.332	0.058	0.056	0.002	0.431	91.3	31.4	343	12	190	10.6	12.2	0.2	1.49	0.931	0.062	0.007	16.2
F287069	case	72	0	0	1	2	0	0	150	90	0	Female	9.68	51.13	4.34	9.08	655.5	1.55	0.573	14.45	3.96	18.61	28.19	54.88	25.01	13.9	137	5.5	4.06	3.53	0.524	0.38	0.065	0.028	0.003	0.36	88.7	33.7	381	12.2	100	11.5	13.5	0.11	0.92	0.986	0.014	0	15.6
F287091	case	34	10	10	1	0	0	0	121	78	0	Male	7.77	40.45	5.34	8.1	1013	2.89	0.57	9.65	8.21	21.29	31.39	65.39	8.28	11.1	151	5.4	4.42	6.93	0.664	0.208	0.111	0.014	0.003	0.413	93.4	34.2	366	12.2	253	11.6	14.4	0.29	1.06	0.954	0.04	0.006	15.5
F287268	case	53	0	0	0	1	1	0	122	77	NA	Female	6.8	34.05	4.3	11.1	989.9	1.81	0.824	5.87	6.53	27.65	36.73	107.2	10.16	12.5	143	5.4	4.69	5.37	0.4	0.507	0.0636	0.026	0.04	0.416	88.7	30.5	344	11.9	322	10.3	11.6	0.33	1.07	0.972	0.026	0.002	16.5
ChengliA	case	57	0	0	0	0	1	0	98	64	1	Female	8.83	38.44	5.55	5.01	632	1.65	0.401	14.25	3.73	19.26	32.95	32.47	22.34	12.8	128	5.8	4.63	5.08	0.538	0.421	0.031	0.008	0.002	0.389	84	27.6	329	13	332	9.7	10.8	0.32	1.25	0.98	0.018	0.002	15.8
F287365	case	50	0	0	1	1	0	0	135	79	NA	Female	13.9	116.6	5.14	6.04	477.4	2.01	0.418	8.39	7.2	18.02	36.53	49.405	15.535	11.3	130	5.5	4.09	6.21	0.585	0.338	0.052	0.023	0.002	0.351	85.8	31.8	370	12.5	370	9.1	10.1	0.34	1.66	0.971	0.029	0	15.6
F287376	control	46	2	0	0	0	1	0	120	76	NA	Male	7.62	38.64	4.6	15.27	700.3	2.42	0.417	6.04	10.86	20.02	79.84	52.54	11.97	12.6	162	5.3	5.28	7.73	0.672	0.223	0.074	0.028	0.003	0.457	86.6	30.7	354	12.4	233	10	11.6	0.23	1.29	0.947	0.052	0.001	15.9
F287631	control	41	1	0	0	0	1	0	101	53	1	Female	5.55	30.19	5.02	5.94	335.9	2.44	0.238	10.31	8.1	17.22	31.53	88.29	16.1	13.9	114	5.5	3.66	7.44	0.52	0.371	0.071	0.034	0.004	0.338	92.3	31.1	337	13.1	176	11	13.2	0.19	0.91	0.982	0.018	0	15
F287632	control	44	3	20	0	0	1	1	131	68	1	Male	3.57	16.85	4.83	10.84	283.4	2.29	0.467	7.89	9.87	16.83	49.36	68.31	15.25	12.3	137	5.1	4.21	7.57	0.581	0.32	0.058	0.037	0.004	0.395	93.8	32.5	347	12	243	10.1	10.8	0.25	1.67	0.93	0.069	0.001	16.3
F287664	case	63	0	20	1	2	0	0	141	87	NA	Male	6.51	51.65	6.62	8.93	580.7	2.01	0.64	11.16	7.4	23.76	45.87	67.97	10.12	16.8	139	6.3	4.51	5.34	0.575	0.331	0.073	0.019	0.002	0.42	93.1	30.8	331	12.5	256	10.6	12.2	0.27	0.96	0.986	0.014	0	16
F287665	case	59	0	0	0	1	0	1	102	61	1	Female	9.74	56.1	4.78	11.51	551	1.7	0.443	9.6	4.29	21.95	49.34	60.74	19.42	15.1	116	5.9	3.84	5.49	0.519	0.373	0.055	0.051	0.002	0.35	91.1	30.2	331	12.5	265	10.1	11.4	0.27	1.45	0.967	0.031	0.002	16
F287692	case	52	0	0	0	0	1	0	117	88	NA	Female	8.59	51.69	4.75	13.93	431	2.65	0.498	8.92	9.19	19.43	24.26	66.54	7.92	14.1	135	5.5	4.49	5.21	0.501	0.353	0.069	0.073	0.004	0.408	90.9	30.1	331	12.2	290	10.2	12	0.3	0.96	0.988	0.01	0.002	16.2
F287706	case	58	0	0	0	1	0	0	131	83	NA	Female	10.2	82.63	5.97	14.24	342.1	1.8	0.637	6.69	7.39	24.33	31.61	73.17	11.27	15.7	130	6	4.36	5.41	0.562	0.366	0.052	0.018	0.002	0.384	88.1	29.8	339	12.1	222	11.7	14.8	0.26	1	0.977	0.021	0.002	15.9
F287735	case	40	0	0	1	0	1	1	125	76	NA	Male	7.62	38.64	4.94	14.24	462.8	2.22	0.418	7.38	8.89	18.02	36.53	49.405	15.535	13.5	155	5.7	5.21	5.93	0.447	0.449	0.069	0.03	0.005	0.46	88.3	29.8	337	13	224	10	11.8	0.22	1.13	0.956	0.042	0.002	16.7
D983674	case	52	0	0	1	0	0	0	170	100	0	Male	5.46	16.51	4.69	10.63	550.8	1.98	0.418	10.56	6.23	13.71	36.33	37.76	14.1	12.3	132	5.5	4.51	6.43	0.545	0.359	0.079	0.012	0.005	0.365	80.9	29.3	362	13.2	127	12.8	18.5	0.14	0.83	0.974	0.026	0	15.7
F287743	control	32	0	0	0	0	0	0	90	70	NA	Female	9.9	66.57	4.64	6.19	504.1	1.36	0.414	16.48	5.08	18.3	44.71	48.09	7.21	14.6	139	5.4	4.34	4.61	0.483	0.436	0.061	0.013	0.007	0.401	92.4	32	347	12.4	179	12.1	14.7	0.22	0.72	0.945	0.045	0.01	16.2
F287893	case	49	0	20	1	0	1	1	175	106	NA	Male	7.49	27.56	4.88	9.7	427.3	2.15	0.319	7.12	7.39	19.03	57.98	38.92	11.39	14.3	137	5.6	5	6.28	0.62	0.299	0.957	0.042	0.001	0.404	80.8	27.4	339	12.8	246	10.1	11.4	0.25	1.6	0.96	0.0365	0.002	16.5
F287895	case	44	0	10	1	0	0	0	137	85	0	Male	5.58	19.72	5.58	34.15	862.7	2.29	0.733	7.58	9.95	26.65	33.62	45.61	14.15	15.1	151	5.7	4.72	6.41	0.499	0.275	0.056	0.167	0.003	0.427	90.5	32	354	12.3	220	9.8	10.8	0.22	1.65	0.96	0.0365	0.002	17
F287899	control	50	0	0	0	0	0	0	109	68	0	Female	6.46	32.89	4.99	7.64	575.6	1.62	0.098	8.55	6.53	7.62	18.63	26.98	10.06	17.7	108	5.6	3.71	4.13	0.47	0.395	0.102	0.031	0.002	0.328	88.4	29.1	329	12.3	162	11.8	13	0.19	0.71	0.958	0.042	0	16.6
F287909	case	55	30	30	0	0	1	0	124	67	1	Male	5.66	20.26	4.55	15.33	438.8	2.79	0.446	7.17	14.66	22.8	20.56	64.37	26.94	15.8	138	5.8	4.76	7.66	0.453	0.46	0.077	0.009	0.001	0.421	88.4	29	328	12.6	236	10	10.4	0.24	1.14	0.977	0.023	0	16.5
F287971	case	43	20	0	1	0	0	0	120	70	NA	Male	3.29	6.46	4.25	8.83	844.1	1.31	0.663	9.34	3.52	18.95	31.36	67.5	24.31	14.1	158	5.7	5.14	8.12	0.476	0.421	0.06	0.041	0.002	0.462	89.9	30.7	342	12.1	234	104	11.7	0.24	1.12	0.978	0.022	0	16.4
F287984	control	45	0	0	0	0	0	0	120	70	1	Female	6.72	24.01	4.49	5.21	449.8	1.03	0.192	18.81	2.52	10.66	22.25	40.78	34.76	15.7	135	5.3	4.61	4.98	0.593	0.351	0.05	0.004	0.002	0.402	87.2	29.3	336	12.3	190	10	10.6	0.19	0.47	0.995	0.005	0	15.7
F287993	control	44	0	25	0	0	0	0	115	76	NA	Male	9.09	20.96	4.11	10.58	480.7	1.98	0.663	4.97	4.74	24.01	30.2	51.21	16.73	14.5	153	4.8	4.68	5.86	0.45	0.48	0.058	0.01	0.002	0.429	91.7	32.5	354	11.6	229	11	12.8	0.25	1.66	0.937	0.056	0.007	16.8
F288225	control	42	0	0	0	1	0	0	104	65	0	Female	10.12	68.14	4.44	8.62	332.6	1.59	0.29	7.82	5.43	14.04	32.54	59.99	5.79	12.6	124	5.2	4.31	5.68	0.653	0.234	0.086	0.023	0.004	0.37	85.8	28.8	335	12.3	211	11.3	13.5	0.24	1.47	0.953	0.044	0.003	16.1
F288234	case	52	0	0	0	0	0	0	121	67	1	Female	11.58	83.68	4.67	14.29	556.1	1.91	0.18	7.17	7.02	12.64	51.24	29.07	10.81	13.6	126	5	4	4.08	0.551	0.326	0.093	0.025	0.005	0.367	91.8	31.5	343	11.7	237	9.8	11.1	0.23	1.22	0.962	0.038	0	17
F288248	case	51	0	10	0	0	1	0	114	67	0	Male	8.83	54.44	4.77	10.06	535	2.31	0.418	10.43	11.99	18.02	36.53	49.405	15.535	13.5	144	5.3	4.81	4.76	0.446	0.466	0.044	0.04	0.004	0.425	88.4	29.9	339	11.9	183	9	9.6	0.16	1.65	0.975	0.024	0.001	16.8
F288322	case	57	0	0	0	0	0	1	120	64	NA	Female	4.64	37.51	5.19	8.51	878.2	2.15	0.804	10.82	10.71	29.47	63.37	59.43	28.59	15	130	5.8	4.42	4.04	0.411	0.51	0.057	0.02	0.002	0.389	88	29.4	334	12.4	208	13.2	17.1	0.27	0.89	0.976	0.024	0	17.5
F288334	case	51	20	20	1	0	1	0	140	88	NA	Male	10.01	57.9	4.67	24.25	150.5	2.89	0.531	5.71	10.57	15.12	35.35	37.99	7	11.8	152	5.1	4.64	5.59	0.565	0.336	0.061	0.036	0.002	0.432	93.1	32.8	352	12.5	194	9.8	10.8	0.19	1.32	0.91	0.077	0.013	17.1
F288373	case	51	0	25	0	1	1	0	129	82	1	Male	6.86	30.09	5.28	10.99	1323	2.08	0.503	8.89	9.04	18.01	39.55	54.29	12.48	13	167	5.9	5.33	5.38	0.526	0.387	0.067	0.013	0.007	0.477	89.5	31.3	350	12.1	260	9.7	11	0.25	0.7	0.978	0.022	0	16.4
F288884	case	53	25	0	0	0	0	0	97	62	NA	Male	6.16	14.21	4.13	11.71	513.9	1.01	0.638	5.82	1.98	20.46	22.84	82.64	25.68	14.9	132	5.4	4.32	6.47	0.661	0.145	0.138	0.048	0.008	0.386	89.4	30.6	342	13.3	213	11	12.4	0.23	0.79	0.982	0.018	0	16
D972097	case	58	0	30	1	0	1	0	128	74	0	Male	5.72	37.36	5.69	14.07	416.6	3.6	0.487	9.5	16.69	17.06	44	78.79	15.53	15.7	156	5.4	4.62	6.95	0.506	0.378	0.056	0.056	0.004	0.436	94.4	33.8	358	12.4	200	10	11.4	0.2	1.79	0.953	0.044	0.003	17.5
D976665	case	55	20	20	1	0	1	0	126	89	1	Male	7.13	47.02	5.07	12.8	314.9	3.47	0.725	5.01	16.46	24.49	66.35	97.98	5.94	12.3	164	5.5	4.76	4.91	0.582	0.308	0.055	0.049	0.006	0.46	96.6	34.5	357	12.3	199	10.4	11.6	0.21	0.99	0.909	0.08	0.011	16.9
D980579	control	49	10	10	0	1	0	0	112	60	0	Male	8.75	26.73	4.53	11.97	409.2	1.51	0.353	14.39	2.66	21.63	46.05	62	10.7	13.5	130	5.5	3.7	4.98	0.432	0.5	0.048	0.018	0.002	0.356	96.2	35.1	365	13	126	12.5	17.1	0.16	1.27	0.95	0.05	0	16.3
Y0956998	control	53	0	0	0	1	1	0	120	80	NA	Female	7.62	38.64	5.08	26.37	301.9	1.93	0.471	9.4	6.39	33.88	89.42	75.6	5.89	14.6	140	5.4	4.53	4.62	0.55	0.401	0.037	0.006	0.004	0.41	90.5	30.9	341	12.2	224	11.7	14.4	0.26	1.4	0.941	0.056	0.003	16.5
F391364	case	40	0	20	1	0	0	0	134	82	1	Male	3.27	7.75	4.45	16.36	357	1.43	0.362	6.88	3.53	21.59	51.66	77.66	12.74	12.6	140	5.3	4.51	4.67	0.602	0.266	0.047	0.081	0.004	0.415	92	31	337	13.5	207	9.8	11.1	0.2	1.34	0.969	0.029	0.002	15.2
D987428	case	40	0	0	1	0	1	0	128	88	NA	Male	4.6	17.74	4.94	16.82	575.2	2.74	0.912	6.92	10.57	24.8	61.45	66.28	15.35	12.5	174	5.4	4.67	8.25	0.567	0.355	0.056	0.017	0.005	0.421	90.1	37.3	413	11.8	162	11.2	13.3	0.18	1.59	0.872	0.12	0.008	16.1
D988911	control	51	0	0	0	0	0	1	115	80	0	Female	10.16	40.77	5	8.98	424	1.62	0.676	14.52	3.92	24.11	36.19	106.4	38.58	14.7	140	0.5	4.55	3.64	0.464	0.473	0.036	0.022	0.005	0.401	88.1	30.8	349	12.4	203	10.2	11.4	0.21	1.55	0.961	0.036	0.003	16.2
B935810	case	58	0	0	1	1	0	0	112	80	1	Male	11.38	74.13	5.83	9.14	430.6	3.43	0.315	10.08	14.53	15.69	37.8	37.71	9.91	11.2	143	5.7	4.86	6.38	0.418	0.466	0.075	0.038	0.003	0.413	85	29.4	346	13.2	286	9.9	11.6	0.28	2.47	0.874	0.107	0.019	16
C756053	case	68	0	0	1	0	1	0	117	73	1	Female	16.34	126	5.33	19.76	390.2	3.55	0.658	6.14	15.93	27.1	46.32	73.77	38.92	12.2	144	5.5	3.86	5.84	0.482	0.43	0.06	0.026	0.002	0.346	89.6	37.3	416	12.2	183	9.4	10.3	0.17	1.6	0.938	0.053	0.009	15.2
D987208	control	45	30	7	0	0	0	0	121	82	NA	Female	9.98	57.32	4.83	8.67	468.8	2.52	0.446	7.7	11.61	17.28	32.11	57.39	16.61	12.2	130	5.3	4.16	7.66	0.65	0.265	0.051	0.033	0.001	0.373	89.7	31.3	349	12.9	231	10.5	12.4	0.24	1.53	0.925	0.067	0.008	15.4
F084299	control	45	0	0	0	0	0	0	129	77	1	Female	5.88	15.11	4.63	6.25	767	1.08	0.197	9.65	2.46	14.04	33.32	32.56	4.99	11.9	113	4.8	3.07	3.7	0.525	0.378	0.073	0.019	0.005	0.302	98.4	36.8	374	11.7	143	10.3	11.5	0.15	1.54	0.964	0.034	0.002	16.2
F608506	control	47	10	10	0	1	1	0	116	76	1	Male	8.32	38.99	5.57	11.92	754.7	2.63	0.3	13.34	10.3	14.77	32.88	53.54	12	12.9	150	5.7	4.66	3.45	0.423	0.49	0.061	0.023	0.003	0.394	84.5	32.3	381	12.7	179	10.4	11	0.19	1.19	0.986	0.012	0.002	16.6
F614863	case	50	22	30	1	0	1	0	122	84	0	Male	7.47	49.21	5.58	13.57	826.6	3.7	0.364	7.13	12.11	10.58	33.73	49.71	16.12	14.4	176	5.7	5.59	5.79	0.41	0.52	0.057	0.01	0.003	0.506	90.5	31.5	348	12.5	215	12.2	16.5	0.26	1.65	0.951	0.048	0.001	18
F013248	case	44	0	10	0	0	0	0	110	78	NA	Male	7.88	49.82	4.71	11.46	390	2.38	0.543	7.98	8.15	24.98	24.48	48.74	26.09	12.7	151	5.1	4.76	5.66	0.465	0.429	0.042	0.055	0.009	0.449	94.3	31.7	336	12.4	199	11.1	13.5	0.22	1.54	0.949	0.05	0.001	16.7
F561671	control	43	0	15	0	0	1	0	122	82	1	Male	8.02	53.27	4.77	9.81	583.3	2.53	0.217	13.01	11.34	10.12	21.61	33.04	15.95	11.4	166	4.3	4.74	4.98	0.601	0.315	0.05	0.032	0.002	0.453	95.6	35	366	13	138	10.6	14.1	0.15	2.86	0.919	0.072	0.009	15.4
F639877	control	50	0	0	0	0	0	0	130	77	NA	Female	7.42	35.4	5.12	5.63	460.1	1.69	0.128	10.75	7.43	8.69	47.38	24.31	12.46	12.8	138	5.4	3.7	5.12	0.473	0.404	0.068	0.049	0.006	0.356	96.2	37.3	388	12.6	185	10.6	11.3	0.2	0.83	0.97	0.027	0.003	15.3
F639878	case	52	0	30	1	1	1	0	122	75	NA	Male	8.08	29.6	4.86	12.85	751.9	2.72	0.286	10.06	9.2	13.06	34.22	31.73	21.19	12.9	155	5.4	4.48	4.19	0.53	0.396	0.06	0.014	0	0.386	86.2	34.6	402	12.2	183	10.9	13	0.2	0.94	0.99	0.008	0.002	16
F659194	case	44	0	10	1	0	1	0	110	72	1	Male	11.78	63.53	6.02	13.06	484.3	4.43	0.411	4.23	14.8	13.3	56.69	33.45	16.21	11.6	165	5.9	4.75	4.31	0.484	0.404	0.084	0.026	0.002	0.447	94.1	34.7	369	12.5	234	10.7	12	0.25	1.88	0.933	0.064	0.003	16.1
910252	case	44	0	0	1	0	0	0	118	65	NA	Female	7.62	38.64	5.52	10.37	486.5	2.28	0.156	12.18	10.92	8.95	33.47	25.04	7.57	13.6	83	6.4	3.83	4.78	0.607	0.32	0.056	0.015	0.002	0.275	71.8	21.7	302	15.3	253	10.7	12.3	0.27	1.39	0.92	0.078	0.002	16.9
C388363	control	42	0	0	0	0	0	0	105	61	NA	Female	12.08	102.9	4.69	19.76	434.6	1.74	0.204	8.09	9.16	14.59	50.31	40.61	1.17	15.2	99	5.4	4.31	4.92	0.614	0.307	0.063	0.014	0.002	0.318	73.8	23	311	15	243	10.1	14.4	0.25	1.31	0.846	0.141	0.013	16.1
F286270	case	65	0	0	1	0	1	1	145	76	NA	Female	5.68	17.03	5.07	9.65	1062	1.75	0.643	13.09	5.2	19.13	33.69	51.95	25.38	13.8	132	5.4	3.87	4.77	0.549	0.344	0.069	0.034	0.004	0.355	91.7	34.1	372	12.7	184	10.3	12	0.19	1.2	0.958	0.032	0.01	16.2
F286283	case	42	0	20	1	2	1	1	144	92	1	Male	16.18	137.7	7.04	10.58	687.2	4.42	0.432	4.12	13.21	11.76	49.9	60.34	19.11	16.2	184	7.1	5.57	7.91	0.614	0.325	0.04	0.018	0.003	0.487	87.4	33	378	12.6	159	12.3	15.8	0.2	1.32	0.989	0.011	0	16.6
F286316	case	50	0	0	0	0	0	0	117	70	0	Male	5.28	19.41	5.27	13.57	287	2.36	0.264	9.53	8.42	16.14	55.4	28.28	7.95	14.3	154	5.3	5.01	5.64	0.494	0.443	0.034	0.025	0.004	0.426	85	30.7	362	12.3	272	10.5	12.3	0.28	1.01	0.974	0.026	0	16.2
F286512	control	46	0	0	0	0	0	0	118	76	NA	Female	7.62	38.64	5.015	10.58	388	2.29	0.418	7.36	8.87	18.02	36.53	49.405	15.535	13.6	99	5.5	3.72	4.91	0.544	0.363	0.079	0.01	0.004	0.307	82.5	26.6	322	15.7	300	9.7	9.9	0.29	1.19	0.863	0.131	0.006	15.7
F286543	case	47	20	1	1	0	1	0	146	94	0	Male	6.97	19.16	4.55	26.93	461.5	2.36	0.503	8.77	8.92	12.99	35.49	44.82	9.67	13.5	153	5.5	4.75	10.53	0.639	0.296	0.033	0.027	0.005	0.442	93.1	32.2	346	13.1	274	10.4	11.8	0.28	1.23	0.953	0.042	0.005	15.3
F287328	case	50	0	30	1	2	1	1	140	88	1	Male	3.81	14.76	7.95	16	411.8	2.37	0.246	13.23	7.24	11.63	43.42	25.36	18.37	16.5	149	6.6	4.48	4.5	0.631	0.273	0.078	0.016	0.002	0.411	91.7	33.3	363	13.1	209	10	10.6	0.21	2.46	0.949	0.048	0.003	15.4
F286609	case	58	0	30	1	1	1	1	130	77	0	Male	11.32	88.7	4.69	15.12	242.9	2.98	0.363	7.79	9.82	14.81	30.67	52.1	17.2	13.2	157	5.8	5.06	5.57	0.567	0.352	0.063	0.016	0.002	0.461	91.1	31	341	12.6	203	10.2	12.1	0.21	1.84	0.953	0.042	0.005	16.2
F286877	control	44	0	0	0	0	0	0	122	70	0	Female	11.96	70.49	4.45	10.06	863.5	2.59	0.237	10.07	8.87	12.88	45.69	50.28	9.47	12.1	129	5.2	4.41	5.66	0.545	0.325	0.08	0.046	0.004	0.394	89.3	29.3	327	13.3	246	11.5	14.4	0.28	0.73	0.984	0.013	0.003	15.6
F287372	case	49	0	30	1	0	1	1	139	71	NA	Male	8.19	33.02	5.04	16.62	463	2.09	0.333	10.81	6.65	18.39	59.19	50.91	14.71	13.2	150	5.3	4.69	7.6	0.67	0.234	0.067	0.025	0.004	0.431	91.9	32	348	11.8	228	10	10.8	0.23	1.27	0.985	0.015	0	15.1
F287630	control	37	0	0	0	0	1	0	137	80	1	Male	5.79	31.71	5.26	8.67	506	2.76	0.944	7.93	14.09	28.69	33.78	99.57	15.98	13.7	144	5.3	4.85	5.31	0.548	0.348	0.047	0.053	0.004	0.406	83.7	29.7	355	12.2	224	10.3	12.1	0.23	1.36	0.931	0.063	0.006	17.5
F287701	control	46	0	0	0	0	0	0	112	82	0	Female	5.92	34.24	4.74	8.52	537	2.44	0.214	8.42	8.74	9.14	74.64	41	19.88	14.4	136	5.1	4.52	5.8	0.825	0.107	0.052	0.014	0.002	0.397	87.8	30.1	343	13	256	10.8	13.1	0.28	1.48	0.965	0.033	0.002	15.1
F287741	case	76	0	0	1	1	0	0	137	77	0	Female	10.46	69.55	5.41	13.98	291.3	1.79	0.586	9.34	5.28	20.89	43.36	89.36	7.29	17.5	140	6	4.61	5.91	0.519	0.399	0.054	0.025	0.003	0.41	88.9	30.4	341	13	199	10.2	11.5	0.2	1.06	0.975	0.025	0	16.1
F287902	case	44	30	20	1	2	1	0	NA	NA	NA	Male	6.55	47.6	7.58	9.39	575.2	2.08	0.197	18.2	8.5	10.69	43.58	25.47	11.98	17.3	156	6.2	4.74	5.19	0.614	0.326	0.54	0.004	0.002	0.442	93.2	32.9	353	12.2	165	11.7	16.7	0.19	1.11	0.945	0.053	0.002	16.4
F287979	case	58	0	30	1	0	1	0	139	80	0	Male	8.98	43.78	5.1	19.25	533.1	2.79	0.196	11.56	12.07	10.53	59.08	35	16.57	14.1	140	5.7	4.89	4.95	0.457	0.422	0.063	0.048	0.01	0.456	93.3	31.7	340	12.9	216	10.9	13	0.24	1.52	0.931	0.061	0.008	16.3
F288038	case	49	0	0	1	0	1	0	147	84	1	Female	7.62	38.64	5.07	5.73	671.9	2.53	0.18	17.7	6.17	8.31	30.3	29.78	16.35	15.2	127	5.3	4.13	5.67	0.618	0.314	0.048	0.016	0.004	0.375	90.8	30.8	339	12.2	257	10.8	12.8	0.28	1.51	0.962	0.033	0.005	15.6
F288040	case	59	0	0	1	1	1	0	168	98	1	Female	5.2	23.66	5.47	10.32	531.5	2.21	0.662	7.81	9.96	22.58	56.43	45.07	17.73	17.8	124	5.8	4.05	6.72	0.703	0.217	0.064	0.013	0.003	0.362	89.4	30.6	343	12.2	242	10.1	11.2	0.24	1.38	0.945	0.055	0	16.7
F288718	case	43	0	10	1	2	1	0	120	86	1	Male	8.64	112.2	8.56	9.05	1004	3.26	0.331	9.27	21.32	15.06	20.61	48.57	21.75	16.9	144	7	4.29	5.72	0.572	0.337	0.058	0.031	0.002	0.413	96.3	33.6	349	12.7	198	10.3	10.8	0.2	1.49	0.908	0.084	0.008	17.8
D984568	case	53	0	30	0	0	0	0	131	72	0	Male	5.31	17.3	4.7	10.53	438.5	2.72	0.361	10.19	10.15	15.91	40.4	49.9	17.45	12	150	5.9	4.11	5.83	0.531	0.353	0.075	0.036	0.005	0.378	92	36.5	397	13.1	158	11.5	14.2	0.18	1.22	0.917	0.081	0.002	16
D947764	case	63	0	0	0	1	1	0	103	60	1	Female	9.81	64.04	4.72	11.87	358.8	2.74	0.504	9.17	8.88	18.48	53.92	58.6	15.35	14.2	130	5.8	3.96	8.05	0.526	0.388	0.051	0.03	0.005	0.354	89.4	32.8	367	12.6	250	10.6	12.3	0.26	1.54	0.97	0.027	0.003	16.7
D951550	case	58	5	10	0	1	0	0	90	60	NA	Female	6.4	31.49	4.56	10.06	228.4	1.71	0.72	16.76	5.87	22.33	35.35	66.94	25.43	12.5	127	5.6	3.5	4.14	0.488	0.428	0.065	0.019	0	0.319	91.1	36.3	398	12.3	116	12.5	15.4	0.15	1.12	0.975	0.023	0.002	15.6
D951555	case	56	0	10	0	2	0	0	138	88	1	Male	7.71	38.71	5.82	9.55	684.4	2.48	0.388	14.85	9.62	14.61	24.86	34.86	16.89	13.2	151	6.2	4.32	7.05	0.433	0.458	0.065	0.028	0.016	0.388	89.8	35	389	12.4	178	11.2	13.7	0.2	1.11	0.974	0.024	0.002	16
D988052	case	50	30	20	1	1	1	0	165	97	NA	Male	10.53	56.53	5.9	27.65	580.6	4.01	0.302	5.65	16.48	11.88	38.66	34.89	22.76	14.9	156	5.7	4.86	6.04	0.505	0.386	0.076	0.031	0.002	0.456	93.8	32.1	342	12.2	262	9.7	10.3	0.26	1.34	0.949	0.043	0.008	16.9
D988054	case	50	0	0	0	1	0	0	126	64	NA	Female	5.08	17.7	6.36	10.815	510.6	1.62	0.489	8.77	4.58	18.69	33.89	46.09	18	18.9	138	6.5	4.55	4.82	0.54	0.338	0.056	0.062	0.004	0.392	86.2	30.3	352	12.5	261	10.6	12.3	0.28	0.8	0.98	0.017	0.003	16.5
F037674	control	38	0	0	0	0	0	0	105	68	NA	Female	6.92	36.16	5.04	16.92	734.5	2.38	0.175	5.37	9.83	12.07	26.49	30.59	3.24	13.3	138	5.3	4.52	6.29	0.663	0.25	0.057	0.027	0.003	0.413	91.4	30.5	334	13.2	144	12.3	15.7	0.18	1.19	0.977	0.023	0	15.9
850945	case	42	0	0	0	1	0	0	95	57	0	Female	5.6	23.86	4.64	10.815	510.6	1.43	0.146	8.77	4.6	8.98	32.66	23.15	22.49	13.6	132	5.6	4.16	8.31	0.689	0.239	0.054	0.017	0.001	0.361	86.8	31.7	366	13	226	12.1	16.3	0.27	1.13	0.983	0.015	0.002	16.5
F282712	case	64	5	10	1	0	1	0	139	86	0	Female	10.45	62.76	5.8	11.1	383.9	2.5	0.331	10.94	12.03	15.31	42	44.26	14	14.4	139	5.5	4.42	4.27	0.58	0.349	0.054	0.012	0.005	0.401	90.7	31.4	347	12.8	216	12.7	16.5	0.27	1.2	0.952	0.046	0.002	17.3
C262346	case	43	0	0	1	0	1	0	137	86	NA	Male	7.62	38.64	4.82	14.04	879.6	3.97	0.497	6.98	11.55	20.2	27.76	52.16	10.8	13.6	169	5.6	5.46	7.76	0.604	0.271	0.084	0.037	0.004	0.483	88.5	31	350	12.8	286	9.8	11.7	0.28	1.15	0.935	0.063	0.002	15.6
D988055	case	52	0	0	1	2	0	0	145	94	NA	Male	5.67	22.34	7.4	12.08	746.3	3.06	0.801	10.91	14.71	20.64	52.11	61.89	19.37	17.6	163	6.5	5.48	6.11	0.587	0.342	0.049	0.02	0.002	0.465	84.9	29.7	351	12.3	271	10.1	11.9	0.27	1.33	0.963	0.037	0	17.4
F286882	case	46	30	1	1	1	1	0	117	70	0	Male	7.38	33.39	6.34	14.42	374.1	3.46	0.257	5.7	14.42	14.58	41.56	36.03	12.63	14.7	153	5.9	4.88	4.32	0.588	0.329	0.074	0.009	0	0.445	91.2	31.4	344	12.1	131	10.6	11.1	0.14	1.29	0.974	0.026	0	15.4
[truncated: 75 more columns]

## Sheet: Table S3
Supplementary Table 3 Distribution of clinical phenotypes	Supplementary Table 3 Distribution of clinical phenotypes	Supplementary Table 3 Distribution of clinical phenotypes
Clinical variables	Clinical variables	Clinical variables	Mean±SD(All)
Age	Age	Age	50.17 ± 7.47
Smoke	Smoke	Smoke	5.12 ± 10.32
Drink	Drink	Drink	7.84 ± 11.38
Hypertriglyceridemia	Hypertriglyceridemia	Hypertriglyceridemia	0.46 ± 0.5
T2D	T2D	T2D	0.39 ± 0.63
Hepatic disease	Hepatic	Hepatic disease	0.48 ± 0.5
Gallbladder disease	Gallbladder	Gallbladder disease	0.18 ± 0.39
Systolic BP	Systolic_BP	Systolic BP	125.71 ± 16.59
Diastolic BP	Diastolic_BP	Diastolic BP	77.75 ± 10.7
SBP/DBP	SBP.DBP	SBP/DBP	1.63 ± 0.15
C13	C13	C13	0.5 ± 0.5
Gender	Gender	Gender	0.59 ± 0.49
2h C-peptide	2hC-Peptide	2h C-peptide	7.91 ± 2.5
2h Serum insulin	2-h_serum_insulin	2h Serum insulin	44.19 ± 25.57
Glucose	Glucose	Glucose	5.25 ± 0.92
Homocysteine	Homocysteine	Homocysteine	12.16 ± 5.77
VB12	VB12	VB12	565.56 ± 227.39
C-peptide	C-peptide	C-peptide	2.44 ± 0.8
Beta-collagen-degradation-products	Beta-collagen-degradation-products	Beta-collagen-degradation-products	0.73 ± 2.78
Folic acid	folic-acid	Folic acid	9.23 ± 3.19
Fasting serum insulin	Fasting_serum_insulin	Fasting serum insulin	9.46 ± 4.12
Osteocalcin	Osteocalcin	Osteocalcin	17.8 ± 5.35
iPTH	iPTH	iPTH	40.16 ± 13.64
tP1NP	tP1NP	tP1NP	50.94 ± 18.29
Calcifediol	Calcifediol	Calcifediol	15.83 ± 7.27
GA	GA	GA	13.87 ± 1.89
HB	HB	HB	142.13 ± 16.57
HbA1c	HbA1c	HbA1c	5.56 ± 0.68
RBC	RBC	RBC	4.53 ± 0.47
WBC	WBC	WBC	5.82 ± 1.37
Neutrophils	Neutrophils	Neutrophils	0.54 ± 0.09
Lymphocytes	Lymphocytes	Lymphocytes	0.36 ± 0.08
B lymphocytes	B_lymphocytes	B lymphocytes	0.13 ± 0.05
NK	NK	NK	0.11 ± 0.07
Monocytes	Monocytes	Monocytes	0.07 ± 0.09
Eosinophils	Eosinophils	Eosinophils	0.03 ± 0.05
Basophils	Basophils	Basophils	0 ± 0
Hematocrit	Hematocrit	Hematocrit	0.41 ± 0.04
MCV	MCV	MCV	89.58 ± 3.99
MCHC_V	MCHC_V	MCHC_V	31.45 ± 2.4
MCHC_con	MCHC_con	MCHC_con	350.9 ± 19.19
RDW	RDW	RDW	12.6 ± 0.66
PLT	PLT	PLT	215.89 ± 52.49
Mean_Platelet_Volume	Mean_Platelet_Volume	Mean_Platelet_Volume	11.41 ± 8.33
PDW	PDW	PDW	12.54 ± 1.88
PCT	PCT	PCT	0.24 ± 0.16
Reticulocyte	Reticulocyte	Reticulocyte	1.32 ± 0.39
LFR	?LFR	LFR	0.95 ± 0.03
MFR	?MFR	MFR	0.04 ± 0.02
HFR	?HFR	HFR	0 ± 0
Prothrombin-time	Prothrombin-time	Prothrombin-time	16.21 ± 0.68
APTT	APTT	APTT	36.72 ± 3.28
Prothrombin activity	Prothrombin_activity	Prothrombin activity	98.7 ± 8.5
Plasma fibrinogen	Plasma_fibrinogen	Plasma fibrinogen	2.93 ± 0.55
iNR	iNR	iNR	1.01 ± 0.06
Prothrombin time2	Prothrombin-time2	Prothrombin time2	13.37 ± 0.59
Serum ferritin	Serum-ferritin	Serum ferritin	249.86 ± 231.75
T3	T3	T3	4.79 ± 0.9
T4	T4	T4	15.73 ± 4.81
Thyroxin	Thyroxin	Thyroxin	95.78 ± 17.39
TSH	TSH	TSH	2.48 ± 2.3
Triiodothyronine	Triiodothyronine	Triiodothyronine	1.63 ± 0.38
TPOA	TPOA	TPOA	35.56 ± 94.23
ATG	ATG	ATG	42.32 ± 88.36
FBG	FBG	FBG	7.59 ± 1.88
E2	E2	E2	197.44 ± 246.65
0 min prolactin	0min-prolactin	0 min prolactin	17.06 ± 11.56
FSH	FSH	FSH	17.69 ± 24.56
P	P	P	4.53 ± 13.21
T	T	T	9.9 ± 7.6
LH	LH	LH	10.93 ± 13.4
ACL	ACL	ACL	1.81 ± 1.61
IgG	IgG	IgG	1.32 ± 1.1
IgM	IgM	IgM	3.58 ± 9.87
IgA	IgA	IgA	2.26 ± 3.4
ProBNP E	ProBNP_E_	ProBNP E	24.56 ± 20.21
CK	CK	CK	98.99 ± 51.4
CKMB	CKMB	CKMB	14.05 ± 26.79
CKMB2	CKMB2	CKMB2	0.46 ± 1
Troponin-I	Troponin-I	Troponin-I	0.35 ± 3.9
Troponin-T	Troponin-T	Troponin-T	0 ± 0
MYOG	MYOG	MYOG	38.02 ± 11.74
LDH	LDH	LDH	149.43 ± 25.96
CRP	CRP	CRP	0.22 ± 0.28
β2—MG	β2—MG	β2—MG	0.02 ± 0.01
α-Microglobulin	α-Microglobulin	α-Microglobulin	0.69 ± 0.37
ACR	ACR	ACR	6.24 ± 11.85
mpas1.00.1.s.	mpas1.00.1.s.	mpas1.00.1.s.	18.75 ± 1.97
mpas15.00.1.s.	mpas15.00.1.s.	mpas15.00.1.s.	8.42 ± 0.89
mpas130.00.1.s.	mpas130.00.1.s.	mpas130.00.1.s.	5.09 ± 0.53
mpas1200.00.1.s.	mpas1200.00.1.s.	mpas1200.00.1.s.	3.71 ± 0.38
chloride	chloride	chloride	104.11 ± 2.66
AMY	AMY?	AMY	59.34 ± 21.44
NA1	NA1	NA1	142.35 ± 2.54
LPS	LPS	LPS	34.85 ± 21.57
Ca	Ca	Ca	2.19 ± 0.13
Ka	Ka	Ka	4.05 ± 0.25
APOA1	APOA1	APOA1	1.29 ± 0.25
Mg	Mg	Mg	0.88 ± 0.05
APOB	APOB	APOB	0.95 ± 0.24
Inorganic_phosphorus	Inorganic_phosphorus	Inorganic_phosphorus	1.26 ± 0.18
CO2	CO2	CO2	25.64 ± 2.2
APOE	APOE	APOE	4.47 ± 1.13
TBA	TBA	TBA	3.54 ± 2.37
CHOL	CHOL	CHOL	4.58 ± 0.9
TRIG	TRIG	TRIG	1.52 ± 0.91
CP	CP	CP	8.8 ± 2.7
HDLC	HDLC	HDLC	1.22 ± 0.34
MAO	MAO	MAO	5.57 ± 1.64
LDLC	LDLC	LDLC	3.12 ± 0.81
APOA	APOA	APOA	26.4 ± 36.65
URIC	URIC	URIC	330.66 ± 87.12
BUN	BUN	BUN	5.08 ± 1.13
CREA	CREA	CREA	66.28 ± 12.87
TP	TP	TP	66.17 ± 4.31
TBIL	TBIL	TBIL	11.08 ± 4.84
GGT	GGT	GGT	34.66 ± 29.88
ALB	ALB	ALB	43.52 ± 2.89
ALT	ALT	ALT	22.3 ± 17.66
DBIL	DBIL	DBIL	3.69 ± 1.39
ALP	ALP	ALP	65.93 ± 45.31
AST	AST	AST	20.63 ± 10.67
Iron	Iron	Iron	18.96 ± 5.73
UIBC	UIBC	UIBC	33.65 ± 8.48

## Sheet: Table S4
Supplementary Table 4 The metagenomic data for each sample
Sample ID	Raw Reads(G)	Rmhost Reads(G)	9.9M Gut(%)	CAS
907005	9.27548	8.22465	82.5157	control
907544	11.356	8.11139	74.2826	case
910252	8.94911	8.07056	78.5988	case					Mean(con36)	Mean(CAS102)	Pvalue
A324942	9.08457	8.16967	78.5636	case				Raw(G)	9.518	9.397	0.769019
A327859	9.72801	8.25475	78.6612	case				clean_rmhost(G)	7.896	7.953	0.158832
A673425	9.3324	7.73202	81.4086	case				9.9M_map_rate(%)	77.894	78.486	0.320221
A833717	9.44937	8.11191	83.9914	case
B481792	10.0121	7.88625	77.9504	case
B489623	9.99344	7.45571	75.2418	control
B506558	9.18408	8.1867	80.0818	case
B921006	9.04907	8.22391	78.7479	case
B935810	9.72835	8.07976	77.3317	case
C260868	8.52009	7.24762	78.5495	case
C262346	9.99325	8.13459	77.0794	case
C388363	9.72824	8.25674	82.6711	control
C463345	9.31171	8.25253	78.6877	case
C469370	9.72799	8.26714	79.9112	case
C517537	9.31171	8.29554	76.1028	case
C756053	9.50179	8.25664	74.4359	case
C889313	8.58926	7.23368	81.5594	case
C956265	9.59837	7.34817	78.666	case
ChengliA	8.65667	7.28519	77.9192	case
D868307	10.2205	8.21493	78.1234	control
D951550	7.94812	6.38785	77.5145	case
D951555	8.02757	7.20951	77.4769	case
D975512	9.44093	8.16389	80.5329	control
D976665	9.8894	8.21937	81.8032	case
D977244	9.31197	7.68987	75.2527	case
D983674	9.0846	7.79127	81.1664	case
D984568	9.50212	8.20685	78.9374	case
D985112	9.72848	8.19569	78.489	control
D987428	9.50175	8.27821	78.7526	case
D988052	8.61407	7.67477	76.0612	case
D988054	8.68081	7.85199	78.5329	case
D988911	9.05528	8.09975	79.4913	control
F013248	9.50151	8.13478	80.418	case
F037674	11.7224	7.94981	79.0615	control
F084299	8.69006	5.95635	79.2855	control
F282712	9.26801	8.08527	80.8869	case
F286283	10.2254	7.08065	77.6183	case
F286316	9.50172	8.18095	79.7379	case
F286532	10.1858	7.96649	79.8714	case
F286558	9.54694	7.89257	78.1428	control
F286576	9.99326	8.26363	81.6461	case
F286588	10.6428	7.12769	66.6089	control
F286609	9.404	8.30242	77.2494	case
F286877	10.2204	8.16892	82.4492	control
F286923	9.76612	8.1847	80.2812	case
F286937	9.27589	8.22341	80.2711	case
F286957	8.62874	7.15522	78.2893	control
F287013	10.1201	7.99811	69.0258	case
F287069	9.50157	8.21043	73.9352	case
F287091	9.66952	8.28568	77.4948	case
F287268	9.31189	8.13593	81.5531	case
F287320	9.53898	8.14946	79.3404	case
F287321	7.68884	6.80128	79.358	case
F287365	9.31189	8.04957	79.4462	case
F287372	9.53898	7.9992	73.4842	case
F287376	9.08456	7.81173	77.256	control
F287630	8.95365	8.12177	79.9616	control
F287631	11.5829	8.07933	79.2666	control
F287632	9.31191	7.93564	72.3948	control
F287664	9.3117	7.52561	77.9352	case
F287665	11.1693	7.50594	81.0268	case
F287690	9.31191	8.166	75.7257	case
F287692	9.15938	8.03714	78.8026	case
F287701	8.53363	7.5337	77.5599	control
F287706	9.99321	7.84319	77.4539	case
F287735	10.2204	8.31225	77.8099	case
F287741	9.50173	8.38558	80.4856	case
F287742	9.50157	8.30657	77.6531	case
F287743	9.72842	8.04908	77.4719	control
F287893	9.31163	8.1839	79.9966	case
F287895	9.04824	8.26895	76.9443	case
F287899	9.76615	8.18162	77.6012	control
F287902	9.99328	8.09406	80.206	case
F287909	9.50155	8.30722	77.6778	case
F287971	9.20004	8.23916	81.3846	case
F287979	9.27499	8.2464	81.5331	case
F287984	9.04458	8.25639	76.8505	control
F288038	9.31149	8.26893	78.4838	case
F288040	9.72849	8.31058	75.0656	case
F288067	9.71433	8.03128	79.4658	control
F288224	9.76621	8.22097	79.0752	case
F288225	8.95833	7.86583	78.2736	control
F288226	9.08446	8.23287	80.1156	case
F288234	9.72847	8.2741	78.6288	case
F288248	8.82307	8.04837	79.2524	case
F288334	9.50178	8.2539	81.3931	case
F288884	9.27513	8.26662	81.7228	case
F608506	8.09881	6.91401	80.4285	control
F614863	9.27527	8.13767	76.8	case
F639877	9.31143	8.27892	77.364	control
F639878	9.99208	8.28876	79.0013	case
F659194	9.04921	8.12878	79.4636	case
Y0956998	9.31164	8.38637	76.5368	control
850945	9.43639	8.12519	81.5817	case
907995	9.27546	8.21282	79.0424	control
917369	9.47278	8.2044	81.2756	case
920071	8.75759	7.5978	80.6063	case
B182623	10.4527	7.09386	76.6989	case
B266801	9.27488	8.29546	78.0623	case
B899205	9.27466	8.22351	76.461	control
C263455	8.75146	6.27572	79.71	case
C438362	9.2745	8.30587	75.6389	case
C889308	8.49562	7.18003	81.0673	case
D111352	9.35946	8.09583	77.8529	case
D549909	8.82261	8.25072	77.7751	case
D594234	9.04908	8.34212	79.0814	case
D947764	9.17827	8.31843	81.5457	case
D972097	9.0491	8.38733	78.5073	case
D972694	9.04912	8.09601	75.2802	case
D980579	9.04909	8.28442	74.9879	control
D983356	9.50081	8.37316	76.2634	case
D983583	9.63001	7.89061	77.546	case
D987208	10.8002	7.09425	76.8911	control
D988055	9.7279	8.31457	75.4089	case
F286270	9.17708	6.40431	77.3177	case
F286272	8.73983	7.55443	77.9375	case
F286315	8.76427	7.65311	81.5004	control
F286512	9.4037	7.94013	79.236	control
F286542	9.47002	8.04309	76.5586	control
F286543	9.50095	8.28702	78.5243	case
F286546	9.53841	8.16217	74.7314	case
F286880	9.049	8.42295	79.1206	case
F286882	9.27545	8.21824	76.7716	case
F286885	9.53856	7.8572	78.2511	case
F287014	9.32625	8.04764	72.9355	control
F287328	9.33291	8.25319	75.536	case
F287691	10.2992	7.06106	75.7156	case
F287993	9.69867	8.25871	76.5959	control
F288322	9.0968	8.26976	77.4564	case
F288373	9.20003	7.67253	82.4777	case
F288718	9.98048	7.52362	79.1831	case
F391364	10.4625	7.55555	77.5201	case
F561671	9.31714	8.21038	78.6295	control

## Sheet: Table S5
Supplementary Table 5 Correlations between MGS and phenotypes
Phenotype	MGS	r	q value
Hypertriglyceridemia	X.Clostridium..asparagiforme.DSM.15981_mgs_0005	-0.0381467	0.952107
T2d	X.Clostridium..asparagiforme.DSM.15981_mgs_0005	0.057488	0.999785
Hepatic	X.Clostridium..asparagiforme.DSM.15981_mgs_0005	-0.0600701	0.899583
gallbladder	X.Clostridium..asparagiforme.DSM.15981_mgs_0005	-0.0716926	0.999178
systolic_BP	X.Clostridium..asparagiforme.DSM.15981_mgs_0005	-0.076881	0.932773
diastolic_BP	X.Clostridium..asparagiforme.DSM.15981_mgs_0005	-0.106494	0.694548
SBP.DBP	X.Clostridium..asparagiforme.DSM.15981_mgs_0005	0.114541	0.910126
C13	X.Clostridium..asparagiforme.DSM.15981_mgs_0005	0.0481947	0.994322
group1	X.Clostridium..asparagiforme.DSM.15981_mgs_0005	0.0344208	0.93732
X2hC.Peptide	X.Clostridium..asparagiforme.DSM.15981_mgs_0005	0.0504965	0.961441
X2.h_serum_insulin	X.Clostridium..asparagiforme.DSM.15981_mgs_0005	-0.00220925	0.993837
glucose	X.Clostridium..asparagiforme.DSM.15981_mgs_0005	0.0457058	0.994353
Homocysteine	X.Clostridium..asparagiforme.DSM.15981_mgs_0005	0.0221595	0.935265
VB12	X.Clostridium..asparagiforme.DSM.15981_mgs_0005	-0.0264541	0.946779
C.Peptide	X.Clostridium..asparagiforme.DSM.15981_mgs_0005	-0.136666	0.719297
beta.collagen.degradation.products	X.Clostridium..asparagiforme.DSM.15981_mgs_0005	0.0628182	0.99832
folic.acid	X.Clostridium..asparagiforme.DSM.15981_mgs_0005	0.0866461	0.88221
Fasting_serum_insulin	X.Clostridium..asparagiforme.DSM.15981_mgs_0005	-0.108	0.969715
Osteocalcin	X.Clostridium..asparagiforme.DSM.15981_mgs_0005	0.0198662	0.983171
iPTH	X.Clostridium..asparagiforme.DSM.15981_mgs_0005	-0.0800125	0.993348
tP1NP	X.Clostridium..asparagiforme.DSM.15981_mgs_0005	-0.0376201	0.955682
calcifediol	X.Clostridium..asparagiforme.DSM.15981_mgs_0005	0.155022	0.915191
GA	X.Clostridium..asparagiforme.DSM.15981_mgs_0005	0.0243085	0.985703
HB	X.Clostridium..asparagiforme.DSM.15981_mgs_0005	-0.0101176	0.986109
HbA1c	X.Clostridium..asparagiforme.DSM.15981_mgs_0005	0.128712	0.72649
RBC	X.Clostridium..asparagiforme.DSM.15981_mgs_0005	0.0201748	0.944868
WBC	X.Clostridium..asparagiforme.DSM.15981_mgs_0005	-0.109215	0.997393
Neutrophils	X.Clostridium..asparagiforme.DSM.15981_mgs_0005	-0.185956	0.957952
Lymphocytes	X.Clostridium..asparagiforme.DSM.15981_mgs_0005	0.115147	0.852073
Monocytes	X.Clostridium..asparagiforme.DSM.15981_mgs_0005	0.133738	0.613117
Eosinophils	X.Clostridium..asparagiforme.DSM.15981_mgs_0005	0.0496556	0.946994
Basophils	X.Clostridium..asparagiforme.DSM.15981_mgs_0005	-0.0671766	0.951036
Hematocrit	X.Clostridium..asparagiforme.DSM.15981_mgs_0005	0.0115518	0.987768
MCV	X.Clostridium..asparagiforme.DSM.15981_mgs_0005	0.0203753	0.997603
MCHC_V	X.Clostridium..asparagiforme.DSM.15981_mgs_0005	0.0208605	0.989751
MCHC_con	X.Clostridium..asparagiforme.DSM.15981_mgs_0005	0.0358347	0.944652
RDW	X.Clostridium..asparagiforme.DSM.15981_mgs_0005	0.135604	0.68881
PLT	X.Clostridium..asparagiforme.DSM.15981_mgs_0005	-0.206752	0.783357
Mean_Platelet_Volume	X.Clostridium..asparagiforme.DSM.15981_mgs_0005	0.205601	0.758401
PDW	X.Clostridium..asparagiforme.DSM.15981_mgs_0005	0.181436	0.928132
PCT	X.Clostridium..asparagiforme.DSM.15981_mgs_0005	-0.18626	0.826344
Reticulocyte	X.Clostridium..asparagiforme.DSM.15981_mgs_0005	-0.178055	0.745824
X.LFR	X.Clostridium..asparagiforme.DSM.15981_mgs_0005	0.00535013	0.996928
X.MFR	X.Clostridium..asparagiforme.DSM.15981_mgs_0005	0.00574239	0.992712
X.HFR	X.Clostridium..asparagiforme.DSM.15981_mgs_0005	-0.0590396	0.996869
Prothrombin.time	X.Clostridium..asparagiforme.DSM.15981_mgs_0005	-0.050537	0.995291
APTT	X.Clostridium..asparagiforme.DSM.15981_mgs_0005	-0.12356	0.571273
Prothrombin_activity	X.Clostridium..asparagiforme.DSM.15981_mgs_0005	0.0389036	0.982367
plasma_fibrinogen	X.Clostridium..asparagiforme.DSM.15981_mgs_0005	0.212726	0.961328
iNR	X.Clostridium..asparagiforme.DSM.15981_mgs_0005	-0.0402624	0.993351
Prothrombin.time2	X.Clostridium..asparagiforme.DSM.15981_mgs_0005	-0.0468968	0.989103
Serum.ferritin	X.Clostridium..asparagiforme.DSM.15981_mgs_0005	0.158153	0.44025
T3	X.Clostridium..asparagiforme.DSM.15981_mgs_0005	0.0772021	0.882071
T4	X.Clostridium..asparagiforme.DSM.15981_mgs_0005	0.201051	0.251331
thyroxin	X.Clostridium..asparagiforme.DSM.15981_mgs_0005	0.162037	0.70205
TSH	X.Clostridium..asparagiforme.DSM.15981_mgs_0005	-0.32947	0.0722544
triiodothyronine	X.Clostridium..asparagiforme.DSM.15981_mgs_0005	0.088196	0.930132
TPOA	X.Clostridium..asparagiforme.DSM.15981_mgs_0005	0.119341	0.79323
ATG	X.Clostridium..asparagiforme.DSM.15981_mgs_0005	0.0894289	0.882541
FBG	X.Clostridium..asparagiforme.DSM.15981_mgs_0005	0.132616	0.857467
E2	X.Clostridium..asparagiforme.DSM.15981_mgs_0005	-0.0763781	0.973334
X0min.prolactin	X.Clostridium..asparagiforme.DSM.15981_mgs_0005	-0.0421947	0.988288
FSH	X.Clostridium..asparagiforme.DSM.15981_mgs_0005	0.0810679	0.843574
P	X.Clostridium..asparagiforme.DSM.15981_mgs_0005	0.0216975	0.935594
T	X.Clostridium..asparagiforme.DSM.15981_mgs_0005	0.0089451	0.972882
LH	X.Clostridium..asparagiforme.DSM.15981_mgs_0005	0.0862983	0.907656
ACL	X.Clostridium..asparagiforme.DSM.15981_mgs_0005	0.0303442	0.963742
IgG	X.Clostridium..asparagiforme.DSM.15981_mgs_0005	-0.00875026	0.995656
IgM	X.Clostridium..asparagiforme.DSM.15981_mgs_0005	0.0599342	0.997769
IgA	X.Clostridium..asparagiforme.DSM.15981_mgs_0005	-0.0195787	0.988093
B_lymphocytes	X.Clostridium..asparagiforme.DSM.15981_mgs_0005	-0.017778	0.998906
NK	X.Clostridium..asparagiforme.DSM.15981_mgs_0005	-0.0413362	0.98861
ProBNP_E_	X.Clostridium..asparagiforme.DSM.15981_mgs_0005	0.143745	0.596992
CK	X.Clostridium..asparagiforme.DSM.15981_mgs_0005	0.0051124	0.993008
CKMB	X.Clostridium..asparagiforme.DSM.15981_mgs_0005	-0.00387185	0.993187
CKMB2	X.Clostridium..asparagiforme.DSM.15981_mgs_0005	0.078534	0.955083
Troponin.I	X.Clostridium..asparagiforme.DSM.15981_mgs_0005	0.113275	0.948104
Troponin.T	X.Clostridium..asparagiforme.DSM.15981_mgs_0005	0.230646	0.470073
MYOG	X.Clostridium..asparagiforme.DSM.15981_mgs_0005	0.110835	0.985423
LDH	X.Clostridium..asparagiforme.DSM.15981_mgs_0005	-0.0238879	0.990763
CRP	X.Clostridium..asparagiforme.DSM.15981_mgs_0005	-0.00857973	0.993403
β2.MG	X.Clostridium..asparagiforme.DSM.15981_mgs_0005	0.179886	0.337309
α.Microglobulin	X.Clostridium..asparagiforme.DSM.15981_mgs_0005	0.129828	0.992803
ACR	X.Clostridium..asparagiforme.DSM.15981_mgs_0005	0.0105027	0.987572
mpas1.00.1.s.	X.Clostridium..asparagiforme.DSM.15981_mgs_0005	-0.0225031	0.97004
mpas15.00.1.s.	X.Clostridium..asparagiforme.DSM.15981_mgs_0005	0.00922023	0.985181
mpas130.00.1.s.	X.Clostridium..asparagiforme.DSM.15981_mgs_0005	-0.0453693	0.814821
mpas1200.00.1.s.	X.Clostridium..asparagiforme.DSM.15981_mgs_0005	-0.0131893	0.983398
chloride	X.Clostridium..asparagiforme.DSM.15981_mgs_0005	-0.00288931	0.997024
AMY.	X.Clostridium..asparagiforme.DSM.15981_mgs_0005	-0.09226	0.958315
NA1	X.Clostridium..asparagiforme.DSM.15981_mgs_0005	0.120662	0.994106
LPS	X.Clostridium..asparagiforme.DSM.15981_mgs_0005	-0.0915339	0.908413
Ca	X.Clostridium..asparagiforme.DSM.15981_mgs_0005	0.231761	0.712808
Ka	X.Clostridium..asparagiforme.DSM.15981_mgs_0005	0.00465942	0.987314
APOA1	X.Clostridium..asparagiforme.DSM.15981_mgs_0005	0.0943637	0.888178
Mg	X.Clostridium..asparagiforme.DSM.15981_mgs_0005	0.0706156	0.993555
APOB	X.Clostridium..asparagiforme.DSM.15981_mgs_0005	-0.0290143	0.911706
Inorganic_phosphorus	X.Clostridium..asparagiforme.DSM.15981_mgs_0005	0.0306215	0.998357
CO2	X.Clostridium..asparagiforme.DSM.15981_mgs_0005	0.115275	0.995318
APOE	X.Clostridium..asparagiforme.DSM.15981_mgs_0005	0.157682	0.447777
TBA	X.Clostridium..asparagiforme.DSM.15981_mgs_0005	-0.00470496	0.998147
CHOL	X.Clostridium..asparagiforme.DSM.15981_mgs_0005	0.0180986	0.980275
TRIG	X.Clostridium..asparagiforme.DSM.15981_mgs_0005	0.0361523	0.873394
CP	X.Clostridium..asparagiforme.DSM.15981_mgs_0005	0.045947	0.991421
HDLC	X.Clostridium..asparagiforme.DSM.15981_mgs_0005	0.0432586	0.955498
MAO	X.Clostridium..asparagiforme.DSM.15981_mgs_0005	-0.117554	0.949313
LDLC	X.Clostridium..asparagiforme.DSM.15981_mgs_0005	-0.0483125	0.938901
APOA	X.Clostridium..asparagiforme.DSM.15981_mgs_0005	0.0645165	0.809611
URIC	X.Clostridium..asparagiforme.DSM.15981_mgs_0005	-0.0317326	0.85155
BUN	X.Clostridium..asparagiforme.DSM.15981_mgs_0005	0.0706312	0.991696
CREA	X.Clostridium..asparagiforme.DSM.15981_mgs_0005	0.0303611	0.915333
TP	X.Clostridium..asparagiforme.DSM.15981_mgs_0005	0.0255559	0.995907
TBIL	X.Clostridium..asparagiforme.DSM.15981_mgs_0005	-0.0279577	0.973243
GGT	X.Clostridium..asparagiforme.DSM.15981_mgs_0005	0.0479868	0.789564
ALB	X.Clostridium..asparagiforme.DSM.15981_mgs_0005	0.0903541	0.966048
ALT	X.Clostridium..asparagiforme.DSM.15981_mgs_0005	0.00675289	0.980423
DBIL	X.Clostridium..asparagiforme.DSM.15981_mgs_0005	-0.0384201	0.923304
ALP	X.Clostridium..asparagiforme.DSM.15981_mgs_0005	0.0605285	0.974143
AST	X.Clostridium..asparagiforme.DSM.15981_mgs_0005	0.0950897	0.728174
iron	X.Clostridium..asparagiforme.DSM.15981_mgs_0005	-0.0565849	0.856314
UIBC	X.Clostridium..asparagiforme.DSM.15981_mgs_0005	0.00572847	0.994456
Hypertriglyceridemia	Escherichia.coli_mgs_0006	-0.0349905	0.952107
T2d	Escherichia.coli_mgs_0006	-0.0164391	0.999785
Hepatic	Escherichia.coli_mgs_0006	0.0869733	0.853154
gallbladder	Escherichia.coli_mgs_0006	0.122388	0.999178
systolic_BP	Escherichia.coli_mgs_0006	0.0679949	0.944727
diastolic_BP	Escherichia.coli_mgs_0006	0.094797	0.765411
SBP.DBP	Escherichia.coli_mgs_0006	-0.0268976	0.985209
C13	Escherichia.coli_mgs_0006	0.0477904	0.994322
group1	Escherichia.coli_mgs_0006	0.118664	0.666597
X2hC.Peptide	Escherichia.coli_mgs_0006	-0.00776712	0.985809
X2.h_serum_insulin	Escherichia.coli_mgs_0006	0.00978851	0.993837
glucose	Escherichia.coli_mgs_0006	-0.0644001	0.994353
Homocysteine	Escherichia.coli_mgs_0006	-0.00446922	0.982464
VB12	Escherichia.coli_mgs_0006	-0.0800962	0.880475
C.Peptide	Escherichia.coli_mgs_0006	-0.100551	0.791053
beta.collagen.degradation.products	Escherichia.coli_mgs_0006	-0.00483472	0.99832
folic.acid	Escherichia.coli_mgs_0006	-0.0864719	0.88221
Fasting_serum_insulin	Escherichia.coli_mgs_0006	-0.0186955	0.992
Osteocalcin	Escherichia.coli_mgs_0006	-0.099137	0.884579
iPTH	Escherichia.coli_mgs_0006	0.101039	0.993348
tP1NP	Escherichia.coli_mgs_0006	-0.0341815	0.955682
calcifediol	Escherichia.coli_mgs_0006	-0.122709	0.943749
GA	Escherichia.coli_mgs_0006	0.0651679	0.903998
HB	Escherichia.coli_mgs_0006	-0.029727	0.942757
HbA1c	Escherichia.coli_mgs_0006	0.0863027	0.865972
RBC	Escherichia.coli_mgs_0006	-0.0297338	0.91288
WBC	Escherichia.coli_mgs_0006	0.180065	0.970943
Neutrophils	Escherichia.coli_mgs_0006	0.0918067	0.986793
Lymphocytes	Escherichia.coli_mgs_0006	-0.177991	0.721574
Monocytes	Escherichia.coli_mgs_0006	0.110793	0.705597
Eosinophils	Escherichia.coli_mgs_0006	0.0654382	0.946994
Basophils	Escherichia.coli_mgs_0006	-0.146929	0.951036
Hematocrit	Escherichia.coli_mgs_0006	-0.00698729	0.9882
MCV	Escherichia.coli_mgs_0006	0.0756846	0.997603
MCHC_V	Escherichia.coli_mgs_0006	-0.0161351	0.989751
MCHC_con	Escherichia.coli_mgs_0006	-0.114276	0.902968
RDW	Escherichia.coli_mgs_0006	0.0224114	0.969104
PLT	Escherichia.coli_mgs_0006	0.0530795	0.917751
Mean_Platelet_Volume	Escherichia.coli_mgs_0006	-0.00101589	0.997078
PDW	Escherichia.coli_mgs_0006	-0.0100842	0.991959
PCT	Escherichia.coli_mgs_0006	0.0759016	0.876965
Reticulocyte	Escherichia.coli_mgs_0006	0.0135964	0.981219
X.LFR	Escherichia.coli_mgs_0006	-0.100819	0.973485
X.MFR	Escherichia.coli_mgs_0006	0.0903322	0.983748
X.HFR	Escherichia.coli_mgs_0006	0.0741288	0.962836
Prothrombin.time	Escherichia.coli_mgs_0006	0.114408	0.995291
APTT	Escherichia.coli_mgs_0006	0.0583724	0.838635
Prothrombin_activity	Escherichia.coli_mgs_0006	0.0449659	0.982367
plasma_fibrinogen	Escherichia.coli_mgs_0006	0.0907428	0.98801
iNR	Escherichia.coli_mgs_0006	-0.053377	0.993351
Prothrombin.time2	Escherichia.coli_mgs_0006	-0.0311786	0.989103
Serum.ferritin	Escherichia.coli_mgs_0006	0.0560483	0.794554
T3	Escherichia.coli_mgs_0006	-0.00995882	0.996112
T4	Escherichia.coli_mgs_0006	0.18175	0.302828
thyroxin	Escherichia.coli_mgs_0006	0.0700284	0.956719
TSH	Escherichia.coli_mgs_0006	-0.000339166	0.999653
triiodothyronine	Escherichia.coli_mgs_0006	0.0194615	0.99464
TPOA	Escherichia.coli_mgs_0006	0.0132761	0.982948
ATG	Escherichia.coli_mgs_0006	0.0378745	0.969801
FBG	Escherichia.coli_mgs_0006	-0.0620057	0.926205
E2	Escherichia.coli_mgs_0006	0.131193	0.885764
X0min.prolactin	Escherichia.coli_mgs_0006	-0.048538	0.986991
FSH	Escherichia.coli_mgs_0006	-0.140694	0.709704
P	Escherichia.coli_mgs_0006	0.0299564	0.907404
T	Escherichia.coli_mgs_0006	0.07636	0.825165
LH	Escherichia.coli_mgs_0006	-0.104997	0.907656
ACL	Escherichia.coli_mgs_0006	0.0654871	0.963742
IgG	Escherichia.coli_mgs_0006	0.0019681	0.998477
IgM	Escherichia.coli_mgs_0006	0.12313	0.997769
IgA	Escherichia.coli_mgs_0006	-0.0394763	0.957474
B_lymphocytes	Escherichia.coli_mgs_0006	-0.0655846	0.897138
NK	Escherichia.coli_mgs_0006	-0.020834	0.98861
ProBNP_E_	Escherichia.coli_mgs_0006	0.0395381	0.896752
CK	Escherichia.coli_mgs_0006	-0.214585	0.945183
CKMB	Escherichia.coli_mgs_0006	-0.081229	0.985165
CKMB2	Escherichia.coli_mgs_0006	-0.186284	0.955083
Troponin.I	Escherichia.coli_mgs_0006	-0.0817794	0.948104
Troponin.T	Escherichia.coli_mgs_0006	-0.0301985	0.960004
MYOG	Escherichia.coli_mgs_0006	-0.270613	0.536111
LDH	Escherichia.coli_mgs_0006	-0.0956934	0.990763
CRP	Escherichia.coli_mgs_0006	0.169691	0.919348
β2.MG	Escherichia.coli_mgs_0006	-0.0157872	0.95588
α.Microglobulin	Escherichia.coli_mgs_0006	0.140288	0.992803
ACR	Escherichia.coli_mgs_0006	0.229774	0.446044
mpas1.00.1.s.	Escherichia.coli_mgs_0006	0.0970655	0.817231
mpas15.00.1.s.	Escherichia.coli_mgs_0006	0.0973908	0.643792
mpas130.00.1.s.	Escherichia.coli_mgs_0006	0.178465	0.482365
mpas1200.00.1.s.	Escherichia.coli_mgs_0006	0.0731879	0.834931
chloride	Escherichia.coli_mgs_0006	0.0365312	0.997024
AMY.	Escherichia.coli_mgs_0006	0.104082	0.958315
NA1	Escherichia.coli_mgs_0006	0.00224686	0.997958
LPS	Escherichia.coli_mgs_0006	-0.0617796	0.950073
Ca	Escherichia.coli_mgs_0006	-0.166673	0.72993
Ka	Escherichia.coli_mgs_0006	-0.143028	0.851498
APOA1	Escherichia.coli_mgs_0006	0.0047013	0.993537
Mg	Escherichia.coli_mgs_0006	-0.103141	0.993555
APOB	Escherichia.coli_mgs_0006	0.014978	0.947213
Inorganic_phosphorus	Escherichia.coli_mgs_0006	0.00622931	0.998357
CO2	Escherichia.coli_mgs_0006	-0.131366	0.995318
APOE	Escherichia.coli_mgs_0006	0.0996743	0.615324
TBA	Escherichia.coli_mgs_0006	0.0617117	0.919917
CHOL	Escherichia.coli_mgs_0006	-0.0512675	0.910108
TRIG	Escherichia.coli_mgs_0006	0.0187093	0.923463
CP	Escherichia.coli_mgs_0006	-0.0291538	0.991421
HDLC	Escherichia.coli_mgs_0006	-0.0475817	0.939079
MAO	Escherichia.coli_mgs_0006	0.138399	0.949313
LDLC	Escherichia.coli_mgs_0006	-0.0558024	0.938901
APOA	Escherichia.coli_mgs_0006	-0.0160245	0.953517
URIC	Escherichia.coli_mgs_0006	0.0705705	0.634257
BUN	Escherichia.coli_mgs_0006	-0.0277208	0.991696
CREA	Escherichia.coli_mgs_0006	-0.0961502	0.77529
TP	Escherichia.coli_mgs_0006	0.0877331	0.995597
TBIL	Escherichia.coli_mgs_0006	0.0557315	0.90292
GGT	Escherichia.coli_mgs_0006	0.0774766	0.609389
ALB	Escherichia.coli_mgs_0006	-0.085438	0.966048
ALT	Escherichia.coli_mgs_0006	0.0478559	0.81064
DBIL	Escherichia.coli_mgs_0006	0.0728741	0.863033
ALP	Escherichia.coli_mgs_0006	-0.00335109	0.99927
AST	Escherichia.coli_mgs_0006	-0.0564578	0.863851
iron	Escherichia.coli_mgs_0006	0.00374642	0.991
UIBC	Escherichia.coli_mgs_0006	0.000652283	0.997238
Hypertriglyceridemia	X.Clostridium..bolteae.90A9_mgs_0007	-0.0181955	0.975681
T2d	X.Clostridium..bolteae.90A9_mgs_0007	0.0469017	0.999785
Hepatic	X.Clostridium..bolteae.90A9_mgs_0007	0.0571212	0.906323
gallbladder	X.Clostridium..bolteae.90A9_mgs_0007	-0.0490089	0.999178
systolic_BP	X.Clostridium..bolteae.90A9_mgs_0007	-0.0385664	0.956279
diastolic_BP	X.Clostridium..bolteae.90A9_mgs_0007	-0.0275546	0.951646
SBP.DBP	X.Clostridium..bolteae.90A9_mgs_0007	0.0186742	0.985209
C13	X.Clostridium..bolteae.90A9_mgs_0007	-0.0506026	0.994322
group1	X.Clostridium..bolteae.90A9_mgs_0007	-0.0222784	0.958129
X2hC.Peptide	X.Clostridium..bolteae.90A9_mgs_0007	0.0844977	0.884621
X2.h_serum_insulin	X.Clostridium..bolteae.90A9_mgs_0007	0.0928575	0.983555
glucose	X.Clostridium..bolteae.90A9_mgs_0007	0.001255	0.994912
Homocysteine	X.Clostridium..bolteae.90A9_mgs_0007	0.151081	0.431507
VB12	X.Clostridium..bolteae.90A9_mgs_0007	0.0292858	0.946779
C.Peptide	X.Clostridium..bolteae.90A9_mgs_0007	-0.00270822	0.999242
beta.collagen.degradation.products	X.Clostridium..bolteae.90A9_mgs_0007	-0.0350024	0.99832
folic.acid	X.Clostridium..bolteae.90A9_mgs_0007	0.0325922	0.947932
Fasting_serum_insulin	X.Clostridium..bolteae.90A9_mgs_0007	0.0097289	0.992
Osteocalcin	X.Clostridium..bolteae.90A9_mgs_0007	-0.105509	0.870368
iPTH	X.Clostridium..bolteae.90A9_mgs_0007	-0.00772568	0.995695
tP1NP	X.Clostridium..bolteae.90A9_mgs_0007	-0.127115	0.811081
calcifediol	X.Clostridium..bolteae.90A9_mgs_0007	0.0897894	0.949348
GA	X.Clostridium..bolteae.90A9_mgs_0007	-0.0736075	0.871521
HB	X.Clostridium..bolteae.90A9_mgs_0007	0.0880374	0.730711
HbA1c	X.Clostridium..bolteae.90A9_mgs_0007	0.135977	0.711596
RBC	X.Clostridium..bolteae.90A9_mgs_0007	0.101297	0.574845
WBC	X.Clostridium..bolteae.90A9_mgs_0007	-0.0436699	0.997393
Neutrophils	X.Clostridium..bolteae.90A9_mgs_0007	-0.110761	0.986793
Lymphocytes	X.Clostridium..bolteae.90A9_mgs_0007	0.00938492	0.978071
Monocytes	X.Clostridium..bolteae.90A9_mgs_0007	0.290109	0.233511
Eosinophils	X.Clostridium..bolteae.90A9_mgs_0007	0.0720721	0.934895
Basophils	X.Clostridium..bolteae.90A9_mgs_0007	-0.0498896	0.951036
Hematocrit	X.Clostridium..bolteae.90A9_mgs_0007	0.0822945	0.70875
MCV	X.Clostridium..bolteae.90A9_mgs_0007	0.0471544	0.997603
MCHC_V	X.Clostridium..bolteae.90A9_mgs_0007	0.0671622	0.989751
MCHC_con	X.Clostridium..bolteae.90A9_mgs_0007	0.0696513	0.942968
RDW	X.Clostridium..bolteae.90A9_mgs_0007	0.0966687	0.872003
PLT	X.Clostridium..bolteae.90A9_mgs_0007	-0.100304	0.868976
Mean_Platelet_Volume	X.Clostridium..bolteae.90A9_mgs_0007	0.0958853	0.94516
PDW	X.Clostridium..bolteae.90A9_mgs_0007	0.131249	0.943576
PCT	X.Clostridium..bolteae.90A9_mgs_0007	-0.0636766	0.876965
Reticulocyte	X.Clostridium..bolteae.90A9_mgs_0007	-0.077573	0.917263
X.LFR	X.Clostridium..bolteae.90A9_mgs_0007	-0.0389882	0.996928
X.MFR	X.Clostridium..bolteae.90A9_mgs_0007	0.0460662	0.992712
X.HFR	X.Clostridium..bolteae.90A9_mgs_0007	-0.0182465	0.998747
Prothrombin.time	X.Clostridium..bolteae.90A9_mgs_0007	0.058687	0.995291
APTT	X.Clostridium..bolteae.90A9_mgs_0007	-0.120203	0.582278
Prothrombin_activity	X.Clostridium..bolteae.90A9_mgs_0007	0.0750871	0.982367
plasma_fibrinogen	X.Clostridium..bolteae.90A9_mgs_0007	0.0778576	0.98801
iNR	X.Clostridium..bolteae.90A9_mgs_0007	-0.0741205	0.993351
Prothrombin.time2	X.Clostridium..bolteae.90A9_mgs_0007	-0.077147	0.989103
Serum.ferritin	X.Clostridium..bolteae.90A9_mgs_0007	0.223755	0.17224
T3	X.Clostridium..bolteae.90A9_mgs_0007	0.0922252	0.844988
T4	X.Clostridium..bolteae.90A9_mgs_0007	0.229623	0.159399
thyroxin	X.Clostridium..bolteae.90A9_mgs_0007	0.166043	0.699832
TSH	X.Clostridium..bolteae.90A9_mgs_0007	-0.0891142	0.921198
triiodothyronine	X.Clostridium..bolteae.90A9_mgs_0007	0.101478	0.896817
TPOA	X.Clostridium..bolteae.90A9_mgs_0007	-0.0342295	0.927804
ATG	X.Clostridium..bolteae.90A9_mgs_0007	0.0531231	0.969801
FBG	X.Clostridium..bolteae.90A9_mgs_0007	0.12651	0.857467
E2	X.Clostridium..bolteae.90A9_mgs_0007	0.0241248	0.994328
X0min.prolactin	X.Clostridium..bolteae.90A9_mgs_0007	0.00440079	0.996063
FSH	X.Clostridium..bolteae.90A9_mgs_0007	-0.0705095	0.864442
P	X.Clostridium..bolteae.90A9_mgs_0007	-0.0734304	0.774763
T	X.Clostridium..bolteae.90A9_mgs_0007	0.164009	0.636988
LH	X.Clostridium..bolteae.90A9_mgs_0007	-0.0340285	0.950988
ACL	X.Clostridium..bolteae.90A9_mgs_0007	0.0142013	0.963742
IgG	X.Clostridium..bolteae.90A9_mgs_0007	-0.0203069	0.995656
IgM	X.Clostridium..bolteae.90A9_mgs_0007	-0.0545965	0.997769
IgA	X.Clostridium..bolteae.90A9_mgs_0007	-0.104696	0.923564
B_lymphocytes	X.Clostridium..bolteae.90A9_mgs_0007	-0.116776	0.79465
NK	X.Clostridium..bolteae.90A9_mgs_0007	-0.067616	0.98861
ProBNP_E_	X.Clostridium..bolteae.90A9_mgs_0007	-0.0624043	0.8272
CK	X.Clostridium..bolteae.90A9_mgs_0007	-0.00921612	0.993008
CKMB	X.Clostridium..bolteae.90A9_mgs_0007	-0.0538983	0.985165
CKMB2	X.Clostridium..bolteae.90A9_mgs_0007	0.0206409	0.984413
Troponin.I	X.Clostridium..bolteae.90A9_mgs_0007	0.016253	0.992241
Troponin.T	X.Clostridium..bolteae.90A9_mgs_0007	0.142824	0.948852
MYOG	X.Clostridium..bolteae.90A9_mgs_0007	0.0445338	0.985423
LDH	X.Clostridium..bolteae.90A9_mgs_0007	-0.0697894	0.990763
CRP	X.Clostridium..bolteae.90A9_mgs_0007	0.00378954	0.994097
β2.MG	X.Clostridium..bolteae.90A9_mgs_0007	-0.110047	0.650261
α.Microglobulin	X.Clostridium..bolteae.90A9_mgs_0007	0.0575542	0.992803
ACR	X.Clostridium..bolteae.90A9_mgs_0007	0.0589164	0.910586
mpas1.00.1.s.	X.Clostridium..bolteae.90A9_mgs_0007	0.096468	0.817231
mpas15.00.1.s.	X.Clostridium..bolteae.90A9_mgs_0007	0.0928104	0.643792
mpas130.00.1.s.	X.Clostridium..bolteae.90A9_mgs_0007	0.0766423	0.711802
mpas1200.00.1.s.	X.Clostridium..bolteae.90A9_mgs_0007	-0.00749926	0.985557
chloride	X.Clostridium..bolteae.90A9_mgs_0007	0.122752	0.997024
AMY.	X.Clostridium..bolteae.90A9_mgs_0007	-0.0609431	0.970719
NA1	X.Clostridium..bolteae.90A9_mgs_0007	0.189648	0.927832
LPS	X.Clostridium..bolteae.90A9_mgs_0007	0.047765	0.950073
Ca	X.Clostridium..bolteae.90A9_mgs_0007	0.0265995	0.964315
Ka	X.Clostridium..bolteae.90A9_mgs_0007	-0.0170025	0.973417
APOA1	X.Clostridium..bolteae.90A9_mgs_0007	0.0278041	0.958843
Mg	X.Clostridium..bolteae.90A9_mgs_0007	0.00887661	0.995245
APOB	X.Clostridium..bolteae.90A9_mgs_0007	0.0588776	0.838333
Inorganic_phosphorus	X.Clostridium..bolteae.90A9_mgs_0007	0.0729399	0.911427
CO2	X.Clostridium..bolteae.90A9_mgs_0007	-0.027395	0.995318
APOE	X.Clostridium..bolteae.90A9_mgs_0007	0.0958678	0.620631
TBA	X.Clostridium..bolteae.90A9_mgs_0007	-0.159543	0.708458
CHOL	X.Clostridium..bolteae.90A9_mgs_0007	0.00539823	0.992067
TRIG	X.Clostridium..bolteae.90A9_mgs_0007	0.0984462	0.638226
CP	X.Clostridium..bolteae.90A9_mgs_0007	-0.0669894	0.991421
HDLC	X.Clostridium..bolteae.90A9_mgs_0007	-0.0354785	0.977484
MAO	X.Clostridium..bolteae.90A9_mgs_0007	-0.0269184	0.99512
LDLC	X.Clostridium..bolteae.90A9_mgs_0007	0.00188118	0.997163
APOA	X.Clostridium..bolteae.90A9_mgs_0007	-0.104786	0.700596
URIC	X.Clostridium..bolteae.90A9_mgs_0007	0.164029	0.286303
BUN	X.Clostridium..bolteae.90A9_mgs_0007	0.0152654	0.991696
CREA	X.Clostridium..bolteae.90A9_mgs_0007	0.120911	0.69277
TP	X.Clostridium..bolteae.90A9_mgs_0007	-0.0143169	0.995907
TBIL	X.Clostridium..bolteae.90A9_mgs_0007	0.0804031	0.82699
GGT	X.Clostridium..bolteae.90A9_mgs_0007	0.190407	0.201959
ALB	X.Clostridium..bolteae.90A9_mgs_0007	0.0814139	0.966048
ALT	X.Clostridium..bolteae.90A9_mgs_0007	0.24281	0.0961352
DBIL	X.Clostridium..bolteae.90A9_mgs_0007	0.0773185	0.843295
ALP	X.Clostridium..bolteae.90A9_mgs_0007	-0.108167	0.974143
AST	X.Clostridium..bolteae.90A9_mgs_0007	0.192107	0.493023
iron	X.Clostridium..bolteae.90A9_mgs_0007	0.0648413	0.825535
UIBC	X.Clostridium..bolteae.90A9_mgs_0007	0.0537391	0.993946
Hypertriglyceridemia	Hungatella.hathewayi.12489931_mgs_0008	0.0056561	0.988682
T2d	Hungatella.hathewayi.12489931_mgs_0008	0.0695334	0.999785
Hepatic	Hungatella.hathewayi.12489931_mgs_0008	-0.0444369	0.920813
gallbladder	Hungatella.hathewayi.12489931_mgs_0008	-0.0945229	0.999178
systolic_BP	Hungatella.hathewayi.12489931_mgs_0008	-0.11686	0.868915
diastolic_BP	Hungatella.hathewayi.12489931_mgs_0008	-0.167299	0.52473
SBP.DBP	Hungatella.hathewayi.12489931_mgs_0008	0.10863	0.910126
C13	Hungatella.hathewayi.12489931_mgs_0008	-0.0608173	0.994322
group1	Hungatella.hathewayi.12489931_mgs_0008	-0.00620094	0.973042
X2hC.Peptide	Hungatella.hathewayi.12489931_mgs_0008	0.0797582	0.898375
X2.h_serum_insulin	Hungatella.hathewayi.12489931_mgs_0008	0.0285965	0.993837
glucose	Hungatella.hathewayi.12489931_mgs_0008	0.00478423	0.994353
Homocysteine	Hungatella.hathewayi.12489931_mgs_0008	0.146596	0.438019
VB12	Hungatella.hathewayi.12489931_mgs_0008	-0.0819538	0.880475
C.Peptide	Hungatella.hathewayi.12489931_mgs_0008	-0.103305	0.78952
beta.collagen.degradation.products	Hungatella.hathewayi.12489931_mgs_0008	-0.054006	0.99832
folic.acid	Hungatella.hathewayi.12489931_mgs_0008	0.0585378	0.922771
Fasting_serum_insulin	Hungatella.hathewayi.12489931_mgs_0008	-0.115215	0.967781
Osteocalcin	Hungatella.hathewayi.12489931_mgs_0008	-0.110148	0.870368
iPTH	Hungatella.hathewayi.12489931_mgs_0008	0.0287817	0.993348
tP1NP	Hungatella.hathewayi.12489931_mgs_0008	-0.0612011	0.955682
calcifediol	Hungatella.hathewayi.12489931_mgs_0008	0.0645032	0.985852
GA	Hungatella.hathewayi.12489931_mgs_0008	-0.00404471	0.995724
HB	Hungatella.hathewayi.12489931_mgs_0008	-0.0375933	0.910215
HbA1c	Hungatella.hathewayi.12489931_mgs_0008	0.128254	0.72649
RBC	Hungatella.hathewayi.12489931_mgs_0008	-0.0177376	0.954912
WBC	Hungatella.hathewayi.12489931_mgs_0008	-0.194337	0.970943
Neutrophils	Hungatella.hathewayi.12489931_mgs_0008	-0.0895148	0.986793
Lymphocytes	Hungatella.hathewayi.12489931_mgs_0008	0.0675906	0.887928
Monocytes	Hungatella.hathewayi.12489931_mgs_0008	0.142336	0.578075
Eosinophils	Hungatella.hathewayi.12489931_mgs_0008	-0.00666998	0.984753
Basophils	Hungatella.hathewayi.12489931_mgs_0008	0.036571	0.958414
Hematocrit	Hungatella.hathewayi.12489931_mgs_0008	-0.0576822	0.839229
MCV	Hungatella.hathewayi.12489931_mgs_0008	-0.0733886	0.997603
MCHC_V	Hungatella.hathewayi.12489931_mgs_0008	-0.0184736	0.989751
MCHC_con	Hungatella.hathewayi.12489931_mgs_0008	0.0537721	0.944652
RDW	Hungatella.hathewayi.12489931_mgs_0008	0.120014	0.754236
PLT	Hungatella.hathewayi.12489931_mgs_0008	-0.132458	0.868976
Mean_Platelet_Volume	Hungatella.hathewayi.12489931_mgs_0008	0.235702	0.570284
PDW	Hungatella.hathewayi.12489931_mgs_0008	0.183604	0.928132
PCT	Hungatella.hathewayi.12489931_mgs_0008	-0.0704748	0.876965
Reticulocyte	Hungatella.hathewayi.12489931_mgs_0008	-0.0744588	0.917263
X.LFR	Hungatella.hathewayi.12489931_mgs_0008	0.0754221	0.996928
X.MFR	Hungatella.hathewayi.12489931_mgs_0008	-0.0606936	0.992712
X.HFR	Hungatella.hathewayi.12489931_mgs_0008	-0.120285	0.94117
Prothrombin.time	Hungatella.hathewayi.12489931_mgs_0008	0.0829559	0.995291
APTT	Hungatella.hathewayi.12489931_mgs_0008	-0.12731	0.571273
Prothrombin_activity	Hungatella.hathewayi.12489931_mgs_0008	0.13707	0.982367
plasma_fibrinogen	Hungatella.hathewayi.12489931_mgs_0008	0.0207398	0.98801
iNR	Hungatella.hathewayi.12489931_mgs_0008	-0.134175	0.993351
Prothrombin.time2	Hungatella.hathewayi.12489931_mgs_0008	-0.140543	0.989103
Serum.ferritin	Hungatella.hathewayi.12489931_mgs_0008	0.058345	0.785037
T3	Hungatella.hathewayi.12489931_mgs_0008	-0.0653867	0.882071
T4	Hungatella.hathewayi.12489931_mgs_0008	0.0530403	0.790634
thyroxin	Hungatella.hathewayi.12489931_mgs_0008	0.0393954	0.994623
TSH	Hungatella.hathewayi.12489931_mgs_0008	-0.0219116	0.94878
triiodothyronine	Hungatella.hathewayi.12489931_mgs_0008	-0.0342448	0.988789
TPOA	Hungatella.hathewayi.12489931_mgs_0008	-0.00877234	0.986224
ATG	Hungatella.hathewayi.12489931_mgs_0008	0.151665	0.866476
FBG	Hungatella.hathewayi.12489931_mgs_0008	0.185944	0.718085
E2	Hungatella.hathewayi.12489931_mgs_0008	-0.0303014	0.992615
X0min.prolactin	Hungatella.hathewayi.12489931_mgs_0008	0.0321218	0.996063
FSH	Hungatella.hathewayi.12489931_mgs_0008	0.0466907	0.921423
P	Hungatella.hathewayi.12489931_mgs_0008	-0.139872	0.527029
T	Hungatella.hathewayi.12489931_mgs_0008	-0.043945	0.900633
LH	Hungatella.hathewayi.12489931_mgs_0008	0.137542	0.907656
ACL	Hungatella.hathewayi.12489931_mgs_0008	0.0641308	0.963742
IgG	Hungatella.hathewayi.12489931_mgs_0008	-0.0245253	0.995656
IgM	Hungatella.hathewayi.12489931_mgs_0008	-0.0379347	0.997769
IgA	Hungatella.hathewayi.12489931_mgs_0008	-0.0751278	0.928089
B_lymphocytes	Hungatella.hathewayi.12489931_mgs_0008	-0.0266562	0.982743
NK	Hungatella.hathewayi.12489931_mgs_0008	-0.11728	0.98861
ProBNP_E_	Hungatella.hathewayi.12489931_mgs_0008	0.0449029	0.876495
CK	Hungatella.hathewayi.12489931_mgs_0008	0.128059	0.993008
CKMB	Hungatella.hathewayi.12489931_mgs_0008	-0.0365089	0.985165
CKMB2	Hungatella.hathewayi.12489931_mgs_0008	0.183262	0.955083
Troponin.I	Hungatella.hathewayi.12489931_mgs_0008	0.168465	0.948104
Troponin.T	Hungatella.hathewayi.12489931_mgs_0008	0.0893432	0.960004
MYOG	Hungatella.hathewayi.12489931_mgs_0008	0.201962	0.985423
LDH	Hungatella.hathewayi.12489931_mgs_0008	-0.00661033	0.990763
CRP	Hungatella.hathewayi.12489931_mgs_0008	0.00497117	0.994097
β2.MG	Hungatella.hathewayi.12489931_mgs_0008	-0.0759991	0.751181
α.Microglobulin	Hungatella.hathewayi.12489931_mgs_0008	0.0477584	0.992803
ACR	Hungatella.hathewayi.12489931_mgs_0008	0.088242	0.810201
mpas1.00.1.s.	Hungatella.hathewayi.12489931_mgs_0008	-0.0496545	0.930476
mpas15.00.1.s.	Hungatella.hathewayi.12489931_mgs_0008	-0.0123783	0.973124
mpas130.00.1.s.	Hungatella.hathewayi.12489931_mgs_0008	0.00183611	0.988836
mpas1200.00.1.s.	Hungatella.hathewayi.12489931_mgs_0008	-0.100851	0.794499
chloride	Hungatella.hathewayi.12489931_mgs_0008	0.0272988	0.997024
AMY.	Hungatella.hathewayi.12489931_mgs_0008	0.0099543	0.994817
NA1	Hungatella.hathewayi.12489931_mgs_0008	0.0535863	0.997958
LPS	Hungatella.hathewayi.12489931_mgs_0008	-0.0705208	0.908413
Ca	Hungatella.hathewayi.12489931_mgs_0008	0.0343018	0.964315
Ka	Hungatella.hathewayi.12489931_mgs_0008	0.0306543	0.944094
APOA1	Hungatella.hathewayi.12489931_mgs_0008	0.164879	0.714226
Mg	Hungatella.hathewayi.12489931_mgs_0008	-0.0323341	0.993555
APOB	Hungatella.hathewayi.12489931_mgs_0008	-0.030317	0.906426
Inorganic_phosphorus	Hungatella.hathewayi.12489931_mgs_0008	0.0868358	0.911427
CO2	Hungatella.hathewayi.12489931_mgs_0008	-0.0251428	0.995318
APOE	Hungatella.hathewayi.12489931_mgs_0008	0.134823	0.54033
TBA	Hungatella.hathewayi.12489931_mgs_0008	-0.109711	0.830027
CHOL	Hungatella.hathewayi.12489931_mgs_0008	0.0433972	0.93186
TRIG	Hungatella.hathewayi.12489931_mgs_0008	0.0331316	0.882241
CP	Hungatella.hathewayi.12489931_mgs_0008	0.0270123	0.991421
HDLC	Hungatella.hathewayi.12489931_mgs_0008	0.124117	0.851867
MAO	Hungatella.hathewayi.12489931_mgs_0008	-0.0122196	0.996525
LDLC	Hungatella.hathewayi.12489931_mgs_0008	-0.0271867	0.959224
APOA	Hungatella.hathewayi.12489931_mgs_0008	-0.0941989	0.74458
URIC	Hungatella.hathewayi.12489931_mgs_0008	-0.00395508	0.987169
BUN	Hungatella.hathewayi.12489931_mgs_0008	0.028527	0.991696
CREA	Hungatella.hathewayi.12489931_mgs_0008	0.0270721	0.916257
TP	Hungatella.hathewayi.12489931_mgs_0008	-0.00503743	0.995907
TBIL	Hungatella.hathewayi.12489931_mgs_0008	0.0518304	0.90292
GGT	Hungatella.hathewayi.12489931_mgs_0008	0.0276128	0.893483
ALB	Hungatella.hathewayi.12489931_mgs_0008	0.0378955	0.966048
ALT	Hungatella.hathewayi.12489931_mgs_0008	0.122326	0.437488
DBIL	Hungatella.hathewayi.12489931_mgs_0008	0.0619846	0.863033
ALP	Hungatella.hathewayi.12489931_mgs_0008	-0.0294868	0.974143
AST	Hungatella.hathewayi.12489931_mgs_0008	0.179672	0.493023
iron	Hungatella.hathewayi.12489931_mgs_0008	0.0431345	0.888223
UIBC	Hungatella.hathewayi.12489931_mgs_0008	0.0858238	0.993946
Hypertriglyceridemia	Haemophilus.parainfluenzae.T3T1_mgs_0009	-0.064572	0.930355
T2d	Haemophilus.parainfluenzae.T3T1_mgs_0009	0.122713	0.999785
Hepatic	Haemophilus.parainfluenzae.T3T1_mgs_0009	-0.176485	0.737234
gallbladder	Haemophilus.parainfluenzae.T3T1_mgs_0009	0.085202	0.999178
systolic_BP	Haemophilus.parainfluenzae.T3T1_mgs_0009	-0.126382	0.825644
diastolic_BP	Haemophilus.parainfluenzae.T3T1_mgs_0009	-0.172718	0.519245
SBP.DBP	Haemophilus.parainfluenzae.T3T1_mgs_0009	0.00977507	0.985209
C13	Haemophilus.parainfluenzae.T3T1_mgs_0009	0.087599	0.994322
group1	Haemophilus.parainfluenzae.T3T1_mgs_0009	-0.0319192	0.941715
X2hC.Peptide	Haemophilus.parainfluenzae.T3T1_mgs_0009	0.0853336	0.884621
X2.h_serum_insulin	Haemophilus.parainfluenzae.T3T1_mgs_0009	0.0122255	0.993837
glucose	Haemophilus.parainfluenzae.T3T1_mgs_0009	-0.0204535	0.994353
Homocysteine	Haemophilus.parainfluenzae.T3T1_mgs_0009	-0.115452	0.530165
VB12	Haemophilus.parainfluenzae.T3T1_mgs_0009	0.0866551	0.875917
C.Peptide	Haemophilus.parainfluenzae.T3T1_mgs_0009	-0.117267	0.772124
beta.collagen.degradation.products	Haemophilus.parainfluenzae.T3T1_mgs_0009	0.01475	0.99832
folic.acid	Haemophilus.parainfluenzae.T3T1_mgs_0009	0.0584103	0.922771
Fasting_serum_insulin	Haemophilus.parainfluenzae.T3T1_mgs_0009	-0.126401	0.967781
Osteocalcin	Haemophilus.parainfluenzae.T3T1_mgs_0009	-0.0154373	0.9902
iPTH	Haemophilus.parainfluenzae.T3T1_mgs_0009	-0.0495751	0.993348
tP1NP	Haemophilus.parainfluenzae.T3T1_mgs_0009	-0.00859505	0.984424
calcifediol	Haemophilus.parainfluenzae.T3T1_mgs_0009	0.0673548	0.979652
GA	Haemophilus.parainfluenzae.T3T1_mgs_0009	-0.0515545	0.950099
HB	Haemophilus.parainfluenzae.T3T1_mgs_0009	-0.169603	0.456697
HbA1c	Haemophilus.parainfluenzae.T3T1_mgs_0009	-0.0441009	0.939162
RBC	Haemophilus.parainfluenzae.T3T1_mgs_0009	-0.233295	0.184095
WBC	Haemophilus.parainfluenzae.T3T1_mgs_0009	-0.0602584	0.997393
Neutrophils	Haemophilus.parainfluenzae.T3T1_mgs_0009	0.0389803	0.986793
Lymphocytes	Haemophilus.parainfluenzae.T3T1_mgs_0009	0.00998697	0.977635
Monocytes	Haemophilus.parainfluenzae.T3T1_mgs_0009	-0.0928612	0.77239
Eosinophils	Haemophilus.parainfluenzae.T3T1_mgs_0009	0.0304571	0.946994
Basophils	Haemophilus.parainfluenzae.T3T1_mgs_0009	-0.0737099	0.951036
Hematocrit	Haemophilus.parainfluenzae.T3T1_mgs_0009	-0.221425	0.310039
MCV	Haemophilus.parainfluenzae.T3T1_mgs_0009	-0.0557236	0.997603
MCHC_V	Haemophilus.parainfluenzae.T3T1_mgs_0009	0.0491113	0.989751
MCHC_con	Haemophilus.parainfluenzae.T3T1_mgs_0009	0.0354477	0.944652
RDW	Haemophilus.parainfluenzae.T3T1_mgs_0009	-0.0134743	0.987658
PLT	Haemophilus.parainfluenzae.T3T1_mgs_0009	-0.0473859	0.917751
Mean_Platelet_Volume	Haemophilus.parainfluenzae.T3T1_mgs_0009	-0.0240494	0.990978
PDW	Haemophilus.parainfluenzae.T3T1_mgs_0009	-0.0634515	0.965601
PCT	Haemophilus.parainfluenzae.T3T1_mgs_0009	-0.0798175	0.876965
Reticulocyte	Haemophilus.parainfluenzae.T3T1_mgs_0009	0.00991711	0.983391
X.LFR	Haemophilus.parainfluenzae.T3T1_mgs_0009	0.124018	0.910706
X.MFR	Haemophilus.parainfluenzae.T3T1_mgs_0009	-0.127203	0.90258
X.HFR	Haemophilus.parainfluenzae.T3T1_mgs_0009	-0.0531017	0.996869
Prothrombin.time	Haemophilus.parainfluenzae.T3T1_mgs_0009	-0.147754	0.995291
APTT	Haemophilus.parainfluenzae.T3T1_mgs_0009	0.0188345	0.951895
Prothrombin_activity	Haemophilus.parainfluenzae.T3T1_mgs_0009	-0.0787336	0.982367
plasma_fibrinogen	Haemophilus.parainfluenzae.T3T1_mgs_0009	0.0473581	0.98801
iNR	Haemophilus.parainfluenzae.T3T1_mgs_0009	0.0818568	0.993351
Prothrombin.time2	Haemophilus.parainfluenzae.T3T1_mgs_0009	0.0719921	0.989103
Serum.ferritin	Haemophilus.parainfluenzae.T3T1_mgs_0009	-0.186222	0.306301
T3	Haemophilus.parainfluenzae.T3T1_mgs_0009	-0.0930038	0.844988
T4	Haemophilus.parainfluenzae.T3T1_mgs_0009	0.0813447	0.672953
thyroxin	Haemophilus.parainfluenzae.T3T1_mgs_0009	0.165082	0.699832
TSH	Haemophilus.parainfluenzae.T3T1_mgs_0009	0.0565671	0.94878
triiodothyronine	Haemophilus.parainfluenzae.T3T1_mgs_0009	-0.0186048	0.99464
TPOA	Haemophilus.parainfluenzae.T3T1_mgs_0009	-0.000835418	0.998123
ATG	Haemophilus.parainfluenzae.T3T1_mgs_0009	0.12484	0.866476
FBG	Haemophilus.parainfluenzae.T3T1_mgs_0009	0.0837686	0.886535
E2	Haemophilus.parainfluenzae.T3T1_mgs_0009	-0.0731791	0.973334
X0min.prolactin	Haemophilus.parainfluenzae.T3T1_mgs_0009	0.00630743	0.996063
FSH	Haemophilus.parainfluenzae.T3T1_mgs_0009	0.156764	0.646192
P	Haemophilus.parainfluenzae.T3T1_mgs_0009	-0.140859	0.527029
T	Haemophilus.parainfluenzae.T3T1_mgs_0009	-0.12722	0.666566
LH	Haemophilus.parainfluenzae.T3T1_mgs_0009	0.300501	0.14628
ACL	Haemophilus.parainfluenzae.T3T1_mgs_0009	-0.022091	0.963742
IgG	Haemophilus.parainfluenzae.T3T1_mgs_0009	-0.040455	0.995656
IgM	Haemophilus.parainfluenzae.T3T1_mgs_0009	0.0559581	0.997769
IgA	Haemophilus.parainfluenzae.T3T1_mgs_0009	-0.137453	0.905703
B_lymphocytes	Haemophilus.parainfluenzae.T3T1_mgs_0009	-0.0331585	0.954802
NK	Haemophilus.parainfluenzae.T3T1_mgs_0009	0.0799452	0.98861
ProBNP_E_	Haemophilus.parainfluenzae.T3T1_mgs_0009	0.0801685	0.75619
CK	Haemophilus.parainfluenzae.T3T1_mgs_0009	-0.0721384	0.993008
CKMB	Haemophilus.parainfluenzae.T3T1_mgs_0009	0.130871	0.985165
CKMB2	Haemophilus.parainfluenzae.T3T1_mgs_0009	0.144437	0.955083
Troponin.I	Haemophilus.parainfluenzae.T3T1_mgs_0009	0.0665967	0.956748
Troponin.T	Haemophilus.parainfluenzae.T3T1_mgs_0009	0.00225514	0.997833
MYOG	Haemophilus.parainfluenzae.T3T1_mgs_0009	0.0137528	0.990579
LDH	Haemophilus.parainfluenzae.T3T1_mgs_0009	-0.0110057	0.990763
CRP	Haemophilus.parainfluenzae.T3T1_mgs_0009	0.104716	0.919348
β2.MG	Haemophilus.parainfluenzae.T3T1_mgs_0009	0.225876	0.203929
α.Microglobulin	Haemophilus.parainfluenzae.T3T1_mgs_0009	0.108723	0.992803
ACR	Haemophilus.parainfluenzae.T3T1_mgs_0009	-0.0697117	0.862566
mpas1.00.1.s.	Haemophilus.parainfluenzae.T3T1_mgs_0009	-0.128001	0.74414
mpas15.00.1.s.	Haemophilus.parainfluenzae.T3T1_mgs_0009	-0.0421828	0.852662
mpas130.00.1.s.	Haemophilus.parainfluenzae.T3T1_mgs_0009	-0.0446529	0.814821
mpas1200.00.1.s.	Haemophilus.parainfluenzae.T3T1_mgs_0009	-0.0325958	0.928448
chloride	Haemophilus.parainfluenzae.T3T1_mgs_0009	-0.0699102	0.997024
AMY.	Haemophilus.parainfluenzae.T3T1_mgs_0009	0.147489	0.958315
NA1	Haemophilus.parainfluenzae.T3T1_mgs_0009	-0.0520191	0.997958
LPS	Haemophilus.parainfluenzae.T3T1_mgs_0009	0.0626754	0.950073
Ca	Haemophilus.parainfluenzae.T3T1_mgs_0009	-0.0172251	0.968558
Ka	Haemophilus.parainfluenzae.T3T1_mgs_0009	0.0600376	0.928895
APOA1	Haemophilus.parainfluenzae.T3T1_mgs_0009	-0.042212	0.928026
Mg	Haemophilus.parainfluenzae.T3T1_mgs_0009	-0.00164354	0.99792
APOB	Haemophilus.parainfluenzae.T3T1_mgs_0009	-0.114971	0.628616
Inorganic_phosphorus	Haemophilus.parainfluenzae.T3T1_mgs_0009	0.0235982	0.998357
CO2	Haemophilus.parainfluenzae.T3T1_mgs_0009	0.116432	0.995318
APOE	Haemophilus.parainfluenzae.T3T1_mgs_0009	-0.0736281	0.721713
TBA	Haemophilus.parainfluenzae.T3T1_mgs_0009	0.0280632	0.977019
CHOL	Haemophilus.parainfluenzae.T3T1_mgs_0009	-0.0549284	0.910108
TRIG	Haemophilus.parainfluenzae.T3T1_mgs_0009	-0.226456	0.196403
CP	Haemophilus.parainfluenzae.T3T1_mgs_0009	0.155406	0.991421
HDLC	Haemophilus.parainfluenzae.T3T1_mgs_0009	0.0884323	0.889538
MAO	Haemophilus.parainfluenzae.T3T1_mgs_0009	-0.157716	0.923598
LDLC	Haemophilus.parainfluenzae.T3T1_mgs_0009	-0.0444909	0.938901
APOA	Haemophilus.parainfluenzae.T3T1_mgs_0009	0.13092	0.589704
URIC	Haemophilus.parainfluenzae.T3T1_mgs_0009	-0.0999753	0.510842
BUN	Haemophilus.parainfluenzae.T3T1_mgs_0009	0.0851704	0.991696
CREA	Haemophilus.parainfluenzae.T3T1_mgs_0009	-0.0368892	0.896999
TP	Haemophilus.parainfluenzae.T3T1_mgs_0009	-0.0947178	0.995597
TBIL	Haemophilus.parainfluenzae.T3T1_mgs_0009	-0.0921471	0.818061
GGT	Haemophilus.parainfluenzae.T3T1_mgs_0009	-0.256154	0.0616865
ALB	Haemophilus.parainfluenzae.T3T1_mgs_0009	-0.0609382	0.966048
ALT	Haemophilus.parainfluenzae.T3T1_mgs_0009	-0.241592	0.0975949
DBIL	Haemophilus.parainfluenzae.T3T1_mgs_0009	-0.0548664	0.881204
ALP	Haemophilus.parainfluenzae.T3T1_mgs_0009	0.0102524	0.985184
AST	Haemophilus.parainfluenzae.T3T1_mgs_0009	-0.139266	0.583344
iron	Haemophilus.parainfluenzae.T3T1_mgs_0009	-0.0906654	0.727317
UIBC	Haemophilus.parainfluenzae.T3T1_mgs_0009	0.0206539	0.993946
Hypertriglyceridemia	Klebsiella.pneumoniae_mgs_0011	0.115601	0.908111
T2d	Klebsiella.pneumoniae_mgs_0011	0.00113414	0.999785
Hepatic	Klebsiella.pneumoniae_mgs_0011	0.0975186	0.808262
gallbladder	Klebsiella.pneumoniae_mgs_0011	0.063812	0.999178
systolic_BP	Klebsiella.pneumoniae_mgs_0011	0.107204	0.868915
diastolic_BP	Klebsiella.pneumoniae_mgs_0011	0.0181934	0.967399
SBP.DBP	Klebsiella.pneumoniae_mgs_0011	0.126421	0.902799
C13	Klebsiella.pneumoniae_mgs_0011	0.128719	0.994322
group1	Klebsiella.pneumoniae_mgs_0011	0.0592235	0.889708
X2hC.Peptide	Klebsiella.pneumoniae_mgs_0011	-0.00614718	0.987239
X2.h_serum_insulin	Klebsiella.pneumoniae_mgs_0011	0.00656848	0.993837
glucose	Klebsiella.pneumoniae_mgs_0011	0.073084	0.994353
Homocysteine	Klebsiella.pneumoniae_mgs_0011	0.0652101	0.795371
VB12	Klebsiella.pneumoniae_mgs_0011	-0.120856	0.809766
C.Peptide	Klebsiella.pneumoniae_mgs_0011	-0.00106139	0.999242
beta.collagen.degradation.products	Klebsiella.pneumoniae_mgs_0011	-0.0256524	0.99832
folic.acid	Klebsiella.pneumoniae_mgs_0011	-0.0634788	0.922771
Fasting_serum_insulin	Klebsiella.pneumoniae_mgs_0011	0.042977	0.97802
Osteocalcin	Klebsiella.pneumoniae_mgs_0011	-0.0724405	0.928698
iPTH	Klebsiella.pneumoniae_mgs_0011	0.100391	0.993348
tP1NP	Klebsiella.pneumoniae_mgs_0011	0.00423261	0.988007
calcifediol	Klebsiella.pneumoniae_mgs_0011	0.0960882	0.949348
GA	Klebsiella.pneumoniae_mgs_0011	0.0351706	0.969407
HB	Klebsiella.pneumoniae_mgs_0011	-0.0167805	0.968439
HbA1c	Klebsiella.pneumoniae_mgs_0011	-0.00763067	0.989592
RBC	Klebsiella.pneumoniae_mgs_0011	-0.0611561	0.789702
WBC	Klebsiella.pneumoniae_mgs_0011	-0.0955338	0.997393
Neutrophils	Klebsiella.pneumoniae_mgs_0011	-0.063068	0.986793
Lymphocytes	Klebsiella.pneumoniae_mgs_0011	-0.0123499	0.977635
Monocytes	Klebsiella.pneumoniae_mgs_0011	-0.0585368	0.880186
Eosinophils	Klebsiella.pneumoniae_mgs_0011	0.00668202	0.984753
Basophils	Klebsiella.pneumoniae_mgs_0011	-0.167025	0.951036
Hematocrit	Klebsiella.pneumoniae_mgs_0011	-0.055339	0.85581
MCV	Klebsiella.pneumoniae_mgs_0011	-0.0397918	0.997603
MCHC_V	Klebsiella.pneumoniae_mgs_0011	0.0309415	0.989751
MCHC_con	Klebsiella.pneumoniae_mgs_0011	0.00544992	0.986747
RDW	Klebsiella.pneumoniae_mgs_0011	-0.0897972	0.903619
PLT	Klebsiella.pneumoniae_mgs_0011	-0.0548936	0.917751
Mean_Platelet_Volume	Klebsiella.pneumoniae_mgs_0011	-0.0319852	0.97
PDW	Klebsiella.pneumoniae_mgs_0011	-0.0792018	0.96422
PCT	Klebsiella.pneumoniae_mgs_0011	-0.0687656	0.876965
Reticulocyte	Klebsiella.pneumoniae_mgs_0011	0.223048	0.745824
X.LFR	Klebsiella.pneumoniae_mgs_0011	-0.0891897	0.995294
X.MFR	Klebsiella.pneumoniae_mgs_0011	0.0964392	0.982224
X.HFR	Klebsiella.pneumoniae_mgs_0011	0.0255259	0.996869
Prothrombin.time	Klebsiella.pneumoniae_mgs_0011	0.114723	0.995291
APTT	Klebsiella.pneumoniae_mgs_0011	0.0901312	0.675298
Prothrombin_activity	Klebsiella.pneumoniae_mgs_0011	0.0298212	0.982367
plasma_fibrinogen	Klebsiella.pneumoniae_mgs_0011	0.0337275	0.98801
iNR	Klebsiella.pneumoniae_mgs_0011	-0.0379514	0.993351
Prothrombin.time2	Klebsiella.pneumoniae_mgs_0011	-0.011972	0.989103
Serum.ferritin	Klebsiella.pneumoniae_mgs_0011	0.0516935	0.817933
T3	Klebsiella.pneumoniae_mgs_0011	0.0719541	0.882071
T4	Klebsiella.pneumoniae_mgs_0011	-0.00604405	0.988026
thyroxin	Klebsiella.pneumoniae_mgs_0011	0.0553315	0.956719
TSH	Klebsiella.pneumoniae_mgs_0011	-0.0308478	0.94878
triiodothyronine	Klebsiella.pneumoniae_mgs_0011	0.124925	0.896817
TPOA	Klebsiella.pneumoniae_mgs_0011	0.00670451	0.987158
ATG	Klebsiella.pneumoniae_mgs_0011	-0.0494139	0.969801
FBG	Klebsiella.pneumoniae_mgs_0011	0.0636404	0.926205
E2	Klebsiella.pneumoniae_mgs_0011	0.0220766	0.995284
X0min.prolactin	Klebsiella.pneumoniae_mgs_0011	-0.126712	0.94961
FSH	Klebsiella.pneumoniae_mgs_0011	0.0143644	0.970396
P	Klebsiella.pneumoniae_mgs_0011	-0.00170627	0.997151
T	Klebsiella.pneumoniae_mgs_0011	0.025557	0.935597
LH	Klebsiella.pneumoniae_mgs_0011	0.0424416	0.930473
ACL	Klebsiella.pneumoniae_mgs_0011	-0.0529645	0.963742
IgG	Klebsiella.pneumoniae_mgs_0011	-0.114174	0.995656
IgM	Klebsiella.pneumoniae_mgs_0011	0.0121629	0.997769
IgA	Klebsiella.pneumoniae_mgs_0011	-0.0798219	0.923564
B_lymphocytes	Klebsiella.pneumoniae_mgs_0011	0.00797482	0.998906
NK	Klebsiella.pneumoniae_mgs_0011	0.045011	0.98861
ProBNP_E_	Klebsiella.pneumoniae_mgs_0011	0.119967	0.634534
CK	Klebsiella.pneumoniae_mgs_0011	0.0392333	0.993008
CKMB	Klebsiella.pneumoniae_mgs_0011	0.151462	0.985165
CKMB2	Klebsiella.pneumoniae_mgs_0011	-0.0012628	0.998649
Troponin.I	Klebsiella.pneumoniae_mgs_0011	-0.0678926	0.956748
Troponin.T	Klebsiella.pneumoniae_mgs_0011	-0.00163119	0.998471
MYOG	Klebsiella.pneumoniae_mgs_0011	-0.0557355	0.985423
LDH	Klebsiella.pneumoniae_mgs_0011	0.0521879	0.990763
CRP	Klebsiella.pneumoniae_mgs_0011	0.0310239	0.949934
β2.MG	Klebsiella.pneumoniae_mgs_0011	0.0811112	0.740387
α.Microglobulin	Klebsiella.pneumoniae_mgs_0011	0.0739193	0.992803
ACR	Klebsiella.pneumoniae_mgs_0011	0.0345961	0.931463
mpas1.00.1.s.	Klebsiella.pneumoniae_mgs_0011	0.0983946	0.817231
mpas15.00.1.s.	Klebsiella.pneumoniae_mgs_0011	0.0688919	0.729708
mpas130.00.1.s.	Klebsiella.pneumoniae_mgs_0011	0.162164	0.482365
mpas1200.00.1.s.	Klebsiella.pneumoniae_mgs_0011	0.14421	0.7768
chloride	Klebsiella.pneumoniae_mgs_0011	-0.142194	0.997024
AMY.	Klebsiella.pneumoniae_mgs_0011	0.0742411	0.970719
NA1	Klebsiella.pneumoniae_mgs_0011	-0.171914	0.959279
LPS	Klebsiella.pneumoniae_mgs_0011	-0.0338657	0.956996
Ca	Klebsiella.pneumoniae_mgs_0011	-0.035574	0.960237
Ka	Klebsiella.pneumoniae_mgs_0011	-0.104318	0.885429
APOA1	Klebsiella.pneumoniae_mgs_0011	-0.0600009	0.921605
Mg	Klebsiella.pneumoniae_mgs_0011	-0.00356033	0.99792
APOB	Klebsiella.pneumoniae_mgs_0011	0.0377648	0.893723
Inorganic_phosphorus	Klebsiella.pneumoniae_mgs_0011	-0.078103	0.911427
CO2	Klebsiella.pneumoniae_mgs_0011	-0.0655646	0.995318
APOE	Klebsiella.pneumoniae_mgs_0011	0.188857	0.431694
TBA	Klebsiella.pneumoniae_mgs_0011	0.129422	0.731596
CHOL	Klebsiella.pneumoniae_mgs_0011	-0.0489682	0.913222
TRIG	Klebsiella.pneumoniae_mgs_0011	0.0793747	0.717917
CP	Klebsiella.pneumoniae_mgs_0011	0.143505	0.991421
HDLC	Klebsiella.pneumoniae_mgs_0011	-0.0961604	0.889538
MAO	Klebsiella.pneumoniae_mgs_0011	-0.0757452	0.994259
LDLC	Klebsiella.pneumoniae_mgs_0011	-0.0302083	0.959224
APOA	Klebsiella.pneumoniae_mgs_0011	-0.0486488	0.850554
URIC	Klebsiella.pneumoniae_mgs_0011	0.048306	0.76072
BUN	Klebsiella.pneumoniae_mgs_0011	-0.00153821	0.998548
CREA	Klebsiella.pneumoniae_mgs_0011	-0.0861473	0.79032
TP	Klebsiella.pneumoniae_mgs_0011	0.139657	0.995597
TBIL	Klebsiella.pneumoniae_mgs_0011	0.0348971	0.955305
GGT	Klebsiella.pneumoniae_mgs_0011	-0.0224516	0.906001
ALB	Klebsiella.pneumoniae_mgs_0011	0.0415697	0.966048
ALT	Klebsiella.pneumoniae_mgs_0011	-0.00452281	0.985502
DBIL	Klebsiella.pneumoniae_mgs_0011	0.0355559	0.93539
ALP	Klebsiella.pneumoniae_mgs_0011	0.0248936	0.974143
AST	Klebsiella.pneumoniae_mgs_0011	-0.0224922	0.971372
iron	Klebsiella.pneumoniae_mgs_0011	0.0936792	0.710951
UIBC	Klebsiella.pneumoniae_mgs_0011	0.00669023	0.994456
Hypertriglyceridemia	Blautia.producta.ATCC.27340_mgs_0012	0.0330487	0.952107
T2d	Blautia.producta.ATCC.27340_mgs_0012	-0.0459792	0.999785
Hepatic	Blautia.producta.ATCC.27340_mgs_0012	0.0753995	0.88346
gallbladder	Blautia.producta.ATCC.27340_mgs_0012	0.0801185	0.999178
systolic_BP	Blautia.producta.ATCC.27340_mgs_0012	0.00939962	0.995837
diastolic_BP	Blautia.producta.ATCC.27340_mgs_0012	0.00908385	0.984299
SBP.DBP	Blautia.producta.ATCC.27340_mgs_0012	-0.0207604	0.985209
C13	Blautia.producta.ATCC.27340_mgs_0012	0.0368416	0.994322
group1	Blautia.producta.ATCC.27340_mgs_0012	-0.0166257	0.958129
X2hC.Peptide	Blautia.producta.ATCC.27340_mgs_0012	0.0587887	0.961441
X2.h_serum_insulin	Blautia.producta.ATCC.27340_mgs_0012	0.104382	0.983555
glucose	Blautia.producta.ATCC.27340_mgs_0012	0.0572191	0.994353
Homocysteine	Blautia.producta.ATCC.27340_mgs_0012	0.0674335	0.780101
VB12	Blautia.producta.ATCC.27340_mgs_0012	0.0411914	0.938132
C.Peptide	Blautia.producta.ATCC.27340_mgs_0012	0.0630335	0.88851
beta.collagen.degradation.products	Blautia.producta.ATCC.27340_mgs_0012	0.0126859	0.99832
folic.acid	Blautia.producta.ATCC.27340_mgs_0012	-0.0266564	0.947932
Fasting_serum_insulin	Blautia.producta.ATCC.27340_mgs_0012	0.134099	0.967781
Osteocalcin	Blautia.producta.ATCC.27340_mgs_0012	0.038179	0.947253
iPTH	Blautia.producta.ATCC.27340_mgs_0012	-0.0656646	0.993348
tP1NP	Blautia.producta.ATCC.27340_mgs_0012	-0.0138267	0.984424
calcifediol	Blautia.producta.ATCC.27340_mgs_0012	0.076023	0.949348
GA	Blautia.producta.ATCC.27340_mgs_0012	-0.163057	0.756466
HB	Blautia.producta.ATCC.27340_mgs_0012	-0.0047228	0.993578
HbA1c	Blautia.producta.ATCC.27340_mgs_0012	0.0238177	0.98918
RBC	Blautia.producta.ATCC.27340_mgs_0012	0.052133	0.843433
WBC	Blautia.producta.ATCC.27340_mgs_0012	-0.100034	0.997393
Neutrophils	Blautia.producta.ATCC.27340_mgs_0012	-0.0835177	0.986793
Lymphocytes	Blautia.producta.ATCC.27340_mgs_0012	0.0307518	0.955281
Monocytes	Blautia.producta.ATCC.27340_mgs_0012	0.106493	0.721018
Eosinophils	Blautia.producta.ATCC.27340_mgs_0012	0.157471	0.878731
Basophils	Blautia.producta.ATCC.27340_mgs_0012	-0.0298594	0.971657
Hematocrit	Blautia.producta.ATCC.27340_mgs_0012	0.0459351	0.898476
MCV	Blautia.producta.ATCC.27340_mgs_0012	-0.0432375	0.997603
MCHC_V	Blautia.producta.ATCC.27340_mgs_0012	-0.063559	0.989751
MCHC_con	Blautia.producta.ATCC.27340_mgs_0012	-0.0261997	0.949216
RDW	Blautia.producta.ATCC.27340_mgs_0012	0.0864963	0.903619
PLT	Blautia.producta.ATCC.27340_mgs_0012	0.0473235	0.917751
Mean_Platelet_Volume	Blautia.producta.ATCC.27340_mgs_0012	-0.0374206	0.968481
PDW	Blautia.producta.ATCC.27340_mgs_0012	-0.0141817	0.991959
PCT	Blautia.producta.ATCC.27340_mgs_0012	0.0217702	0.977868
Reticulocyte	Blautia.producta.ATCC.27340_mgs_0012	-0.0442527	0.940722
X.LFR	Blautia.producta.ATCC.27340_mgs_0012	-0.0154326	0.996928
X.MFR	Blautia.producta.ATCC.27340_mgs_0012	0.012054	0.992712
X.HFR	Blautia.producta.ATCC.27340_mgs_0012	0.0839194	0.94117
Prothrombin.time	Blautia.producta.ATCC.27340_mgs_0012	0.0349471	0.995291
APTT	Blautia.producta.ATCC.27340_mgs_0012	-0.0393805	0.893695
Prothrombin_activity	Blautia.producta.ATCC.27340_mgs_0012	-0.132192	0.982367
plasma_fibrinogen	Blautia.producta.ATCC.27340_mgs_0012	0.00127095	0.99934
iNR	Blautia.producta.ATCC.27340_mgs_0012	0.130349	0.993351
Prothrombin.time2	Blautia.producta.ATCC.27340_mgs_0012	0.123912	0.989103
Serum.ferritin	Blautia.producta.ATCC.27340_mgs_0012	0.0815829	0.673656
T3	Blautia.producta.ATCC.27340_mgs_0012	0.0469184	0.918916
T4	Blautia.producta.ATCC.27340_mgs_0012	0.161097	0.359574
thyroxin	Blautia.producta.ATCC.27340_mgs_0012	0.0932168	0.90655
TSH	Blautia.producta.ATCC.27340_mgs_0012	0.0171768	0.964701
triiodothyronine	Blautia.producta.ATCC.27340_mgs_0012	0.0423951	0.988789
TPOA	Blautia.producta.ATCC.27340_mgs_0012	-0.0215736	0.963283
ATG	Blautia.producta.ATCC.27340_mgs_0012	0.0757439	0.930559
FBG	Blautia.producta.ATCC.27340_mgs_0012	0.0247061	0.966687
E2	Blautia.producta.ATCC.27340_mgs_0012	-0.0466141	0.973334
X0min.prolactin	Blautia.producta.ATCC.27340_mgs_0012	0.0105895	0.996063
FSH	Blautia.producta.ATCC.27340_mgs_0012	-0.120619	0.735307
P	Blautia.producta.ATCC.27340_mgs_0012	-0.0292172	0.907404
T	Blautia.producta.ATCC.27340_mgs_0012	0.0452079	0.900633
LH	Blautia.producta.ATCC.27340_mgs_0012	0.0302979	0.950988
ACL	Blautia.producta.ATCC.27340_mgs_0012	-0.0778426	0.963742
IgG	Blautia.producta.ATCC.27340_mgs_0012	0.00651888	0.995656
IgM	Blautia.producta.ATCC.27340_mgs_0012	-0.0131261	0.997769
IgA	Blautia.producta.ATCC.27340_mgs_0012	-0.022435	0.974987
B_lymphocytes	Blautia.producta.ATCC.27340_mgs_0012	0.0604863	0.897759
NK	Blautia.producta.ATCC.27340_mgs_0012	-0.119865	0.98861
ProBNP_E_	Blautia.producta.ATCC.27340_mgs_0012	-0.0378027	0.903097
CK	Blautia.producta.ATCC.27340_mgs_0012	0.0610432	0.993008
CKMB	Blautia.producta.ATCC.27340_mgs_0012	-0.0784818	0.985165
CKMB2	Blautia.producta.ATCC.27340_mgs_0012	0.0557835	0.96889
Troponin.I	Blautia.producta.ATCC.27340_mgs_0012	0.0113291	0.997523
Troponin.T	Blautia.producta.ATCC.27340_mgs_0012	-0.00746692	0.982061
MYOG	Blautia.producta.ATCC.27340_mgs_0012	0.0136335	0.990579
LDH	Blautia.producta.ATCC.27340_mgs_0012	0.00572139	0.990763
CRP	Blautia.producta.ATCC.27340_mgs_0012	-0.0556168	0.928644
β2.MG	Blautia.producta.ATCC.27340_mgs_0012	-0.0600018	0.789217
α.Microglobulin	Blautia.producta.ATCC.27340_mgs_0012	-0.0274739	0.992803
ACR	Blautia.producta.ATCC.27340_mgs_0012	0.039856	0.928466
mpas1.00.1.s.	Blautia.producta.ATCC.27340_mgs_0012	0.0139881	0.989679
mpas15.00.1.s.	Blautia.producta.ATCC.27340_mgs_0012	0.0456974	0.830569
mpas130.00.1.s.	Blautia.producta.ATCC.27340_mgs_0012	0.043462	0.8164
mpas1200.00.1.s.	Blautia.producta.ATCC.27340_mgs_0012	-0.0101224	0.983398
chloride	Blautia.producta.ATCC.27340_mgs_0012	0.116721	0.997024
AMY.	Blautia.producta.ATCC.27340_mgs_0012	-0.0443797	0.985194
NA1	Blautia.producta.ATCC.27340_mgs_0012	0.0361674	0.997958
LPS	Blautia.producta.ATCC.27340_mgs_0012	0.0353698	0.952663
Ca	Blautia.producta.ATCC.27340_mgs_0012	0.0185977	0.968558
Ka	Blautia.producta.ATCC.27340_mgs_0012	0.0152934	0.973417
APOA1	Blautia.producta.ATCC.27340_mgs_0012	-0.0202066	0.983295
Mg	Blautia.producta.ATCC.27340_mgs_0012	-0.0126778	0.993555
APOB	Blautia.producta.ATCC.27340_mgs_0012	0.0851849	0.747832
Inorganic_phosphorus	Blautia.producta.ATCC.27340_mgs_0012	0.0639124	0.939915
CO2	Blautia.producta.ATCC.27340_mgs_0012	-0.109661	0.995318
APOE	Blautia.producta.ATCC.27340_mgs_0012	0.126268	0.55022
TBA	Blautia.producta.ATCC.27340_mgs_0012	-0.100204	0.872006
CHOL	Blautia.producta.ATCC.27340_mgs_0012	0.114321	0.761207
TRIG	Blautia.producta.ATCC.27340_mgs_0012	0.0378691	0.873394
CP	Blautia.producta.ATCC.27340_mgs_0012	-0.0213392	0.991421
HDLC	Blautia.producta.ATCC.27340_mgs_0012	-0.0531536	0.936681
MAO	Blautia.producta.ATCC.27340_mgs_0012	0.0798805	0.994259
LDLC	Blautia.producta.ATCC.27340_mgs_0012	0.0648091	0.938901
APOA	Blautia.producta.ATCC.27340_mgs_0012	-0.0934796	0.74458
URIC	Blautia.producta.ATCC.27340_mgs_0012	0.0897696	0.53823
BUN	Blautia.producta.ATCC.27340_mgs_0012	-0.0210187	0.991696
CREA	Blautia.producta.ATCC.27340_mgs_0012	0.0179811	0.950874
TP	Blautia.producta.ATCC.27340_mgs_0012	0.0147355	0.995907
TBIL	Blautia.producta.ATCC.27340_mgs_0012	-0.0201549	0.989585
GGT	Blautia.producta.ATCC.27340_mgs_0012	0.0743223	0.631037
ALB	Blautia.producta.ATCC.27340_mgs_0012	0.0687211	0.966048
ALT	Blautia.producta.ATCC.27340_mgs_0012	0.0392859	0.832148
DBIL	Blautia.producta.ATCC.27340_mgs_0012	-0.00999903	0.988661
ALP	Blautia.producta.ATCC.27340_mgs_0012	-0.110797	0.974143
AST	Blautia.producta.ATCC.27340_mgs_0012	0.0179874	0.975073
iron	Blautia.producta.ATCC.27340_mgs_0012	0.0622491	0.833165
UIBC	Blautia.producta.ATCC.27340_mgs_0012	0.0177618	0.994234
Hypertriglyceridemia	Streptococcus.mitis_mgs_0014	0.00181127	0.991495
T2d	Streptococcus.mitis_mgs_0014	0.0794847	0.999785
Hepatic	Streptococcus.mitis_mgs_0014	0.000600971	0.996878
gallbladder	Streptococcus.mitis_mgs_0014	0.0793993	0.999178
systolic_BP	Streptococcus.mitis_mgs_0014	-0.0454686	0.956279
diastolic_BP	Streptococcus.mitis_mgs_0014	-0.0487275	0.903816
SBP.DBP	Streptococcus.mitis_mgs_0014	-0.0447529	0.985209
C13	Streptococcus.mitis_mgs_0014	0.17995	0.994322
group1	Streptococcus.mitis_mgs_0014	0.042101	0.925949
X2hC.Peptide	Streptococcus.mitis_mgs_0014	0.105218	0.884621
X2.h_serum_insulin	Streptococcus.mitis_mgs_0014	0.120312	0.983555
glucose	Streptococcus.mitis_mgs_0014	0.0412277	0.994353
Homocysteine	Streptococcus.mitis_mgs_0014	-0.00718487	0.973999
VB12	Streptococcus.mitis_mgs_0014	0.0214672	0.957853
C.Peptide	Streptococcus.mitis_mgs_0014	-0.0399948	0.928444
beta.collagen.degradation.products	Streptococcus.mitis_mgs_0014	0.0109853	0.99832
folic.acid	Streptococcus.mitis_mgs_0014	-0.00659657	0.967849
Fasting_serum_insulin	Streptococcus.mitis_mgs_0014	-0.0175729	0.992
Osteocalcin	Streptococcus.mitis_mgs_0014	0.00471389	0.997725
iPTH	Streptococcus.mitis_mgs_0014	-0.066743	0.993348
tP1NP	Streptococcus.mitis_mgs_0014	0.0112083	0.984424
calcifediol	Streptococcus.mitis_mgs_0014	-0.0142705	0.987211
GA	Streptococcus.mitis_mgs_0014	-0.0821484	0.85702
HB	Streptococcus.mitis_mgs_0014	-0.0663053	0.793313
HbA1c	Streptococcus.mitis_mgs_0014	0.0206212	0.98918
RBC	Streptococcus.mitis_mgs_0014	-0.102484	0.572548
WBC	Streptococcus.mitis_mgs_0014	-0.0432844	0.997393
Neutrophils	Streptococcus.mitis_mgs_0014	0.0693476	0.986793
Lymphocytes	Streptococcus.mitis_mgs_0014	-0.0288527	0.955281
Monocytes	Streptococcus.mitis_mgs_0014	-0.0625604	0.872209
Eosinophils	Streptococcus.mitis_mgs_0014	-0.0502032	0.946994
Basophils	Streptococcus.mitis_mgs_0014	-0.154227	0.951036
Hematocrit	Streptococcus.mitis_mgs_0014	-0.0887547	0.674391
MCV	Streptococcus.mitis_mgs_0014	-0.0345166	0.997603
MCHC_V	Streptococcus.mitis_mgs_0014	0.0524356	0.989751
MCHC_con	Streptococcus.mitis_mgs_0014	0.0132108	0.974747
RDW	Streptococcus.mitis_mgs_0014	-0.111299	0.784515
PLT	Streptococcus.mitis_mgs_0014	0.0519189	0.917751
Mean_Platelet_Volume	Streptococcus.mitis_mgs_0014	-0.125671	0.94516
PDW	Streptococcus.mitis_mgs_0014	-0.0958979	0.96422
PCT	Streptococcus.mitis_mgs_0014	0.021726	0.977868
Reticulocyte	Streptococcus.mitis_mgs_0014	0.00517367	0.994892
X.LFR	Streptococcus.mitis_mgs_0014	-0.0463312	0.996928
X.MFR	Streptococcus.mitis_mgs_0014	0.0511121	0.992712
X.HFR	Streptococcus.mitis_mgs_0014	0.00899193	0.998747
Prothrombin.time	Streptococcus.mitis_mgs_0014	-0.0985498	0.995291
APTT	Streptococcus.mitis_mgs_0014	-0.0384653	0.900912
Prothrombin_activity	Streptococcus.mitis_mgs_0014	0.0169349	0.982367
plasma_fibrinogen	Streptococcus.mitis_mgs_0014	0.0629057	0.98801
iNR	Streptococcus.mitis_mgs_0014	-0.0160585	0.993351
Prothrombin.time2	Streptococcus.mitis_mgs_0014	-0.031406	0.989103
Serum.ferritin	Streptococcus.mitis_mgs_0014	0.00871046	0.97841
T3	Streptococcus.mitis_mgs_0014	0.0109535	0.991978
T4	Streptococcus.mitis_mgs_0014	0.245751	0.14746
thyroxin	Streptococcus.mitis_mgs_0014	0.259586	0.208957
TSH	Streptococcus.mitis_mgs_0014	0.00737647	0.984593
triiodothyronine	Streptococcus.mitis_mgs_0014	0.0545032	0.988789
TPOA	Streptococcus.mitis_mgs_0014	0.087941	0.860944
ATG	Streptococcus.mitis_mgs_0014	0.264431	0.172915
FBG	Streptococcus.mitis_mgs_0014	0.0957146	0.886535
E2	Streptococcus.mitis_mgs_0014	-0.135194	0.885764
X0min.prolactin	Streptococcus.mitis_mgs_0014	-0.0104282	0.996063
FSH	Streptococcus.mitis_mgs_0014	0.034526	0.934847
P	Streptococcus.mitis_mgs_0014	-0.113382	0.582473
T	Streptococcus.mitis_mgs_0014	-0.0445439	0.900633
LH	Streptococcus.mitis_mgs_0014	0.0965459	0.907656
ACL	Streptococcus.mitis_mgs_0014	-0.0240381	0.963742
IgG	Streptococcus.mitis_mgs_0014	-0.0266373	0.995656
IgM	Streptococcus.mitis_mgs_0014	-0.0499292	0.997769
IgA	Streptococcus.mitis_mgs_0014	-0.152993	0.905703
B_lymphocytes	Streptococcus.mitis_mgs_0014	-0.12968	0.79465
NK	Streptococcus.mitis_mgs_0014	0.0320743	0.98861
ProBNP_E_	Streptococcus.mitis_mgs_0014	-0.0562402	0.851917
CK	Streptococcus.mitis_mgs_0014	-0.00684414	0.993008
CKMB	Streptococcus.mitis_mgs_0014	0.0639769	0.985165
CKMB2	Streptococcus.mitis_mgs_0014	0.0775792	0.955083
Troponin.I	Streptococcus.mitis_mgs_0014	0.0349779	0.987721
Troponin.T	Streptococcus.mitis_mgs_0014	-0.0954387	0.960004
MYOG	Streptococcus.mitis_mgs_0014	0.0515536	0.985423
LDH	Streptococcus.mitis_mgs_0014	0.0388184	0.990763
CRP	Streptococcus.mitis_mgs_0014	0.095134	0.919348
β2.MG	Streptococcus.mitis_mgs_0014	-0.0172966	0.950947
α.Microglobulin	Streptococcus.mitis_mgs_0014	-0.0219539	0.992803
ACR	Streptococcus.mitis_mgs_0014	0.106714	0.765676
mpas1.00.1.s.	Streptococcus.mitis_mgs_0014	0.00643297	0.989679
mpas15.00.1.s.	Streptococcus.mitis_mgs_0014	0.0541657	0.794487
mpas130.00.1.s.	Streptococcus.mitis_mgs_0014	0.0450788	0.814821
mpas1200.00.1.s.	Streptococcus.mitis_mgs_0014	0.0086655	0.985557
chloride	Streptococcus.mitis_mgs_0014	0.0676386	0.997024
AMY.	Streptococcus.mitis_mgs_0014	0.0823563	0.970719
NA1	Streptococcus.mitis_mgs_0014	0.0405861	0.997958
LPS	Streptococcus.mitis_mgs_0014	0.104235	0.89475
Ca	Streptococcus.mitis_mgs_0014	-0.0131681	0.968558
Ka	Streptococcus.mitis_mgs_0014	0.0379794	0.938716
APOA1	Streptococcus.mitis_mgs_0014	0.0634279	0.909666
Mg	Streptococcus.mitis_mgs_0014	-0.0534036	0.993555
APOB	Streptococcus.mitis_mgs_0014	-0.0379823	0.893723
Inorganic_phosphorus	Streptococcus.mitis_mgs_0014	0.0626922	0.939915
CO2	Streptococcus.mitis_mgs_0014	-0.0294381	0.995318
APOE	Streptococcus.mitis_mgs_0014	0.0766914	0.706696
TBA	Streptococcus.mitis_mgs_0014	0.0272736	0.982596
CHOL	Streptococcus.mitis_mgs_0014	0.0337871	0.961189
TRIG	Streptococcus.mitis_mgs_0014	-0.131335	0.509904
CP	Streptococcus.mitis_mgs_0014	-0.0425152	0.991421
HDLC	Streptococcus.mitis_mgs_0014	0.123009	0.851867
MAO	Streptococcus.mitis_mgs_0014	-0.0191307	0.996525
LDLC	Streptococcus.mitis_mgs_0014	0.0226055	0.967916
APOA	Streptococcus.mitis_mgs_0014	0.058125	0.822347
URIC	Streptococcus.mitis_mgs_0014	-0.0740147	0.618805
BUN	Streptococcus.mitis_mgs_0014	-0.0184261	0.991696
CREA	Streptococcus.mitis_mgs_0014	-0.0293277	0.915625
TP	Streptococcus.mitis_mgs_0014	0.0506018	0.995597
TBIL	Streptococcus.mitis_mgs_0014	0.00752931	0.992845
GGT	Streptococcus.mitis_mgs_0014	-0.0241107	0.904992
ALB	Streptococcus.mitis_mgs_0014	-0.00699148	0.992833
ALT	Streptococcus.mitis_mgs_0014	0.026306	0.89183
DBIL	Streptococcus.mitis_mgs_0014	0.0377496	0.92554
ALP	Streptococcus.mitis_mgs_0014	0.0386449	0.974143
AST	Streptococcus.mitis_mgs_0014	0.00466946	0.985741
iron	Streptococcus.mitis_mgs_0014	-0.00649928	0.985774
UIBC	Streptococcus.mitis_mgs_0014	-0.0181417	0.993946
Hypertriglyceridemia	Parabacteroides.goldsteinii.dnLKV18_mgs_0016	-0.106564	0.915407
T2d	Parabacteroides.goldsteinii.dnLKV18_mgs_0016	0.0206691	0.999785
Hepatic	Parabacteroides.goldsteinii.dnLKV18_mgs_0016	-0.0993413	0.801042
gallbladder	Parabacteroides.goldsteinii.dnLKV18_mgs_0016	0.0848801	0.999178
systolic_BP	Parabacteroides.goldsteinii.dnLKV18_mgs_0016	-0.0601326	0.944727
diastolic_BP	Parabacteroides.goldsteinii.dnLKV18_mgs_0016	0.0275425	0.951646
SBP.DBP	Parabacteroides.goldsteinii.dnLKV18_mgs_0016	-0.0950592	0.94475
C13	Parabacteroides.goldsteinii.dnLKV18_mgs_0016	-0.0329009	0.994322
group1	Parabacteroides.goldsteinii.dnLKV18_mgs_0016	0.200141	0.457741
X2hC.Peptide	Parabacteroides.goldsteinii.dnLKV18_mgs_0016	-0.101844	0.884621
X2.h_serum_insulin	Parabacteroides.goldsteinii.dnLKV18_mgs_0016	-0.055364	0.983555
glucose	Parabacteroides.goldsteinii.dnLKV18_mgs_0016	0.00861877	0.994353
Homocysteine	Parabacteroides.goldsteinii.dnLKV18_mgs_0016	-0.174015	0.357365
VB12	Parabacteroides.goldsteinii.dnLKV18_mgs_0016	0.11732	0.824926
C.Peptide	Parabacteroides.goldsteinii.dnLKV18_mgs_0016	-0.0936592	0.814557
beta.collagen.degradation.products	Parabacteroides.goldsteinii.dnLKV18_mgs_0016	0.027829	0.99832
folic.acid	Parabacteroides.goldsteinii.dnLKV18_mgs_0016	0.18262	0.673535
Fasting_serum_insulin	Parabacteroides.goldsteinii.dnLKV18_mgs_0016	-0.00350959	0.992
Osteocalcin	Parabacteroides.goldsteinii.dnLKV18_mgs_0016	0.147162	0.856872
iPTH	Parabacteroides.goldsteinii.dnLKV18_mgs_0016	0.0141917	0.995695
tP1NP	Parabacteroides.goldsteinii.dnLKV18_mgs_0016	-0.00339081	0.988954
calcifediol	Parabacteroides.goldsteinii.dnLKV18_mgs_0016	0.0660478	0.979652
GA	Parabacteroides.goldsteinii.dnLKV18_mgs_0016	0.0531642	0.950099
HB	Parabacteroides.goldsteinii.dnLKV18_mgs_0016	-0.138271	0.522551
HbA1c	Parabacteroides.goldsteinii.dnLKV18_mgs_0016	0.00706065	0.989592
RBC	Parabacteroides.goldsteinii.dnLKV18_mgs_0016	-0.109568	0.548765
WBC	Parabacteroides.goldsteinii.dnLKV18_mgs_0016	0.0525965	0.997393
Neutrophils	Parabacteroides.goldsteinii.dnLKV18_mgs_0016	-0.224464	0.897443
Lymphocytes	Parabacteroides.goldsteinii.dnLKV18_mgs_0016	0.193625	0.659518
Monocytes	Parabacteroides.goldsteinii.dnLKV18_mgs_0016	-0.0277442	0.93248
Eosinophils	Parabacteroides.goldsteinii.dnLKV18_mgs_0016	-0.107559	0.909552
Basophils	Parabacteroides.goldsteinii.dnLKV18_mgs_0016	-0.0377739	0.958414
Hematocrit	Parabacteroides.goldsteinii.dnLKV18_mgs_0016	-0.108399	0.584984
MCV	Parabacteroides.goldsteinii.dnLKV18_mgs_0016	-0.00365436	0.997603
MCHC_V	Parabacteroides.goldsteinii.dnLKV18_mgs_0016	-0.0522629	0.989751
MCHC_con	Parabacteroides.goldsteinii.dnLKV18_mgs_0016	-0.0475699	0.944652
RDW	Parabacteroides.goldsteinii.dnLKV18_mgs_0016	-0.136149	0.68881
PLT	Parabacteroides.goldsteinii.dnLKV18_mgs_0016	-0.00110443	0.998359
Mean_Platelet_Volume	Parabacteroides.goldsteinii.dnLKV18_mgs_0016	0.0341649	0.968481
PDW	Parabacteroides.goldsteinii.dnLKV18_mgs_0016	0.0456706	0.966845
PCT	Parabacteroides.goldsteinii.dnLKV18_mgs_0016	0.0195075	0.977868
Reticulocyte	Parabacteroides.goldsteinii.dnLKV18_mgs_0016	-0.144069	0.839315
X.LFR	Parabacteroides.goldsteinii.dnLKV18_mgs_0016	0.0768095	0.996928
X.MFR	Parabacteroides.goldsteinii.dnLKV18_mgs_0016	-0.0630778	0.992712
X.HFR	Parabacteroides.goldsteinii.dnLKV18_mgs_0016	-0.160705	0.94117
Prothrombin.time	Parabacteroides.goldsteinii.dnLKV18_mgs_0016	-0.116031	0.995291
APTT	Parabacteroides.goldsteinii.dnLKV18_mgs_0016	0.0899919	0.675298
Prothrombin_activity	Parabacteroides.goldsteinii.dnLKV18_mgs_0016	-0.140864	0.982367
plasma_fibrinogen	Parabacteroides.goldsteinii.dnLKV18_mgs_0016	0.112211	0.98801
iNR	Parabacteroides.goldsteinii.dnLKV18_mgs_0016	0.134473	0.993351
Prothrombin.time2	Parabacteroides.goldsteinii.dnLKV18_mgs_0016	0.133163	0.989103
Serum.ferritin	Parabacteroides.goldsteinii.dnLKV18_mgs_0016	-0.0995991	0.596811
T3	Parabacteroides.goldsteinii.dnLKV18_mgs_0016	-0.00408072	0.996112
T4	Parabacteroides.goldsteinii.dnLKV18_mgs_0016	0.0360737	0.860757
thyroxin	Parabacteroides.goldsteinii.dnLKV18_mgs_0016	0.00761813	0.996223
TSH	Parabacteroides.goldsteinii.dnLKV18_mgs_0016	-0.0937994	0.921198
triiodothyronine	Parabacteroides.goldsteinii.dnLKV18_mgs_0016	-0.0112639	0.99464
TPOA	Parabacteroides.goldsteinii.dnLKV18_mgs_0016	0.0435445	0.924985
ATG	Parabacteroides.goldsteinii.dnLKV18_mgs_0016	0.0494582	0.969801
FBG	Parabacteroides.goldsteinii.dnLKV18_mgs_0016	-0.0833622	0.886535
E2	Parabacteroides.goldsteinii.dnLKV18_mgs_0016	-0.00175867	0.995284
X0min.prolactin	Parabacteroides.goldsteinii.dnLKV18_mgs_0016	0.160703	0.935085
FSH	Parabacteroides.goldsteinii.dnLKV18_mgs_0016	0.246854	0.574897
P	Parabacteroides.goldsteinii.dnLKV18_mgs_0016	0.0814121	0.747595
T	Parabacteroides.goldsteinii.dnLKV18_mgs_0016	-0.127996	0.666566
LH	Parabacteroides.goldsteinii.dnLKV18_mgs_0016	0.173251	0.899789
ACL	Parabacteroides.goldsteinii.dnLKV18_mgs_0016	-0.0449489	0.963742
IgG	Parabacteroides.goldsteinii.dnLKV18_mgs_0016	0.0420671	0.995656
IgM	Parabacteroides.goldsteinii.dnLKV18_mgs_0016	0.00423772	0.997769
IgA	Parabacteroides.goldsteinii.dnLKV18_mgs_0016	0.0986126	0.923564
B_lymphocytes	Parabacteroides.goldsteinii.dnLKV18_mgs_0016	0.039699	0.932504
NK	Parabacteroides.goldsteinii.dnLKV18_mgs_0016	0.0787189	0.98861
ProBNP_E_	Parabacteroides.goldsteinii.dnLKV18_mgs_0016	0.0204144	0.955603
CK	Parabacteroides.goldsteinii.dnLKV18_mgs_0016	0.0137968	0.993008
CKMB	Parabacteroides.goldsteinii.dnLKV18_mgs_0016	0.0360593	0.985165
CKMB2	Parabacteroides.goldsteinii.dnLKV18_mgs_0016	-0.0622596	0.955083
Troponin.I	Parabacteroides.goldsteinii.dnLKV18_mgs_0016	-0.0588045	0.959819
Troponin.T	Parabacteroides.goldsteinii.dnLKV18_mgs_0016	-0.058612	0.960004
MYOG	Parabacteroides.goldsteinii.dnLKV18_mgs_0016	-0.112451	0.985423
LDH	Parabacteroides.goldsteinii.dnLKV18_mgs_0016	-0.000311572	0.998754
CRP	Parabacteroides.goldsteinii.dnLKV18_mgs_0016	-0.150267	0.919348
β2.MG	Parabacteroides.goldsteinii.dnLKV18_mgs_0016	0.106412	0.651102
α.Microglobulin	Parabacteroides.goldsteinii.dnLKV18_mgs_0016	0.109228	0.992803
ACR	Parabacteroides.goldsteinii.dnLKV18_mgs_0016	0.133909	0.709303
mpas1.00.1.s.	Parabacteroides.goldsteinii.dnLKV18_mgs_0016	-0.102832	0.794586
mpas15.00.1.s.	Parabacteroides.goldsteinii.dnLKV18_mgs_0016	-0.145809	0.541602
mpas130.00.1.s.	Parabacteroides.goldsteinii.dnLKV18_mgs_0016	-0.148215	0.482365
mpas1200.00.1.s.	Parabacteroides.goldsteinii.dnLKV18_mgs_0016	-0.104803	0.794499
chloride	Parabacteroides.goldsteinii.dnLKV18_mgs_0016	-0.00551028	0.997024
AMY.	Parabacteroides.goldsteinii.dnLKV18_mgs_0016	-0.01672	0.991416
NA1	Parabacteroides.goldsteinii.dnLKV18_mgs_0016	0.0743092	0.997958
LPS	Parabacteroides.goldsteinii.dnLKV18_mgs_0016	-0.0245402	0.97656
Ca	Parabacteroides.goldsteinii.dnLKV18_mgs_0016	0.0171552	0.968558
Ka	Parabacteroides.goldsteinii.dnLKV18_mgs_0016	-0.0806516	0.928895
APOA1	Parabacteroides.goldsteinii.dnLKV18_mgs_0016	-0.0158207	0.990701
Mg	Parabacteroides.goldsteinii.dnLKV18_mgs_0016	0.0328509	0.993555
APOB	Parabacteroides.goldsteinii.dnLKV18_mgs_0016	-0.177191	0.509055
Inorganic_phosphorus	Parabacteroides.goldsteinii.dnLKV18_mgs_0016	-0.0083974	0.998357
CO2	Parabacteroides.goldsteinii.dnLKV18_mgs_0016	0.102442	0.995318
APOE	Parabacteroides.goldsteinii.dnLKV18_mgs_0016	-0.112886	0.574257
TBA	Parabacteroides.goldsteinii.dnLKV18_mgs_0016	0.0651135	0.911579
CHOL	Parabacteroides.goldsteinii.dnLKV18_mgs_0016	-0.139637	0.681855
TRIG	Parabacteroides.goldsteinii.dnLKV18_mgs_0016	-0.159265	0.414051
CP	Parabacteroides.goldsteinii.dnLKV18_mgs_0016	-0.0786928	0.991421
HDLC	Parabacteroides.goldsteinii.dnLKV18_mgs_0016	0.0736444	0.92488
MAO	Parabacteroides.goldsteinii.dnLKV18_mgs_0016	-0.00732457	0.996525
LDLC	Parabacteroides.goldsteinii.dnLKV18_mgs_0016	-0.139499	0.851411
APOA	Parabacteroides.goldsteinii.dnLKV18_mgs_0016	0.122853	0.627946
URIC	Parabacteroides.goldsteinii.dnLKV18_mgs_0016	-0.121487	0.434658
BUN	Parabacteroides.goldsteinii.dnLKV18_mgs_0016	0.100998	0.991696
CREA	Parabacteroides.goldsteinii.dnLKV18_mgs_0016	-0.0838699	0.79032
TP	Parabacteroides.goldsteinii.dnLKV18_mgs_0016	0.140619	0.995597
TBIL	Parabacteroides.goldsteinii.dnLKV18_mgs_0016	-0.0631181	0.877003
GGT	Parabacteroides.goldsteinii.dnLKV18_mgs_0016	-0.161089	0.281431
ALB	Parabacteroides.goldsteinii.dnLKV18_mgs_0016	0.0857859	0.966048
ALT	Parabacteroides.goldsteinii.dnLKV18_mgs_0016	-0.0978336	0.55849
DBIL	Parabacteroides.goldsteinii.dnLKV18_mgs_0016	-0.0479916	0.89872
ALP	Parabacteroides.goldsteinii.dnLKV18_mgs_0016	-0.0430322	0.974143
AST	Parabacteroides.goldsteinii.dnLKV18_mgs_0016	-0.139853	0.583344
iron	Parabacteroides.goldsteinii.dnLKV18_mgs_0016	-0.106323	0.633773
UIBC	Parabacteroides.goldsteinii.dnLKV18_mgs_0016	0.0738198	0.993946
Hypertriglyceridemia	Bacteroides.thetaiotaomicron_mgs_0017	0.0702322	0.930355
T2d	Bacteroides.thetaiotaomicron_mgs_0017	-0.0867798	0.999785
Hepatic	Bacteroides.thetaiotaomicron_mgs_0017	0.0149377	0.996323
gallbladder	Bacteroides.thetaiotaomicron_mgs_0017	-0.139262	0.999178
systolic_BP	Bacteroides.thetaiotaomicron_mgs_0017	-0.00430001	0.998181
diastolic_BP	Bacteroides.thetaiotaomicron_mgs_0017	0.000369291	0.996673
SBP.DBP	Bacteroides.thetaiotaomicron_mgs_0017	0.0234803	0.985209
C13	Bacteroides.thetaiotaomicron_mgs_0017	-0.0445283	0.994322
group1	Bacteroides.thetaiotaomicron_mgs_0017	-0.1233	0.634906
X2hC.Peptide	Bacteroides.thetaiotaomicron_mgs_0017	-0.0050416	0.990346
X2.h_serum_insulin	Bacteroides.thetaiotaomicron_mgs_0017	-0.0476559	0.988354
glucose	Bacteroides.thetaiotaomicron_mgs_0017	-0.0619563	0.994353
Homocysteine	Bacteroides.thetaiotaomicron_mgs_0017	-0.0357591	0.906103
VB12	Bacteroides.thetaiotaomicron_mgs_0017	0.219693	0.551954
C.Peptide	Bacteroides.thetaiotaomicron_mgs_0017	-0.0352161	0.945017
beta.collagen.degradation.products	Bacteroides.thetaiotaomicron_mgs_0017	0.0334004	0.99832
folic.acid	Bacteroides.thetaiotaomicron_mgs_0017	0.144494	0.740277
Fasting_serum_insulin	Bacteroides.thetaiotaomicron_mgs_0017	-0.0716828	0.973568
Osteocalcin	Bacteroides.thetaiotaomicron_mgs_0017	0.0802329	0.906143
iPTH	Bacteroides.thetaiotaomicron_mgs_0017	-0.11456	0.992603
tP1NP	Bacteroides.thetaiotaomicron_mgs_0017	0.0270577	0.976255
calcifediol	Bacteroides.thetaiotaomicron_mgs_0017	-0.0220004	0.987211
GA	Bacteroides.thetaiotaomicron_mgs_0017	-0.104711	0.856427
HB	Bacteroides.thetaiotaomicron_mgs_0017	-0.0241354	0.962172
HbA1c	Bacteroides.thetaiotaomicron_mgs_0017	-0.0363047	0.964336
RBC	Bacteroides.thetaiotaomicron_mgs_0017	0.027356	0.923088
WBC	Bacteroides.thetaiotaomicron_mgs_0017	0.0512669	0.997393
Neutrophils	Bacteroides.thetaiotaomicron_mgs_0017	0.0775741	0.986793
Lymphocytes	Bacteroides.thetaiotaomicron_mgs_0017	-0.147729	0.824374
Monocytes	Bacteroides.thetaiotaomicron_mgs_0017	0.00487683	0.995161
Eosinophils	Bacteroides.thetaiotaomicron_mgs_0017	0.116029	0.878731
Basophils	Bacteroides.thetaiotaomicron_mgs_0017	0.107352	0.951036
Hematocrit	Bacteroides.thetaiotaomicron_mgs_0017	0.0281393	0.95063
MCV	Bacteroides.thetaiotaomicron_mgs_0017	0.0731785	0.997603
MCHC_V	Bacteroides.thetaiotaomicron_mgs_0017	-0.00184111	0.995819
MCHC_con	Bacteroides.thetaiotaomicron_mgs_0017	-0.0615987	0.944652
RDW	Bacteroides.thetaiotaomicron_mgs_0017	0.236613	0.625043
PLT	Bacteroides.thetaiotaomicron_mgs_0017	-0.0218829	0.995398
Mean_Platelet_Volume	Bacteroides.thetaiotaomicron_mgs_0017	0.0622655	0.961313
PDW	Bacteroides.thetaiotaomicron_mgs_0017	0.100192	0.96422
PCT	Bacteroides.thetaiotaomicron_mgs_0017	-0.00607332	0.990575
Reticulocyte	Bacteroides.thetaiotaomicron_mgs_0017	-0.0891086	0.895627
X.LFR	Bacteroides.thetaiotaomicron_mgs_0017	0.0228114	0.996928
X.MFR	Bacteroides.thetaiotaomicron_mgs_0017	-0.0308143	0.992712
X.HFR	Bacteroides.thetaiotaomicron_mgs_0017	0.0200244	0.996869
Prothrombin.time	Bacteroides.thetaiotaomicron_mgs_0017	-0.0666737	0.995291
APTT	Bacteroides.thetaiotaomicron_mgs_0017	-0.0208817	0.951895
Prothrombin_activity	Bacteroides.thetaiotaomicron_mgs_0017	0.0796096	0.982367
plasma_fibrinogen	Bacteroides.thetaiotaomicron_mgs_0017	0.0594306	0.98801
iNR	Bacteroides.thetaiotaomicron_mgs_0017	-0.0722994	0.993351
Prothrombin.time2	Bacteroides.thetaiotaomicron_mgs_0017	-0.0862245	0.989103
Serum.ferritin	Bacteroides.thetaiotaomicron_mgs_0017	0.00497109	0.986144
T3	Bacteroides.thetaiotaomicron_mgs_0017	-0.00683815	0.996112
T4	Bacteroides.thetaiotaomicron_mgs_0017	-0.0526454	0.790668
thyroxin	Bacteroides.thetaiotaomicron_mgs_0017	-0.0568506	0.956719
TSH	Bacteroides.thetaiotaomicron_mgs_0017	-0.00305472	0.99913
triiodothyronine	Bacteroides.thetaiotaomicron_mgs_0017	-0.00674	0.997171
TPOA	Bacteroides.thetaiotaomicron_mgs_0017	0.069557	0.890453
ATG	Bacteroides.thetaiotaomicron_mgs_0017	-0.0110355	0.991126
FBG	Bacteroides.thetaiotaomicron_mgs_0017	-0.0482136	0.926205
E2	Bacteroides.thetaiotaomicron_mgs_0017	-0.0942831	0.966011
X0min.prolactin	Bacteroides.thetaiotaomicron_mgs_0017	0.198382	0.935085
FSH	Bacteroides.thetaiotaomicron_mgs_0017	0.101977	0.752946
P	Bacteroides.thetaiotaomicron_mgs_0017	-0.0392279	0.880469
T	Bacteroides.thetaiotaomicron_mgs_0017	-0.0973245	0.787049
LH	Bacteroides.thetaiotaomicron_mgs_0017	0.0743436	0.907656
ACL	Bacteroides.thetaiotaomicron_mgs_0017	0.0748187	0.963742
IgG	Bacteroides.thetaiotaomicron_mgs_0017	0.053462	0.995656
IgM	Bacteroides.thetaiotaomicron_mgs_0017	-0.0877535	0.997769
IgA	Bacteroides.thetaiotaomicron_mgs_0017	-0.010004	0.992515
B_lymphocytes	Bacteroides.thetaiotaomicron_mgs_0017	-0.0524956	0.91565
NK	Bacteroides.thetaiotaomicron_mgs_0017	-0.0770135	0.98861
ProBNP_E_	Bacteroides.thetaiotaomicron_mgs_0017	-0.00494751	0.988438
CK	Bacteroides.thetaiotaomicron_mgs_0017	0.05344	0.993008
CKMB	Bacteroides.thetaiotaomicron_mgs_0017	0.0168186	0.988095
CKMB2	Bacteroides.thetaiotaomicron_mgs_0017	0.130507	0.955083
Troponin.I	Bacteroides.thetaiotaomicron_mgs_0017	0.0431874	0.981549
Troponin.T	Bacteroides.thetaiotaomicron_mgs_0017	0.0742034	0.960004
MYOG	Bacteroides.thetaiotaomicron_mgs_0017	0.155379	0.985423
LDH	Bacteroides.thetaiotaomicron_mgs_0017	0.102503	0.990763
CRP	Bacteroides.thetaiotaomicron_mgs_0017	-0.0180215	0.96305
β2.MG	Bacteroides.thetaiotaomicron_mgs_0017	-0.0585281	0.794681
α.Microglobulin	Bacteroides.thetaiotaomicron_mgs_0017	0.0891761	0.992803
ACR	Bacteroides.thetaiotaomicron_mgs_0017	-0.198058	0.630494
mpas1.00.1.s.	Bacteroides.thetaiotaomicron_mgs_0017	0.0486727	0.930476
mpas15.00.1.s.	Bacteroides.thetaiotaomicron_mgs_0017	-0.0050946	0.991478
mpas130.00.1.s.	Bacteroides.thetaiotaomicron_mgs_0017	-0.0324594	0.860123
mpas1200.00.1.s.	Bacteroides.thetaiotaomicron_mgs_0017	0.0189161	0.970165
chloride	Bacteroides.thetaiotaomicron_mgs_0017	-0.13972	0.997024
AMY.	Bacteroides.thetaiotaomicron_mgs_0017	-0.0282366	0.991416
NA1	Bacteroides.thetaiotaomicron_mgs_0017	-0.0363548	0.997958
LPS	Bacteroides.thetaiotaomicron_mgs_0017	-0.0210808	0.984241
Ca	Bacteroides.thetaiotaomicron_mgs_0017	0.133023	0.816668
Ka	Bacteroides.thetaiotaomicron_mgs_0017	-0.0098468	0.982641
APOA1	Bacteroides.thetaiotaomicron_mgs_0017	-0.0474834	0.928026
Mg	Bacteroides.thetaiotaomicron_mgs_0017	0.18613	0.993555
APOB	Bacteroides.thetaiotaomicron_mgs_0017	0.090923	0.739062
Inorganic_phosphorus	Bacteroides.thetaiotaomicron_mgs_0017	-0.038709	0.998357
CO2	Bacteroides.thetaiotaomicron_mgs_0017	0.103523	0.995318
APOE	Bacteroides.thetaiotaomicron_mgs_0017	-0.0514503	0.844981
TBA	Bacteroides.thetaiotaomicron_mgs_0017	0.0424727	0.92791
CHOL	Bacteroides.thetaiotaomicron_mgs_0017	0.17662	0.654643
TRIG	Bacteroides.thetaiotaomicron_mgs_0017	0.0453806	0.852184
CP	Bacteroides.thetaiotaomicron_mgs_0017	0.0396297	0.991421
HDLC	Bacteroides.thetaiotaomicron_mgs_0017	0.0209935	0.997446
MAO	Bacteroides.thetaiotaomicron_mgs_0017	-0.0240485	0.996525
LDLC	Bacteroides.thetaiotaomicron_mgs_0017	0.143493	0.851411
APOA	Bacteroides.thetaiotaomicron_mgs_0017	-0.0417981	0.881414
URIC	Bacteroides.thetaiotaomicron_mgs_0017	0.00957676	0.968468
BUN	Bacteroides.thetaiotaomicron_mgs_0017	-0.0234615	0.991696
CREA	Bacteroides.thetaiotaomicron_mgs_0017	0.0701935	0.821256
TP	Bacteroides.thetaiotaomicron_mgs_0017	-0.0171547	0.995907
TBIL	Bacteroides.thetaiotaomicron_mgs_0017	-0.0914419	0.818061
GGT	Bacteroides.thetaiotaomicron_mgs_0017	-0.00543529	0.970675
ALB	Bacteroides.thetaiotaomicron_mgs_0017	0.0255381	0.966048
ALT	Bacteroides.thetaiotaomicron_mgs_0017	0.0435905	0.82148
DBIL	Bacteroides.thetaiotaomicron_mgs_0017	-0.0962762	0.771451
ALP	Bacteroides.thetaiotaomicron_mgs_0017	0.088848	0.974143
AST	Bacteroides.thetaiotaomicron_mgs_0017	0.137148	0.599433
iron	Bacteroides.thetaiotaomicron_mgs_0017	-0.155577	0.496828
UIBC	Bacteroides.thetaiotaomicron_mgs_0017	0.0952195	0.993946
Hypertriglyceridemia	Clostridiales.bacterium.1_7_47FAA_mgs_0018	0.0497942	0.936232
T2d	Clostridiales.bacterium.1_7_47FAA_mgs_0018	0.0163492	0.999785
Hepatic	Clostridiales.bacterium.1_7_47FAA_mgs_0018	0.0750436	0.88346
gallbladder	Clostridiales.bacterium.1_7_47FAA_mgs_0018	0.00602862	0.999178
systolic_BP	Clostridiales.bacterium.1_7_47FAA_mgs_0018	-0.0647945	0.944727
diastolic_BP	Clostridiales.bacterium.1_7_47FAA_mgs_0018	-0.0257866	0.954315
SBP.DBP	Clostridiales.bacterium.1_7_47FAA_mgs_0018	-0.0242877	0.985209
C13	Clostridiales.bacterium.1_7_47FAA_mgs_0018	0.0463925	0.994322
group1	Clostridiales.bacterium.1_7_47FAA_mgs_0018	-0.07321	0.839587
X2hC.Peptide	Clostridiales.bacterium.1_7_47FAA_mgs_0018	0.111727	0.884621
X2.h_serum_insulin	Clostridiales.bacterium.1_7_47FAA_mgs_0018	0.0671616	0.983555
glucose	Clostridiales.bacterium.1_7_47FAA_mgs_0018	-0.00279477	0.994353
Homocysteine	Clostridiales.bacterium.1_7_47FAA_mgs_0018	0.229506	0.174127
VB12	Clostridiales.bacterium.1_7_47FAA_mgs_0018	-0.0570189	0.904579
C.Peptide	Clostridiales.bacterium.1_7_47FAA_mgs_0018	0.00755166	0.99794
beta.collagen.degradation.products	Clostridiales.bacterium.1_7_47FAA_mgs_0018	-0.00685004	0.99832
folic.acid	Clostridiales.bacterium.1_7_47FAA_mgs_0018	-0.0593557	0.922771
Fasting_serum_insulin	Clostridiales.bacterium.1_7_47FAA_mgs_0018	0.0285747	0.992
Osteocalcin	Clostridiales.bacterium.1_7_47FAA_mgs_0018	-0.0140756	0.9902
iPTH	Clostridiales.bacterium.1_7_47FAA_mgs_0018	-0.0330361	0.993348
tP1NP	Clostridiales.bacterium.1_7_47FAA_mgs_0018	-0.0609185	0.955682
calcifediol	Clostridiales.bacterium.1_7_47FAA_mgs_0018	0.147581	0.915191
GA	Clostridiales.bacterium.1_7_47FAA_mgs_0018	-0.0959583	0.856427
HB	Clostridiales.bacterium.1_7_47FAA_mgs_0018	0.0682713	0.78813
HbA1c	Clostridiales.bacterium.1_7_47FAA_mgs_0018	0.0895864	0.863762
RBC	Clostridiales.bacterium.1_7_47FAA_mgs_0018	0.0789024	0.698255
WBC	Clostridiales.bacterium.1_7_47FAA_mgs_0018	-0.0657638	0.997393
Neutrophils	Clostridiales.bacterium.1_7_47FAA_mgs_0018	-0.065576	0.986793
Lymphocytes	Clostridiales.bacterium.1_7_47FAA_mgs_0018	-0.0136108	0.977635
Monocytes	Clostridiales.bacterium.1_7_47FAA_mgs_0018	0.177736	0.475689
Eosinophils	Clostridiales.bacterium.1_7_47FAA_mgs_0018	0.105226	0.921692
Basophils	Clostridiales.bacterium.1_7_47FAA_mgs_0018	-0.0291203	0.973753
Hematocrit	Clostridiales.bacterium.1_7_47FAA_mgs_0018	0.0648891	0.790522
MCV	Clostridiales.bacterium.1_7_47FAA_mgs_0018	0.0115944	0.997603
MCHC_V	Clostridiales.bacterium.1_7_47FAA_mgs_0018	0.0513439	0.989751
MCHC_con	Clostridiales.bacterium.1_7_47FAA_mgs_0018	0.0454162	0.944652
RDW	Clostridiales.bacterium.1_7_47FAA_mgs_0018	0.0827135	0.903619
PLT	Clostridiales.bacterium.1_7_47FAA_mgs_0018	-0.0132328	0.995398
Mean_Platelet_Volume	Clostridiales.bacterium.1_7_47FAA_mgs_0018	0.0358125	0.968481
PDW	Clostridiales.bacterium.1_7_47FAA_mgs_0018	0.0332278	0.976254
PCT	Clostridiales.bacterium.1_7_47FAA_mgs_0018	0.00257334	0.990575
Reticulocyte	Clostridiales.bacterium.1_7_47FAA_mgs_0018	0.00939974	0.984545
X.LFR	Clostridiales.bacterium.1_7_47FAA_mgs_0018	-0.049817	0.996928
X.MFR	Clostridiales.bacterium.1_7_47FAA_mgs_0018	0.0586232	0.992712
X.HFR	Clostridiales.bacterium.1_7_47FAA_mgs_0018	0.0256093	0.996869
Prothrombin.time	Clostridiales.bacterium.1_7_47FAA_mgs_0018	0.10757	0.995291
APTT	Clostridiales.bacterium.1_7_47FAA_mgs_0018	-0.176614	0.435453
Prothrombin_activity	Clostridiales.bacterium.1_7_47FAA_mgs_0018	0.113742	0.982367
plasma_fibrinogen	Clostridiales.bacterium.1_7_47FAA_mgs_0018	0.0713384	0.98801
iNR	Clostridiales.bacterium.1_7_47FAA_mgs_0018	-0.116237	0.993351
Prothrombin.time2	Clostridiales.bacterium.1_7_47FAA_mgs_0018	-0.112099	0.989103
Serum.ferritin	Clostridiales.bacterium.1_7_47FAA_mgs_0018	0.199095	0.258252
T3	Clostridiales.bacterium.1_7_47FAA_mgs_0018	0.14111	0.720636
T4	Clostridiales.bacterium.1_7_47FAA_mgs_0018	0.222341	0.172631
thyroxin	Clostridiales.bacterium.1_7_47FAA_mgs_0018	0.22764	0.300579
TSH	Clostridiales.bacterium.1_7_47FAA_mgs_0018	-0.100033	0.921198
triiodothyronine	Clostridiales.bacterium.1_7_47FAA_mgs_0018	0.169792	0.896817
TPOA	Clostridiales.bacterium.1_7_47FAA_mgs_0018	0.0723306	0.890453
ATG	Clostridiales.bacterium.1_7_47FAA_mgs_0018	0.226308	0.357815
FBG	Clostridiales.bacterium.1_7_47FAA_mgs_0018	0.113929	0.886535
E2	Clostridiales.bacterium.1_7_47FAA_mgs_0018	-0.0572808	0.973334
X0min.prolactin	Clostridiales.bacterium.1_7_47FAA_mgs_0018	-0.100508	0.94961
FSH	Clostridiales.bacterium.1_7_47FAA_mgs_0018	0.00411666	0.990902
P	Clostridiales.bacterium.1_7_47FAA_mgs_0018	-0.0870073	0.737264
T	Clostridiales.bacterium.1_7_47FAA_mgs_0018	0.0201052	0.938353
LH	Clostridiales.bacterium.1_7_47FAA_mgs_0018	0.0285527	0.950988
ACL	Clostridiales.bacterium.1_7_47FAA_mgs_0018	-0.0306424	0.963742
IgG	Clostridiales.bacterium.1_7_47FAA_mgs_0018	-0.0330386	0.995656
IgM	Clostridiales.bacterium.1_7_47FAA_mgs_0018	0.0336861	0.997769
IgA	Clostridiales.bacterium.1_7_47FAA_mgs_0018	-0.120292	0.905703
B_lymphocytes	Clostridiales.bacterium.1_7_47FAA_mgs_0018	-0.108755	0.809069
NK	Clostridiales.bacterium.1_7_47FAA_mgs_0018	-0.0533748	0.98861
ProBNP_E_	Clostridiales.bacterium.1_7_47FAA_mgs_0018	-0.0658359	0.821779
CK	Clostridiales.bacterium.1_7_47FAA_mgs_0018	-0.0445495	0.993008
CKMB	Clostridiales.bacterium.1_7_47FAA_mgs_0018	-0.0987735	0.985165
CKMB2	Clostridiales.bacterium.1_7_47FAA_mgs_0018	0.0548047	0.96889
Troponin.I	Clostridiales.bacterium.1_7_47FAA_mgs_0018	0.0041601	0.997523
Troponin.T	Clostridiales.bacterium.1_7_47FAA_mgs_0018	0.0527766	0.960004
MYOG	Clostridiales.bacterium.1_7_47FAA_mgs_0018	0.0462891	0.985423
LDH	Clostridiales.bacterium.1_7_47FAA_mgs_0018	0.0196229	0.990763
CRP	Clostridiales.bacterium.1_7_47FAA_mgs_0018	-0.0151026	0.970411
β2.MG	Clostridiales.bacterium.1_7_47FAA_mgs_0018	-0.119217	0.632413
α.Microglobulin	Clostridiales.bacterium.1_7_47FAA_mgs_0018	0.0312298	0.992803
ACR	Clostridiales.bacterium.1_7_47FAA_mgs_0018	0.0650404	0.877153
mpas1.00.1.s.	Clostridiales.bacterium.1_7_47FAA_mgs_0018	-0.0254842	0.97004
mpas15.00.1.s.	Clostridiales.bacterium.1_7_47FAA_mgs_0018	-0.00751843	0.989483
mpas130.00.1.s.	Clostridiales.bacterium.1_7_47FAA_mgs_0018	0.0194645	0.916155
mpas1200.00.1.s.	Clostridiales.bacterium.1_7_47FAA_mgs_0018	-0.0499134	0.88571
chloride	Clostridiales.bacterium.1_7_47FAA_mgs_0018	0.0653155	0.997024
AMY.	Clostridiales.bacterium.1_7_47FAA_mgs_0018	-0.067278	0.970719
NA1	Clostridiales.bacterium.1_7_47FAA_mgs_0018	0.121959	0.994106
LPS	Clostridiales.bacterium.1_7_47FAA_mgs_0018	0.0169014	0.990743
Ca	Clostridiales.bacterium.1_7_47FAA_mgs_0018	0.162616	0.72993
Ka	Clostridiales.bacterium.1_7_47FAA_mgs_0018	0.0222111	0.960212
APOA1	Clostridiales.bacterium.1_7_47FAA_mgs_0018	0.159426	0.73827
Mg	Clostridiales.bacterium.1_7_47FAA_mgs_0018	0.044789	0.993555
APOB	Clostridiales.bacterium.1_7_47FAA_mgs_0018	0.14407	0.509055
Inorganic_phosphorus	Clostridiales.bacterium.1_7_47FAA_mgs_0018	0.0619322	0.939915
CO2	Clostridiales.bacterium.1_7_47FAA_mgs_0018	-0.0096331	0.997555
APOE	Clostridiales.bacterium.1_7_47FAA_mgs_0018	0.226421	0.299088
TBA	Clostridiales.bacterium.1_7_47FAA_mgs_0018	-0.104227	0.849709
CHOL	Clostridiales.bacterium.1_7_47FAA_mgs_0018	0.123682	0.742595
TRIG	Clostridiales.bacterium.1_7_47FAA_mgs_0018	0.12727	0.528549
CP	Clostridiales.bacterium.1_7_47FAA_mgs_0018	-0.00642105	0.991421
HDLC	Clostridiales.bacterium.1_7_47FAA_mgs_0018	0.0236093	0.997446
MAO	Clostridiales.bacterium.1_7_47FAA_mgs_0018	0.0692612	0.994259
LDLC	Clostridiales.bacterium.1_7_47FAA_mgs_0018	0.0956993	0.89643
APOA	Clostridiales.bacterium.1_7_47FAA_mgs_0018	-0.0380087	0.893396
URIC	Clostridiales.bacterium.1_7_47FAA_mgs_0018	0.0880802	0.541956
BUN	Clostridiales.bacterium.1_7_47FAA_mgs_0018	0.0324487	0.991696
CREA	Clostridiales.bacterium.1_7_47FAA_mgs_0018	0.0202563	0.934696
TP	Clostridiales.bacterium.1_7_47FAA_mgs_0018	0.0802418	0.995597
TBIL	Clostridiales.bacterium.1_7_47FAA_mgs_0018	0.0184783	0.989585
GGT	Clostridiales.bacterium.1_7_47FAA_mgs_0018	0.163986	0.27022
ALB	Clostridiales.bacterium.1_7_47FAA_mgs_0018	0.136871	0.939971
ALT	Clostridiales.bacterium.1_7_47FAA_mgs_0018	0.135101	0.406039
DBIL	Clostridiales.bacterium.1_7_47FAA_mgs_0018	0.00603812	0.9924
ALP	Clostridiales.bacterium.1_7_47FAA_mgs_0018	-0.0165623	0.974143
AST	Clostridiales.bacterium.1_7_47FAA_mgs_0018	0.153617	0.546434
iron	Clostridiales.bacterium.1_7_47FAA_mgs_0018	0.0282956	0.940456
UIBC	Clostridiales.bacterium.1_7_47FAA_mgs_0018	0.0959189	0.993946
Hypertriglyceridemia	Unknown_mgs_0019	-0.106248	0.915407
T2d	Unknown_mgs_0019	-0.0308423	0.999785
Hepatic	Unknown_mgs_0019	-0.0822978	0.856129
gallbladder	Unknown_mgs_0019	-0.091697	0.999178
systolic_BP	Unknown_mgs_0019	-0.0530393	0.944795
diastolic_BP	Unknown_mgs_0019	-0.027036	0.951646
SBP.DBP	Unknown_mgs_0019	0.0304018	0.985209
C13	Unknown_mgs_0019	0.0494021	0.994322
group1	Unknown_mgs_0019	0.131856	0.622574
X2hC.Peptide	Unknown_mgs_0019	-0.0773213	0.910846
X2.h_serum_insulin	Unknown_mgs_0019	-0.0808345	0.983555
glucose	Unknown_mgs_0019	-0.0562554	0.994353
Homocysteine	Unknown_mgs_0019	0.0765271	0.732017
VB12	Unknown_mgs_0019	-0.0584947	0.903176
C.Peptide	Unknown_mgs_0019	-0.0527659	0.891505
beta.collagen.degradation.products	Unknown_mgs_0019	0.0449304	0.99832
folic.acid	Unknown_mgs_0019	0.0606294	0.922771
Fasting_serum_insulin	Unknown_mgs_0019	-0.00757606	0.992
Osteocalcin	Unknown_mgs_0019	0.103421	0.870368
iPTH	Unknown_mgs_0019	-0.0654794	0.993348
tP1NP	Unknown_mgs_0019	0.0437677	0.955682
calcifediol	Unknown_mgs_0019	0.0310558	0.987211
GA	Unknown_mgs_0019	0.0496258	0.956448
HB	Unknown_mgs_0019	-0.0493922	0.865823
HbA1c	Unknown_mgs_0019	0.0319314	0.984657
RBC	Unknown_mgs_0019	0.0107768	0.963328
WBC	Unknown_mgs_0019	-0.0506266	0.997393
Neutrophils	Unknown_mgs_0019	-0.219895	0.897443
Lymphocytes	Unknown_mgs_0019	0.241368	0.5925
Monocytes	Unknown_mgs_0019	-0.0659864	0.85641
Eosinophils	Unknown_mgs_0019	-0.0873444	0.924517
Basophils	Unknown_mgs_0019	-0.0390023	0.958414
Hematocrit	Unknown_mgs_0019	-0.0118142	0.986888
MCV	Unknown_mgs_0019	-0.0480973	0.997603
MCHC_V	Unknown_mgs_0019	-0.0885485	0.989751
MCHC_con	Unknown_mgs_0019	-0.097924	0.902968
RDW	Unknown_mgs_0019	-0.0887372	0.903619
PLT	Unknown_mgs_0019	-0.112043	0.868976
Mean_Platelet_Volume	Unknown_mgs_0019	0.179448	0.820202
PDW	Unknown_mgs_0019	0.173272	0.928132
PCT	Unknown_mgs_0019	-0.0598174	0.876965
Reticulocyte	Unknown_mgs_0019	-0.166427	0.771309
X.LFR	Unknown_mgs_0019	0.13888	0.843254
X.MFR	Unknown_mgs_0019	-0.136813	0.882788
X.HFR	Unknown_mgs_0019	-0.0968499	0.94117
Prothrombin.time	Unknown_mgs_0019	-0.0618071	0.995291
APTT	Unknown_mgs_0019	-0.0364552	0.905362
Prothrombin_activity	Unknown_mgs_0019	-0.0157062	0.982367
plasma_fibrinogen	Unknown_mgs_0019	-0.0820349	0.98801
iNR	Unknown_mgs_0019	0.005736	0.99437
Prothrombin.time2	Unknown_mgs_0019	0.0150773	0.989103
Serum.ferritin	Unknown_mgs_0019	-0.00675852	0.980303
T3	Unknown_mgs_0019	0.0669705	0.882071
T4	Unknown_mgs_0019	0.0385813	0.856481
thyroxin	Unknown_mgs_0019	0.0703713	0.956719
TSH	Unknown_mgs_0019	-0.0407368	0.94878
triiodothyronine	Unknown_mgs_0019	0.0982881	0.896817
TPOA	Unknown_mgs_0019	0.105761	0.805846
ATG	Unknown_mgs_0019	0.0042691	0.991126
FBG	Unknown_mgs_0019	-0.0514795	0.926205
E2	Unknown_mgs_0019	-0.0597934	0.973334
X0min.prolactin	Unknown_mgs_0019	0.108862	0.94961
FSH	Unknown_mgs_0019	0.164346	0.646192
P	Unknown_mgs_0019	0.208969	0.346667
T	Unknown_mgs_0019	-0.00627932	0.985188
LH	Unknown_mgs_0019	0.12954	0.907656
ACL	Unknown_mgs_0019	-0.0466928	0.963742
IgG	Unknown_mgs_0019	-0.0615503	0.995656
IgM	Unknown_mgs_0019	-0.0806019	0.997769
IgA	Unknown_mgs_0019	-0.0589737	0.953679
B_lymphocytes	Unknown_mgs_0019	0.0694111	0.897138
NK	Unknown_mgs_0019	-0.109442	0.98861
ProBNP_E_	Unknown_mgs_0019	0.10298	0.685013
CK	Unknown_mgs_0019	0.0593079	0.993008
CKMB	Unknown_mgs_0019	-0.0493388	0.985165
CKMB2	Unknown_mgs_0019	-0.0450734	0.96889
Troponin.I	Unknown_mgs_0019	-0.0898379	0.948104
Troponin.T	Unknown_mgs_0019	-0.00958217	0.973521
MYOG	Unknown_mgs_0019	0.0661555	0.985423
LDH	Unknown_mgs_0019	-0.0804974	0.990763
CRP	Unknown_mgs_0019	-0.161546	0.919348
β2.MG	Unknown_mgs_0019	0.00512799	0.991285
α.Microglobulin	Unknown_mgs_0019	-0.00301446	0.997912
ACR	Unknown_mgs_0019	-0.0687682	0.862566
mpas1.00.1.s.	Unknown_mgs_0019	0.0685162	0.884954
mpas15.00.1.s.	Unknown_mgs_0019	-0.0193974	0.951262
mpas130.00.1.s.	Unknown_mgs_0019	-0.0040905	0.978378
mpas1200.00.1.s.	Unknown_mgs_0019	-0.0290864	0.945979
chloride	Unknown_mgs_0019	-0.0966486	0.997024
AMY.	Unknown_mgs_0019	0.00151371	0.999099
NA1	Unknown_mgs_0019	-0.11956	0.994106
LPS	Unknown_mgs_0019	-0.0958477	0.89475
Ca	Unknown_mgs_0019	-0.00466212	0.991838
Ka	Unknown_mgs_0019	-0.121234	0.878283
APOA1	Unknown_mgs_0019	0.0178639	0.990701
Mg	Unknown_mgs_0019	0.00922389	0.993555
APOB	Unknown_mgs_0019	-0.0466455	0.893723
Inorganic_phosphorus	Unknown_mgs_0019	0.0228325	0.998357
CO2	Unknown_mgs_0019	-0.0552435	0.995318
APOE	Unknown_mgs_0019	-0.094954	0.620631
TBA	Unknown_mgs_0019	0.115418	0.806131
CHOL	Unknown_mgs_0019	-0.034167	0.961189
TRIG	Unknown_mgs_0019	-0.00665861	0.978999
CP	Unknown_mgs_0019	0.0181602	0.991421
HDLC	Unknown_mgs_0019	0.0213468	0.997446
MAO	Unknown_mgs_0019	-0.0378018	0.99512
LDLC	Unknown_mgs_0019	-0.0181893	0.972503
APOA	Unknown_mgs_0019	-0.00173543	0.995405
URIC	Unknown_mgs_0019	-0.16266	0.286303
BUN	Unknown_mgs_0019	0.0332539	0.991696
CREA	Unknown_mgs_0019	0.00451959	0.988859
TP	Unknown_mgs_0019	0.0655865	0.995597
TBIL	Unknown_mgs_0019	-0.00780619	0.992845
GGT	Unknown_mgs_0019	-0.125756	0.415152
ALB	Unknown_mgs_0019	0.0414116	0.966048
ALT	Unknown_mgs_0019	-0.0623455	0.733629
DBIL	Unknown_mgs_0019	-0.0102338	0.988661
ALP	Unknown_mgs_0019	-0.120937	0.974143
AST	Unknown_mgs_0019	-0.00808461	0.985741
iron	Unknown_mgs_0019	-0.0556052	0.860773
UIBC	Unknown_mgs_0019	5.61417e-05	0.99949
Hypertriglyceridemia	Parabacteroides.gordonii.DSM.23371_mgs_0020	-0.0768686	0.930355
T2d	Parabacteroides.gordonii.DSM.23371_mgs_0020	0.0325929	0.999785
Hepatic	Parabacteroides.gordonii.DSM.23371_mgs_0020	0.00655166	0.996878
gallbladder	Parabacteroides.gordonii.DSM.23371_mgs_0020	-0.209826	0.999178
systolic_BP	Parabacteroides.gordonii.DSM.23371_mgs_0020	-0.111267	0.868915
diastolic_BP	Parabacteroides.gordonii.DSM.23371_mgs_0020	0.0286224	0.951646
SBP.DBP	Parabacteroides.gordonii.DSM.23371_mgs_0020	-0.179875	0.902799
C13	Parabacteroides.gordonii.DSM.23371_mgs_0020	0.206973	0.949816
group1	Parabacteroides.gordonii.DSM.23371_mgs_0020	0.0256571	0.957849
X2hC.Peptide	Parabacteroides.gordonii.DSM.23371_mgs_0020	-0.00165193	0.992921
X2.h_serum_insulin	Parabacteroides.gordonii.DSM.23371_mgs_0020	0.0434043	0.988354
glucose	Parabacteroides.gordonii.DSM.23371_mgs_0020	0.0426115	0.994353
Homocysteine	Parabacteroides.gordonii.DSM.23371_mgs_0020	-0.0263271	0.913139
VB12	Parabacteroides.gordonii.DSM.23371_mgs_0020	0.0276865	0.946779
C.Peptide	Parabacteroides.gordonii.DSM.23371_mgs_0020	-0.0599562	0.88851
beta.collagen.degradation.products	Parabacteroides.gordonii.DSM.23371_mgs_0020	-0.0547503	0.99832
folic.acid	Parabacteroides.gordonii.DSM.23371_mgs_0020	0.141988	0.740277
Fasting_serum_insulin	Parabacteroides.gordonii.DSM.23371_mgs_0020	0.00583544	0.992
Osteocalcin	Parabacteroides.gordonii.DSM.23371_mgs_0020	0.0268094	0.96833
iPTH	Parabacteroides.gordonii.DSM.23371_mgs_0020	0.0263432	0.993348
tP1NP	Parabacteroides.gordonii.DSM.23371_mgs_0020	-0.143219	0.75406
calcifediol	Parabacteroides.gordonii.DSM.23371_mgs_0020	0.0829797	0.949348
GA	Parabacteroides.gordonii.DSM.23371_mgs_0020	-0.0320995	0.970055
HB	Parabacteroides.gordonii.DSM.23371_mgs_0020	0.00897288	0.988939
HbA1c	Parabacteroides.gordonii.DSM.23371_mgs_0020	0.0264133	0.98918
RBC	Parabacteroides.gordonii.DSM.23371_mgs_0020	-0.0369237	0.87679
WBC	Parabacteroides.gordonii.DSM.23371_mgs_0020	-0.0954835	0.997393
Neutrophils	Parabacteroides.gordonii.DSM.23371_mgs_0020	-0.155426	0.986793
Lymphocytes	Parabacteroides.gordonii.DSM.23371_mgs_0020	0.114582	0.852073
Monocytes	Parabacteroides.gordonii.DSM.23371_mgs_0020	0.0592841	0.880186
Eosinophils	Parabacteroides.gordonii.DSM.23371_mgs_0020	-0.0946276	0.924517
Basophils	Parabacteroides.gordonii.DSM.23371_mgs_0020	0.00356893	0.996359
Hematocrit	Parabacteroides.gordonii.DSM.23371_mgs_0020	-0.0263761	0.954213
MCV	Parabacteroides.gordonii.DSM.23371_mgs_0020	0.104409	0.997603
MCHC_V	Parabacteroides.gordonii.DSM.23371_mgs_0020	0.0885621	0.989751
MCHC_con	Parabacteroides.gordonii.DSM.23371_mgs_0020	0.0258449	0.949216
RDW	Parabacteroides.gordonii.DSM.23371_mgs_0020	0.0169232	0.980591
PLT	Parabacteroides.gordonii.DSM.23371_mgs_0020	-0.229713	0.783357
Mean_Platelet_Volume	Parabacteroides.gordonii.DSM.23371_mgs_0020	0.177871	0.820202
PDW	Parabacteroides.gordonii.DSM.23371_mgs_0020	0.139855	0.943576
PCT	Parabacteroides.gordonii.DSM.23371_mgs_0020	-0.146672	0.826344
Reticulocyte	Parabacteroides.gordonii.DSM.23371_mgs_0020	-0.109676	0.861875
X.LFR	Parabacteroides.gordonii.DSM.23371_mgs_0020	0.0140393	0.996928
X.MFR	Parabacteroides.gordonii.DSM.23371_mgs_0020	-0.0161863	0.992712
X.HFR	Parabacteroides.gordonii.DSM.23371_mgs_0020	0.040122	0.996869
Prothrombin.time	Parabacteroides.gordonii.DSM.23371_mgs_0020	-0.0910672	0.995291
APTT	Parabacteroides.gordonii.DSM.23371_mgs_0020	-0.0612893	0.833243
Prothrombin_activity	Parabacteroides.gordonii.DSM.23371_mgs_0020	0.0850255	0.982367
plasma_fibrinogen	Parabacteroides.gordonii.DSM.23371_mgs_0020	0.0338932	0.98801
iNR	Parabacteroides.gordonii.DSM.23371_mgs_0020	-0.0908777	0.993351
Prothrombin.time2	Parabacteroides.gordonii.DSM.23371_mgs_0020	-0.082566	0.989103
Serum.ferritin	Parabacteroides.gordonii.DSM.23371_mgs_0020	0.0827466	0.670298
T3	Parabacteroides.gordonii.DSM.23371_mgs_0020	0.0763069	0.882071
T4	Parabacteroides.gordonii.DSM.23371_mgs_0020	0.132877	0.455381
thyroxin	Parabacteroides.gordonii.DSM.23371_mgs_0020	0.0313411	0.994623
TSH	Parabacteroides.gordonii.DSM.23371_mgs_0020	-0.0263145	0.94878
triiodothyronine	Parabacteroides.gordonii.DSM.23371_mgs_0020	0.0843034	0.939146
TPOA	Parabacteroides.gordonii.DSM.23371_mgs_0020	0.0655013	0.892705
ATG	Parabacteroides.gordonii.DSM.23371_mgs_0020	0.143516	0.866476
FBG	Parabacteroides.gordonii.DSM.23371_mgs_0020	-0.0480113	0.926205
E2	Parabacteroides.gordonii.DSM.23371_mgs_0020	-0.0853527	0.966323
X0min.prolactin	Parabacteroides.gordonii.DSM.23371_mgs_0020	-0.0352969	0.996063
FSH	Parabacteroides.gordonii.DSM.23371_mgs_0020	0.182413	0.641767
P	Parabacteroides.gordonii.DSM.23371_mgs_0020	-0.0447225	0.858399
T	Parabacteroides.gordonii.DSM.23371_mgs_0020	0.0296072	0.929717
LH	Parabacteroides.gordonii.DSM.23371_mgs_0020	0.0970386	0.907656
ACL	Parabacteroides.gordonii.DSM.23371_mgs_0020	0.0363633	0.963742
IgG	Parabacteroides.gordonii.DSM.23371_mgs_0020	0.0273112	0.995656
IgM	Parabacteroides.gordonii.DSM.23371_mgs_0020	-0.0227241	0.997769
IgA	Parabacteroides.gordonii.DSM.23371_mgs_0020	0.0583343	0.955071
B_lymphocytes	Parabacteroides.gordonii.DSM.23371_mgs_0020	0.0136933	0.998906
NK	Parabacteroides.gordonii.DSM.23371_mgs_0020	0.0268671	0.98861
ProBNP_E_	Parabacteroides.gordonii.DSM.23371_mgs_0020	-0.0126938	0.974733
CK	Parabacteroides.gordonii.DSM.23371_mgs_0020	0.0164042	0.993008
CKMB	Parabacteroides.gordonii.DSM.23371_mgs_0020	0.0526548	0.985165
CKMB2	Parabacteroides.gordonii.DSM.23371_mgs_0020	-0.0768019	0.955083
Troponin.I	Parabacteroides.gordonii.DSM.23371_mgs_0020	-0.082861	0.948104
Troponin.T	Parabacteroides.gordonii.DSM.23371_mgs_0020	0.0690885	0.960004
MYOG	Parabacteroides.gordonii.DSM.23371_mgs_0020	-0.0249395	0.990579
LDH	Parabacteroides.gordonii.DSM.23371_mgs_0020	0.158226	0.990763
CRP	Parabacteroides.gordonii.DSM.23371_mgs_0020	-0.130724	0.919348
β2.MG	Parabacteroides.gordonii.DSM.23371_mgs_0020	0.0820874	0.740387
α.Microglobulin	Parabacteroides.gordonii.DSM.23371_mgs_0020	0.017633	0.992803
ACR	Parabacteroides.gordonii.DSM.23371_mgs_0020	-0.00276054	0.996918
mpas1.00.1.s.	Parabacteroides.gordonii.DSM.23371_mgs_0020	0.0114217	0.989679
mpas15.00.1.s.	Parabacteroides.gordonii.DSM.23371_mgs_0020	-0.0539248	0.794487
mpas130.00.1.s.	Parabacteroides.gordonii.DSM.23371_mgs_0020	-0.0148589	0.938604
mpas1200.00.1.s.	Parabacteroides.gordonii.DSM.23371_mgs_0020	0.027503	0.946322
chloride	Parabacteroides.gordonii.DSM.23371_mgs_0020	-0.296451	0.351779
AMY.	Parabacteroides.gordonii.DSM.23371_mgs_0020	0.0398723	0.985763
NA1	Parabacteroides.gordonii.DSM.23371_mgs_0020	-0.143682	0.959279
LPS	Parabacteroides.gordonii.DSM.23371_mgs_0020	0.0291066	0.968958
Ca	Parabacteroides.gordonii.DSM.23371_mgs_0020	0.171572	0.72993
Ka	Parabacteroides.gordonii.DSM.23371_mgs_0020	-0.14467	0.851498
APOA1	Parabacteroides.gordonii.DSM.23371_mgs_0020	0.0240796	0.973873
Mg	Parabacteroides.gordonii.DSM.23371_mgs_0020	0.0188505	0.993555
APOB	Parabacteroides.gordonii.DSM.23371_mgs_0020	-0.0168747	0.943367
Inorganic_phosphorus	Parabacteroides.gordonii.DSM.23371_mgs_0020	-0.116743	0.911427
CO2	Parabacteroides.gordonii.DSM.23371_mgs_0020	0.0155835	0.997555
APOE	Parabacteroides.gordonii.DSM.23371_mgs_0020	0.00208563	0.990483
TBA	Parabacteroides.gordonii.DSM.23371_mgs_0020	0.0881151	0.892179
CHOL	Parabacteroides.gordonii.DSM.23371_mgs_0020	-0.00648446	0.992067
TRIG	Parabacteroides.gordonii.DSM.23371_mgs_0020	0.035304	0.873394
CP	Parabacteroides.gordonii.DSM.23371_mgs_0020	0.15007	0.991421
HDLC	Parabacteroides.gordonii.DSM.23371_mgs_0020	0.0195177	0.997446
MAO	Parabacteroides.gordonii.DSM.23371_mgs_0020	0.071718	0.994259
LDLC	Parabacteroides.gordonii.DSM.23371_mgs_0020	-0.0330038	0.955046
APOA	Parabacteroides.gordonii.DSM.23371_mgs_0020	-0.0799123	0.761509
URIC	Parabacteroides.gordonii.DSM.23371_mgs_0020	-0.0999353	0.510842
BUN	Parabacteroides.gordonii.DSM.23371_mgs_0020	-0.00121855	0.998548
CREA	Parabacteroides.gordonii.DSM.23371_mgs_0020	-0.0111769	0.964868
TP	Parabacteroides.gordonii.DSM.23371_mgs_0020	0.207551	0.995597
TBIL	Parabacteroides.gordonii.DSM.23371_mgs_0020	-0.0722081	0.844707
GGT	Parabacteroides.gordonii.DSM.23371_mgs_0020	0.05366	0.75212
ALB	Parabacteroides.gordonii.DSM.23371_mgs_0020	0.134775	0.939971
ALT	Parabacteroides.gordonii.DSM.23371_mgs_0020	0.0210427	0.905951
DBIL	Parabacteroides.gordonii.DSM.23371_mgs_0020	-0.0914933	0.786833
ALP	Parabacteroides.gordonii.DSM.23371_mgs_0020	-0.000636691	0.99927
AST	Parabacteroides.gordonii.DSM.23371_mgs_0020	0.129949	0.604063
iron	Parabacteroides.gordonii.DSM.23371_mgs_0020	0.011809	0.981448
UIBC	Parabacteroides.gordonii.DSM.23371_mgs_0020	0.0345892	0.993946
Hypertriglyceridemia	Bacteroides.cellulosilyticus_mgs_0021	-0.0725916	0.930355
T2d	Bacteroides.cellulosilyticus_mgs_0021	0.00137758	0.999785
Hepatic	Bacteroides.cellulosilyticus_mgs_0021	-0.115253	0.776849
gallbladder	Bacteroides.cellulosilyticus_mgs_0021	-0.0825659	0.999178
systolic_BP	Bacteroides.cellulosilyticus_mgs_0021	-0.130185	0.824818
diastolic_BP	Bacteroides.cellulosilyticus_mgs_0021	-0.161074	0.536238
SBP.DBP	Bacteroides.cellulosilyticus_mgs_0021	0.0730654	0.951654
C13	Bacteroides.cellulosilyticus_mgs_0021	-0.0224955	0.994322
group1	Bacteroides.cellulosilyticus_mgs_0021	0.0532023	0.908102
X2hC.Peptide	Bacteroides.cellulosilyticus_mgs_0021	-0.17472	0.813085
X2.h_serum_insulin	Bacteroides.cellulosilyticus_mgs_0021	-0.158271	0.983555
glucose	Bacteroides.cellulosilyticus_mgs_0021	-0.0124081	0.994353
Homocysteine	Bacteroides.cellulosilyticus_mgs_0021	-0.00655224	0.976142
VB12	Bacteroides.cellulosilyticus_mgs_0021	-0.0660028	0.880475
C.Peptide	Bacteroides.cellulosilyticus_mgs_0021	-0.143836	0.701959
beta.collagen.degradation.products	Bacteroides.cellulosilyticus_mgs_0021	0.0261893	0.99832
folic.acid	Bacteroides.cellulosilyticus_mgs_0021	0.0615371	0.922771
Fasting_serum_insulin	Bacteroides.cellulosilyticus_mgs_0021	-0.0802706	0.973568
Osteocalcin	Bacteroides.cellulosilyticus_mgs_0021	0.138154	0.856872
iPTH	Bacteroides.cellulosilyticus_mgs_0021	-0.0227939	0.993348
tP1NP	Bacteroides.cellulosilyticus_mgs_0021	0.0631105	0.955682
calcifediol	Bacteroides.cellulosilyticus_mgs_0021	0.0423967	0.987211
GA	Bacteroides.cellulosilyticus_mgs_0021	0.125833	0.856427
HB	Bacteroides.cellulosilyticus_mgs_0021	-0.0708035	0.780497
HbA1c	Bacteroides.cellulosilyticus_mgs_0021	0.0309635	0.985326
RBC	Bacteroides.cellulosilyticus_mgs_0021	-0.115024	0.533145
WBC	Bacteroides.cellulosilyticus_mgs_0021	-0.199115	0.970943
Neutrophils	Bacteroides.cellulosilyticus_mgs_0021	-0.0461049	0.986793
Lymphocytes	Bacteroides.cellulosilyticus_mgs_0021	0.0648184	0.904256
Monocytes	Bacteroides.cellulosilyticus_mgs_0021	-0.0635346	0.872209
Eosinophils	Bacteroides.cellulosilyticus_mgs_0021	-0.051206	0.946994
Basophils	Bacteroides.cellulosilyticus_mgs_0021	0.105294	0.951036
Hematocrit	Bacteroides.cellulosilyticus_mgs_0021	-0.0977486	0.645215
MCV	Bacteroides.cellulosilyticus_mgs_0021	0.00664663	0.997603
MCHC_V	Bacteroides.cellulosilyticus_mgs_0021	-0.033194	0.989751
MCHC_con	Bacteroides.cellulosilyticus_mgs_0021	-0.0185773	0.967481
RDW	Bacteroides.cellulosilyticus_mgs_0021	0.022849	0.969104
PLT	Bacteroides.cellulosilyticus_mgs_0021	-0.129951	0.868976
Mean_Platelet_Volume	Bacteroides.cellulosilyticus_mgs_0021	-0.00241083	0.997078
PDW	Bacteroides.cellulosilyticus_mgs_0021	-0.0338516	0.976254
PCT	Bacteroides.cellulosilyticus_mgs_0021	-0.153582	0.826344
Reticulocyte	Bacteroides.cellulosilyticus_mgs_0021	-0.022205	0.979558
X.LFR	Bacteroides.cellulosilyticus_mgs_0021	0.0124914	0.996928
X.MFR	Bacteroides.cellulosilyticus_mgs_0021	-0.0100428	0.992712
X.HFR	Bacteroides.cellulosilyticus_mgs_0021	-0.0763635	0.962836
Prothrombin.time	Bacteroides.cellulosilyticus_mgs_0021	-0.0216065	0.995291
APTT	Bacteroides.cellulosilyticus_mgs_0021	0.0410166	0.893695
Prothrombin_activity	Bacteroides.cellulosilyticus_mgs_0021	-0.030537	0.982367
plasma_fibrinogen	Bacteroides.cellulosilyticus_mgs_0021	0.058029	0.98801
iNR	Bacteroides.cellulosilyticus_mgs_0021	0.0296411	0.993351
Prothrombin.time2	Bacteroides.cellulosilyticus_mgs_0021	0.0350595	0.989103
Serum.ferritin	Bacteroides.cellulosilyticus_mgs_0021	-0.0110585	0.976265
T3	Bacteroides.cellulosilyticus_mgs_0021	0.0403321	0.952283
T4	Bacteroides.cellulosilyticus_mgs_0021	-0.129302	0.468288
thyroxin	Bacteroides.cellulosilyticus_mgs_0021	-0.0645259	0.956719
TSH	Bacteroides.cellulosilyticus_mgs_0021	-0.0902452	0.921198
triiodothyronine	Bacteroides.cellulosilyticus_mgs_0021	0.100095	0.896817
TPOA	Bacteroides.cellulosilyticus_mgs_0021	-0.0352036	0.927804
ATG	Bacteroides.cellulosilyticus_mgs_0021	-0.133023	0.866476
FBG	Bacteroides.cellulosilyticus_mgs_0021	0.0288938	0.966292
E2	Bacteroides.cellulosilyticus_mgs_0021	-0.0836369	0.966323
X0min.prolactin	Bacteroides.cellulosilyticus_mgs_0021	-0.0697061	0.950724
FSH	Bacteroides.cellulosilyticus_mgs_0021	0.0856557	0.834136
P	Bacteroides.cellulosilyticus_mgs_0021	-0.0113549	0.97105
T	Bacteroides.cellulosilyticus_mgs_0021	0.0247651	0.935597
LH	Bacteroides.cellulosilyticus_mgs_0021	0.108585	0.907656
ACL	Bacteroides.cellulosilyticus_mgs_0021	-0.0555132	0.963742
IgG	Bacteroides.cellulosilyticus_mgs_0021	-0.0307815	0.995656
IgM	Bacteroides.cellulosilyticus_mgs_0021	0.0155172	0.997769
IgA	Bacteroides.cellulosilyticus_mgs_0021	-0.0365227	0.957474
B_lymphocytes	Bacteroides.cellulosilyticus_mgs_0021	0.103486	0.821752
NK	Bacteroides.cellulosilyticus_mgs_0021	-0.037834	0.98861
ProBNP_E_	Bacteroides.cellulosilyticus_mgs_0021	0.16731	0.485054
CK	Bacteroides.cellulosilyticus_mgs_0021	0.10816	0.993008
CKMB	Bacteroides.cellulosilyticus_mgs_0021	-0.0107701	0.988095
CKMB2	Bacteroides.cellulosilyticus_mgs_0021	0.0617491	0.955083
Troponin.I	Bacteroides.cellulosilyticus_mgs_0021	0.0915797	0.948104
Troponin.T	Bacteroides.cellulosilyticus_mgs_0021	0.131777	0.948852
MYOG	Bacteroides.cellulosilyticus_mgs_0021	0.0687378	0.985423
LDH	Bacteroides.cellulosilyticus_mgs_0021	0.0523887	0.990763
CRP	Bacteroides.cellulosilyticus_mgs_0021	0.0289	0.951056
β2.MG	Bacteroides.cellulosilyticus_mgs_0021	0.239807	0.178546
α.Microglobulin	Bacteroides.cellulosilyticus_mgs_0021	0.0420256	0.992803
ACR	Bacteroides.cellulosilyticus_mgs_0021	-0.0151968	0.982473
mpas1.00.1.s.	Bacteroides.cellulosilyticus_mgs_0021	0.0115419	0.989679
mpas15.00.1.s.	Bacteroides.cellulosilyticus_mgs_0021	0.00619523	0.989483
mpas130.00.1.s.	Bacteroides.cellulosilyticus_mgs_0021	0.0268251	0.880068
mpas1200.00.1.s.	Bacteroides.cellulosilyticus_mgs_0021	0.0980741	0.794499
chloride	Bacteroides.cellulosilyticus_mgs_0021	-0.0578103	0.997024
AMY.	Bacteroides.cellulosilyticus_mgs_0021	-0.148126	0.958315
NA1	Bacteroides.cellulosilyticus_mgs_0021	-0.00995607	0.997958
LPS	Bacteroides.cellulosilyticus_mgs_0021	-0.189287	0.864486
Ca	Bacteroides.cellulosilyticus_mgs_0021	0.061006	0.949569
Ka	Bacteroides.cellulosilyticus_mgs_0021	-0.0424936	0.938716
APOA1	Bacteroides.cellulosilyticus_mgs_0021	-0.0219654	0.975922
Mg	Bacteroides.cellulosilyticus_mgs_0021	0.00550448	0.99792
APOB	Bacteroides.cellulosilyticus_mgs_0021	-0.142035	0.509055
Inorganic_phosphorus	Bacteroides.cellulosilyticus_mgs_0021	0.010255	0.998357
CO2	Bacteroides.cellulosilyticus_mgs_0021	0.0953314	0.995318
APOE	Bacteroides.cellulosilyticus_mgs_0021	0.00301845	0.990483
TBA	Bacteroides.cellulosilyticus_mgs_0021	0.00747276	0.998147
CHOL	Bacteroides.cellulosilyticus_mgs_0021	-0.120624	0.742595
TRIG	Bacteroides.cellulosilyticus_mgs_0021	0.00762736	0.977295
CP	Bacteroides.cellulosilyticus_mgs_0021	0.103233	0.991421
HDLC	Bacteroides.cellulosilyticus_mgs_0021	-0.0114484	0.997446
MAO	Bacteroides.cellulosilyticus_mgs_0021	-0.0477535	0.99512
LDLC	Bacteroides.cellulosilyticus_mgs_0021	-0.131446	0.851411
APOA	Bacteroides.cellulosilyticus_mgs_0021	0.0398927	0.892534
URIC	Bacteroides.cellulosilyticus_mgs_0021	-0.121011	0.437039
BUN	Bacteroides.cellulosilyticus_mgs_0021	-0.050322	0.991696
CREA	Bacteroides.cellulosilyticus_mgs_0021	0.00225534	0.992196
TP	Bacteroides.cellulosilyticus_mgs_0021	0.0751766	0.995597
TBIL	Bacteroides.cellulosilyticus_mgs_0021	-0.0844766	0.82699
GGT	Bacteroides.cellulosilyticus_mgs_0021	-0.12601	0.415152
ALB	Bacteroides.cellulosilyticus_mgs_0021	-0.012887	0.978077
ALT	Bacteroides.cellulosilyticus_mgs_0021	-0.119917	0.450987
DBIL	Bacteroides.cellulosilyticus_mgs_0021	-0.0742587	0.855897
ALP	Bacteroides.cellulosilyticus_mgs_0021	0.0891155	0.974143
AST	Bacteroides.cellulosilyticus_mgs_0021	-0.0486222	0.903381
iron	Bacteroides.cellulosilyticus_mgs_0021	-0.186967	0.446343
UIBC	Bacteroides.cellulosilyticus_mgs_0021	0.00789908	0.994456
Hypertriglyceridemia	Blautia.producta.ATCC.27340_mgs_0022	0.0459194	0.949588
T2d	Blautia.producta.ATCC.27340_mgs_0022	0.103795	0.999785
Hepatic	Blautia.producta.ATCC.27340_mgs_0022	-0.0837418	0.85573
gallbladder	Blautia.producta.ATCC.27340_mgs_0022	-0.0685347	0.999178
systolic_BP	Blautia.producta.ATCC.27340_mgs_0022	0.0104429	0.995837
diastolic_BP	Blautia.producta.ATCC.27340_mgs_0022	-0.0687491	0.856425
SBP.DBP	Blautia.producta.ATCC.27340_mgs_0022	0.130201	0.902799
C13	Blautia.producta.ATCC.27340_mgs_0022	0.0791182	0.994322
group1	Blautia.producta.ATCC.27340_mgs_0022	-0.0320103	0.941715
X2hC.Peptide	Blautia.producta.ATCC.27340_mgs_0022	-0.00117551	0.992921
X2.h_serum_insulin	Blautia.producta.ATCC.27340_mgs_0022	-0.00429925	0.993837
glucose	Blautia.producta.ATCC.27340_mgs_0022	-0.103467	0.994353
Homocysteine	Blautia.producta.ATCC.27340_mgs_0022	0.170251	0.35955
VB12	Blautia.producta.ATCC.27340_mgs_0022	-0.0365314	0.943516
C.Peptide	Blautia.producta.ATCC.27340_mgs_0022	-0.0567607	0.891505
beta.collagen.degradation.products	Blautia.producta.ATCC.27340_mgs_0022	0.147229	0.99832
folic.acid	Blautia.producta.ATCC.27340_mgs_0022	-0.0305514	0.947932
Fasting_serum_insulin	Blautia.producta.ATCC.27340_mgs_0022	-0.0216551	0.992
Osteocalcin	Blautia.producta.ATCC.27340_mgs_0022	0.132266	0.856872
iPTH	Blautia.producta.ATCC.27340_mgs_0022	-0.117076	0.992603
tP1NP	Blautia.producta.ATCC.27340_mgs_0022	-0.0169526	0.984424
calcifediol	Blautia.producta.ATCC.27340_mgs_0022	0.15475	0.915191
GA	Blautia.producta.ATCC.27340_mgs_0022	0.00422408	0.995724
HB	Blautia.producta.ATCC.27340_mgs_0022	-0.0088276	0.988939
HbA1c	Blautia.producta.ATCC.27340_mgs_0022	0.00555794	0.992646
RBC	Blautia.producta.ATCC.27340_mgs_0022	-0.0396247	0.867847
WBC	Blautia.producta.ATCC.27340_mgs_0022	0.0249291	0.997393
Neutrophils	Blautia.producta.ATCC.27340_mgs_0022	-0.154132	0.986793
Lymphocytes	Blautia.producta.ATCC.27340_mgs_0022	0.0822397	0.861965
Monocytes	Blautia.producta.ATCC.27340_mgs_0022	-0.113657	0.696474
Eosinophils	Blautia.producta.ATCC.27340_mgs_0022	0.184652	0.878731
Basophils	Blautia.producta.ATCC.27340_mgs_0022	0.0971133	0.951036
Hematocrit	Blautia.producta.ATCC.27340_mgs_0022	-0.0286027	0.947828
MCV	Blautia.producta.ATCC.27340_mgs_0022	-0.0487471	0.997603
MCHC_V	Blautia.producta.ATCC.27340_mgs_0022	0.0598289	0.989751
MCHC_con	Blautia.producta.ATCC.27340_mgs_0022	0.119174	0.902968
RDW	Blautia.producta.ATCC.27340_mgs_0022	-0.139211	0.68881
PLT	Blautia.producta.ATCC.27340_mgs_0022	-0.0695362	0.902775
Mean_Platelet_Volume	Blautia.producta.ATCC.27340_mgs_0022	0.00626471	0.997078
PDW	Blautia.producta.ATCC.27340_mgs_0022	-0.0578712	0.965601
PCT	Blautia.producta.ATCC.27340_mgs_0022	-0.10787	0.856469
Reticulocyte	Blautia.producta.ATCC.27340_mgs_0022	0.0807618	0.917263
X.LFR	Blautia.producta.ATCC.27340_mgs_0022	-0.0329843	0.996928
X.MFR	Blautia.producta.ATCC.27340_mgs_0022	0.0387833	0.992712
X.HFR	Blautia.producta.ATCC.27340_mgs_0022	0.0129472	0.998747
Prothrombin.time	Blautia.producta.ATCC.27340_mgs_0022	0.0403463	0.995291
APTT	Blautia.producta.ATCC.27340_mgs_0022	-0.00609308	0.975644
Prothrombin_activity	Blautia.producta.ATCC.27340_mgs_0022	0.0815359	0.982367
plasma_fibrinogen	Blautia.producta.ATCC.27340_mgs_0022	-0.0752315	0.98801
iNR	Blautia.producta.ATCC.27340_mgs_0022	-0.0846769	0.993351
Prothrombin.time2	Blautia.producta.ATCC.27340_mgs_0022	-0.0813932	0.989103
Serum.ferritin	Blautia.producta.ATCC.27340_mgs_0022	0.0700442	0.730427
T3	Blautia.producta.ATCC.27340_mgs_0022	-0.0556204	0.888716
T4	Blautia.producta.ATCC.27340_mgs_0022	0.0757405	0.681393
thyroxin	Blautia.producta.ATCC.27340_mgs_0022	0.00163348	0.999928
TSH	Blautia.producta.ATCC.27340_mgs_0022	0.0709234	0.921198
triiodothyronine	Blautia.producta.ATCC.27340_mgs_0022	-0.112262	0.896817
TPOA	Blautia.producta.ATCC.27340_mgs_0022	-0.0597502	0.910249
ATG	Blautia.producta.ATCC.27340_mgs_0022	-0.0177985	0.991126
FBG	Blautia.producta.ATCC.27340_mgs_0022	0.0800358	0.886535
E2	Blautia.producta.ATCC.27340_mgs_0022	-0.174787	0.837538
X0min.prolactin	Blautia.producta.ATCC.27340_mgs_0022	0.067869	0.950724
FSH	Blautia.producta.ATCC.27340_mgs_0022	0.0256906	0.95585
P	Blautia.producta.ATCC.27340_mgs_0022	-0.012585	0.969045
T	Blautia.producta.ATCC.27340_mgs_0022	0.0384219	0.911413
LH	Blautia.producta.ATCC.27340_mgs_0022	0.00205551	0.992367
ACL	Blautia.producta.ATCC.27340_mgs_0022	-0.0816609	0.963742
IgG	Blautia.producta.ATCC.27340_mgs_0022	0.0519553	0.995656
IgM	Blautia.producta.ATCC.27340_mgs_0022	0.0277504	0.997769
IgA	Blautia.producta.ATCC.27340_mgs_0022	-0.0735893	0.938809
B_lymphocytes	Blautia.producta.ATCC.27340_mgs_0022	0.0867298	0.874601
NK	Blautia.producta.ATCC.27340_mgs_0022	-0.0411908	0.98861
ProBNP_E_	Blautia.producta.ATCC.27340_mgs_0022	-0.0766687	0.773068
CK	Blautia.producta.ATCC.27340_mgs_0022	0.0372032	0.993008
CKMB	Blautia.producta.ATCC.27340_mgs_0022	0.0372536	0.985165
CKMB2	Blautia.producta.ATCC.27340_mgs_0022	0.141026	0.955083
Troponin.I	Blautia.producta.ATCC.27340_mgs_0022	0.0709222	0.956748
Troponin.T	Blautia.producta.ATCC.27340_mgs_0022	0.0585072	0.960004
MYOG	Blautia.producta.ATCC.27340_mgs_0022	0.0599817	0.985423
LDH	Blautia.producta.ATCC.27340_mgs_0022	0.100049	0.990763
CRP	Blautia.producta.ATCC.27340_mgs_0022	-0.136917	0.919348
β2.MG	Blautia.producta.ATCC.27340_mgs_0022	-0.0251486	0.930585
α.Microglobulin	Blautia.producta.ATCC.27340_mgs_0022	-0.102376	0.992803
ACR	Blautia.producta.ATCC.27340_mgs_0022	0.0871436	0.810201
mpas1.00.1.s.	Blautia.producta.ATCC.27340_mgs_0022	0.00939348	0.989679
mpas15.00.1.s.	Blautia.producta.ATCC.27340_mgs_0022	0.0209826	0.951262
mpas130.00.1.s.	Blautia.producta.ATCC.27340_mgs_0022	0.0572141	0.780027
mpas1200.00.1.s.	Blautia.producta.ATCC.27340_mgs_0022	-0.0171218	0.971837
chloride	Blautia.producta.ATCC.27340_mgs_0022	0.0957337	0.997024
AMY.	Blautia.producta.ATCC.27340_mgs_0022	0.0486385	0.983304
NA1	Blautia.producta.ATCC.27340_mgs_0022	0.0584669	0.997958
LPS	Blautia.producta.ATCC.27340_mgs_0022	0.0831871	0.908413
Ca	Blautia.producta.ATCC.27340_mgs_0022	-0.0244814	0.968558
Ka	Blautia.producta.ATCC.27340_mgs_0022	-0.0777796	0.928895
APOA1	Blautia.producta.ATCC.27340_mgs_0022	0.218079	0.520794
Mg	Blautia.producta.ATCC.27340_mgs_0022	0.0577884	0.993555
APOB	Blautia.producta.ATCC.27340_mgs_0022	-0.0239362	0.923643
Inorganic_phosphorus	Blautia.producta.ATCC.27340_mgs_0022	0.154172	0.842144
CO2	Blautia.producta.ATCC.27340_mgs_0022	-0.0832229	0.995318
APOE	Blautia.producta.ATCC.27340_mgs_0022	0.0195431	0.935544
TBA	Blautia.producta.ATCC.27340_mgs_0022	0.117515	0.798122
CHOL	Blautia.producta.ATCC.27340_mgs_0022	0.0301038	0.963431
TRIG	Blautia.producta.ATCC.27340_mgs_0022	-0.049844	0.833047
CP	Blautia.producta.ATCC.27340_mgs_0022	-0.0824973	0.991421
HDLC	Blautia.producta.ATCC.27340_mgs_0022	0.148163	0.828178
MAO	Blautia.producta.ATCC.27340_mgs_0022	-0.0521415	0.994259
LDLC	Blautia.producta.ATCC.27340_mgs_0022	0.00673328	0.997163
APOA	Blautia.producta.ATCC.27340_mgs_0022	-0.104111	0.700596
URIC	Blautia.producta.ATCC.27340_mgs_0022	0.136692	0.380597
BUN	Blautia.producta.ATCC.27340_mgs_0022	0.0468045	0.991696
CREA	Blautia.producta.ATCC.27340_mgs_0022	0.0517473	0.852625
TP	Blautia.producta.ATCC.27340_mgs_0022	-0.0233696	0.995907
TBIL	Blautia.producta.ATCC.27340_mgs_0022	-0.0697409	0.850475
GGT	Blautia.producta.ATCC.27340_mgs_0022	0.0486062	0.788041
ALB	Blautia.producta.ATCC.27340_mgs_0022	0.06315	0.966048
ALT	Blautia.producta.ATCC.27340_mgs_0022	-0.0520759	0.790597
DBIL	Blautia.producta.ATCC.27340_mgs_0022	-0.0397181	0.919463
ALP	Blautia.producta.ATCC.27340_mgs_0022	-0.0967767	0.974143
AST	Blautia.producta.ATCC.27340_mgs_0022	-0.0658975	0.843514
iron	Blautia.producta.ATCC.27340_mgs_0022	0.0318848	0.919524
UIBC	Blautia.producta.ATCC.27340_mgs_0022	0.00240122	0.994456
Hypertriglyceridemia	Bacteroides.nordii.CL02T12C05_mgs_0023	-0.0536287	0.936232
T2d	Bacteroides.nordii.CL02T12C05_mgs_0023	-0.090846	0.999785
Hepatic	Bacteroides.nordii.CL02T12C05_mgs_0023	-0.160346	0.737234
gallbladder	Bacteroides.nordii.CL02T12C05_mgs_0023	-0.00159152	0.999178
systolic_BP	Bacteroides.nordii.CL02T12C05_mgs_0023	-0.0302446	0.96114
diastolic_BP	Bacteroides.nordii.CL02T12C05_mgs_0023	-0.180056	0.519245
SBP.DBP	Bacteroides.nordii.CL02T12C05_mgs_0023	0.223089	0.902799
C13	Bacteroides.nordii.CL02T12C05_mgs_0023	-0.00474388	0.994322
group1	Bacteroides.nordii.CL02T12C05_mgs_0023	-0.0140351	0.958129
X2hC.Peptide	Bacteroides.nordii.CL02T12C05_mgs_0023	-0.118315	0.884621
X2.h_serum_insulin	Bacteroides.nordii.CL02T12C05_mgs_0023	-0.143812	0.983555
glucose	Bacteroides.nordii.CL02T12C05_mgs_0023	-0.0806804	0.994353
Homocysteine	Bacteroides.nordii.CL02T12C05_mgs_0023	0.0485065	0.862209
VB12	Bacteroides.nordii.CL02T12C05_mgs_0023	0.0513699	0.921737
C.Peptide	Bacteroides.nordii.CL02T12C05_mgs_0023	-0.0788877	0.864058
beta.collagen.degradation.products	Bacteroides.nordii.CL02T12C05_mgs_0023	0.0523235	0.99832
folic.acid	Bacteroides.nordii.CL02T12C05_mgs_0023	-0.0968695	0.862184
Fasting_serum_insulin	Bacteroides.nordii.CL02T12C05_mgs_0023	-0.0920363	0.973568
Osteocalcin	Bacteroides.nordii.CL02T12C05_mgs_0023	0.0819028	0.904375
iPTH	Bacteroides.nordii.CL02T12C05_mgs_0023	-0.100784	0.993348
tP1NP	Bacteroides.nordii.CL02T12C05_mgs_0023	0.0237047	0.983759
calcifediol	Bacteroides.nordii.CL02T12C05_mgs_0023	0.13705	0.915191
GA	Bacteroides.nordii.CL02T12C05_mgs_0023	0.100387	0.856427
HB	Bacteroides.nordii.CL02T12C05_mgs_0023	-0.0148709	0.968439
HbA1c	Bacteroides.nordii.CL02T12C05_mgs_0023	0.0532602	0.925858
RBC	Bacteroides.nordii.CL02T12C05_mgs_0023	-0.0291863	0.91288
WBC	Bacteroides.nordii.CL02T12C05_mgs_0023	-0.0262703	0.997393
Neutrophils	Bacteroides.nordii.CL02T12C05_mgs_0023	-0.120893	0.986793
Lymphocytes	Bacteroides.nordii.CL02T12C05_mgs_0023	0.102555	0.861965
Monocytes	Bacteroides.nordii.CL02T12C05_mgs_0023	0.0277412	0.93248
Eosinophils	Bacteroides.nordii.CL02T12C05_mgs_0023	0.0717828	0.934895
Basophils	Bacteroides.nordii.CL02T12C05_mgs_0023	0.196202	0.951036
Hematocrit	Bacteroides.nordii.CL02T12C05_mgs_0023	0.00301845	0.9882
MCV	Bacteroides.nordii.CL02T12C05_mgs_0023	0.0786817	0.997603
MCHC_V	Bacteroides.nordii.CL02T12C05_mgs_0023	-0.0666339	0.989751
MCHC_con	Bacteroides.nordii.CL02T12C05_mgs_0023	-0.105765	0.902968
RDW	Bacteroides.nordii.CL02T12C05_mgs_0023	0.0458339	0.947972
PLT	Bacteroides.nordii.CL02T12C05_mgs_0023	-0.030658	0.984121
Mean_Platelet_Volume	Bacteroides.nordii.CL02T12C05_mgs_0023	-0.048263	0.961313
PDW	Bacteroides.nordii.CL02T12C05_mgs_0023	-0.0516565	0.965601
PCT	Bacteroides.nordii.CL02T12C05_mgs_0023	-0.0605694	0.876965
Reticulocyte	Bacteroides.nordii.CL02T12C05_mgs_0023	-0.100877	0.883734
X.LFR	Bacteroides.nordii.CL02T12C05_mgs_0023	0.0329392	0.996928
X.MFR	Bacteroides.nordii.CL02T12C05_mgs_0023	-0.032605	0.992712
X.HFR	Bacteroides.nordii.CL02T12C05_mgs_0023	-0.0838222	0.94117
Prothrombin.time	Bacteroides.nordii.CL02T12C05_mgs_0023	-0.0170382	0.995291
APTT	Bacteroides.nordii.CL02T12C05_mgs_0023	0.128706	0.571273
Prothrombin_activity	Bacteroides.nordii.CL02T12C05_mgs_0023	-0.0795583	0.982367
plasma_fibrinogen	Bacteroides.nordii.CL02T12C05_mgs_0023	0.0510271	0.98801
iNR	Bacteroides.nordii.CL02T12C05_mgs_0023	0.0769501	0.993351
Prothrombin.time2	Bacteroides.nordii.CL02T12C05_mgs_0023	0.0825385	0.989103
Serum.ferritin	Bacteroides.nordii.CL02T12C05_mgs_0023	-0.00568924	0.981743
T3	Bacteroides.nordii.CL02T12C05_mgs_0023	0.028825	0.962491
T4	Bacteroides.nordii.CL02T12C05_mgs_0023	-0.171485	0.353445
thyroxin	Bacteroides.nordii.CL02T12C05_mgs_0023	-0.266152	0.201532
TSH	Bacteroides.nordii.CL02T12C05_mgs_0023	0.00173094	0.999653
triiodothyronine	Bacteroides.nordii.CL02T12C05_mgs_0023	0.00376101	0.997171
TPOA	Bacteroides.nordii.CL02T12C05_mgs_0023	0.140627	0.75555
ATG	Bacteroides.nordii.CL02T12C05_mgs_0023	0.0130866	0.991126
FBG	Bacteroides.nordii.CL02T12C05_mgs_0023	-0.129133	0.857467
E2	Bacteroides.nordii.CL02T12C05_mgs_0023	-0.0194356	0.995284
X0min.prolactin	Bacteroides.nordii.CL02T12C05_mgs_0023	-0.0245953	0.996063
FSH	Bacteroides.nordii.CL02T12C05_mgs_0023	-0.034672	0.934847
P	Bacteroides.nordii.CL02T12C05_mgs_0023	0.0812389	0.747595
T	Bacteroides.nordii.CL02T12C05_mgs_0023	0.0712058	0.836361
LH	Bacteroides.nordii.CL02T12C05_mgs_0023	-0.0280714	0.950988
ACL	Bacteroides.nordii.CL02T12C05_mgs_0023	0.0705824	0.963742
IgG	Bacteroides.nordii.CL02T12C05_mgs_0023	0.0967752	0.995656
IgM	Bacteroides.nordii.CL02T12C05_mgs_0023	0.0584697	0.997769
IgA	Bacteroides.nordii.CL02T12C05_mgs_0023	-0.0325828	0.957474
B_lymphocytes	Bacteroides.nordii.CL02T12C05_mgs_0023	-0.025123	0.983947
NK	Bacteroides.nordii.CL02T12C05_mgs_0023	0.0346648	0.98861
ProBNP_E_	Bacteroides.nordii.CL02T12C05_mgs_0023	0.0346828	0.914701
CK	Bacteroides.nordii.CL02T12C05_mgs_0023	0.136111	0.993008
CKMB	Bacteroides.nordii.CL02T12C05_mgs_0023	-0.1819	0.985165
CKMB2	Bacteroides.nordii.CL02T12C05_mgs_0023	0.0285295	0.970498
Troponin.I	Bacteroides.nordii.CL02T12C05_mgs_0023	0.113575	0.948104
Troponin.T	Bacteroides.nordii.CL02T12C05_mgs_0023	0.174381	0.948852
MYOG	Bacteroides.nordii.CL02T12C05_mgs_0023	-0.0405162	0.985423
LDH	Bacteroides.nordii.CL02T12C05_mgs_0023	-0.0293948	0.990763
CRP	Bacteroides.nordii.CL02T12C05_mgs_0023	0.0801685	0.919348
β2.MG	Bacteroides.nordii.CL02T12C05_mgs_0023	0.139473	0.521965
α.Microglobulin	Bacteroides.nordii.CL02T12C05_mgs_0023	0.179625	0.992803
ACR	Bacteroides.nordii.CL02T12C05_mgs_0023	-0.0319909	0.940063
mpas1.00.1.s.	Bacteroides.nordii.CL02T12C05_mgs_0023	0.0912961	0.839852
mpas15.00.1.s.	Bacteroides.nordii.CL02T12C05_mgs_0023	0.116941	0.628117
mpas130.00.1.s.	Bacteroides.nordii.CL02T12C05_mgs_0023	0.0639907	0.763754
mpas1200.00.1.s.	Bacteroides.nordii.CL02T12C05_mgs_0023	0.11375	0.794499
chloride	Bacteroides.nordii.CL02T12C05_mgs_0023	-0.0037104	0.997024
AMY.	Bacteroides.nordii.CL02T12C05_mgs_0023	-0.175684	0.958315
NA1	Bacteroides.nordii.CL02T12C05_mgs_0023	-0.0116234	0.997958
LPS	Bacteroides.nordii.CL02T12C05_mgs_0023	-0.0527998	0.950073
Ca	Bacteroides.nordii.CL02T12C05_mgs_0023	0.0161876	0.968558
Ka	Bacteroides.nordii.CL02T12C05_mgs_0023	0.0598177	0.928895
APOA1	Bacteroides.nordii.CL02T12C05_mgs_0023	-0.0295945	0.958843
Mg	Bacteroides.nordii.CL02T12C05_mgs_0023	0.0159439	0.993555
APOB	Bacteroides.nordii.CL02T12C05_mgs_0023	-0.0298693	0.906426
Inorganic_phosphorus	Bacteroides.nordii.CL02T12C05_mgs_0023	0.00739449	0.998357
CO2	Bacteroides.nordii.CL02T12C05_mgs_0023	-0.0259837	0.995318
APOE	Bacteroides.nordii.CL02T12C05_mgs_0023	0.0049915	0.985953
TBA	Bacteroides.nordii.CL02T12C05_mgs_0023	0.108257	0.847163
CHOL	Bacteroides.nordii.CL02T12C05_mgs_0023	-0.0214874	0.976702
TRIG	Bacteroides.nordii.CL02T12C05_mgs_0023	0.0520071	0.827389
CP	Bacteroides.nordii.CL02T12C05_mgs_0023	0.00131016	0.997029
HDLC	Bacteroides.nordii.CL02T12C05_mgs_0023	-0.0393995	0.974685
MAO	Bacteroides.nordii.CL02T12C05_mgs_0023	-0.0248747	0.996525
LDLC	Bacteroides.nordii.CL02T12C05_mgs_0023	-0.0271031	0.959224
APOA	Bacteroides.nordii.CL02T12C05_mgs_0023	0.0372229	0.893396
URIC	Bacteroides.nordii.CL02T12C05_mgs_0023	-0.0828387	0.572895
BUN	Bacteroides.nordii.CL02T12C05_mgs_0023	0.111964	0.991696
CREA	Bacteroides.nordii.CL02T12C05_mgs_0023	0.0384633	0.893812
TP	Bacteroides.nordii.CL02T12C05_mgs_0023	0.0631424	0.995597
TBIL	Bacteroides.nordii.CL02T12C05_mgs_0023	-0.126655	0.752592
GGT	Bacteroides.nordii.CL02T12C05_mgs_0023	-0.0937108	0.539868
ALB	Bacteroides.nordii.CL02T12C05_mgs_0023	-0.0402955	0.966048
ALT	Bacteroides.nordii.CL02T12C05_mgs_0023	-0.102381	0.537448
DBIL	Bacteroides.nordii.CL02T12C05_mgs_0023	-0.131948	0.661773
ALP	Bacteroides.nordii.CL02T12C05_mgs_0023	-0.00643486	0.995891
AST	Bacteroides.nordii.CL02T12C05_mgs_0023	-0.126003	0.604063
iron	Bacteroides.nordii.CL02T12C05_mgs_0023	-0.185251	0.446343
UIBC	Bacteroides.nordii.CL02T12C05_mgs_0023	0.0859754	0.993946
Hypertriglyceridemia	Citrobacter.freundii_mgs_0024	-0.0283567	0.963613
T2d	Citrobacter.freundii_mgs_0024	-0.0773574	0.999785
Hepatic	Citrobacter.freundii_mgs_0024	0.0330348	0.955918
gallbladder	Citrobacter.freundii_mgs_0024	0.101867	0.999178
systolic_BP	Citrobacter.freundii_mgs_0024	-0.0006317	0.9995
diastolic_BP	Citrobacter.freundii_mgs_0024	-0.0106233	0.978245
SBP.DBP	Citrobacter.freundii_mgs_0024	0.0379297	0.985209
C13	Citrobacter.freundii_mgs_0024	0.0177852	0.994322
group1	Citrobacter.freundii_mgs_0024	0.0823903	0.831718
X2hC.Peptide	Citrobacter.freundii_mgs_0024	-0.0643483	0.938361
X2.h_serum_insulin	Citrobacter.freundii_mgs_0024	-0.00904853	0.993837
glucose	Citrobacter.freundii_mgs_0024	-0.0193674	0.994353
Homocysteine	Citrobacter.freundii_mgs_0024	-0.145127	0.438019
VB12	Citrobacter.freundii_mgs_0024	0.10192	0.868986
C.Peptide	Citrobacter.freundii_mgs_0024	0.0145361	0.969195
beta.collagen.degradation.products	Citrobacter.freundii_mgs_0024	-0.0464076	0.99832
folic.acid	Citrobacter.freundii_mgs_0024	0.0352963	0.947932
Fasting_serum_insulin	Citrobacter.freundii_mgs_0024	0.0147453	0.992
Osteocalcin	Citrobacter.freundii_mgs_0024	-0.0497396	0.937518
iPTH	Citrobacter.freundii_mgs_0024	-0.0884566	0.993348
tP1NP	Citrobacter.freundii_mgs_0024	-0.0342863	0.955682
calcifediol	Citrobacter.freundii_mgs_0024	0.092329	0.949348
GA	Citrobacter.freundii_mgs_0024	0.0060236	0.993126
HB	Citrobacter.freundii_mgs_0024	-0.0370369	0.910215
HbA1c	Citrobacter.freundii_mgs_0024	-0.0612787	0.919361
RBC	Citrobacter.freundii_mgs_0024	-0.0166187	0.954912
WBC	Citrobacter.freundii_mgs_0024	0.11995	0.997393
Neutrophils	Citrobacter.freundii_mgs_0024	0.0210932	0.991273
Lymphocytes	Citrobacter.freundii_mgs_0024	-0.119371	0.852073
Monocytes	Citrobacter.freundii_mgs_0024	0.0579012	0.880971
Eosinophils	Citrobacter.freundii_mgs_0024	0.0463616	0.946994
Basophils	Citrobacter.freundii_mgs_0024	-0.15362	0.951036
Hematocrit	Citrobacter.freundii_mgs_0024	-0.0168366	0.970606
MCV	Citrobacter.freundii_mgs_0024	-0.00323306	0.997603
MCHC_V	Citrobacter.freundii_mgs_0024	-0.0506924	0.989751
MCHC_con	Citrobacter.freundii_mgs_0024	-0.11036	0.902968
RDW	Citrobacter.freundii_mgs_0024	-0.0190527	0.969722
PLT	Citrobacter.freundii_mgs_0024	0.107749	0.868976
Mean_Platelet_Volume	Citrobacter.freundii_mgs_0024	-0.108905	0.94516
PDW	Citrobacter.freundii_mgs_0024	-0.114482	0.96422
PCT	Citrobacter.freundii_mgs_0024	0.121508	0.826344
Reticulocyte	Citrobacter.freundii_mgs_0024	0.12418	0.847242
X.LFR	Citrobacter.freundii_mgs_0024	-0.0494436	0.996928
X.MFR	Citrobacter.freundii_mgs_0024	0.0580616	0.992712
X.HFR	Citrobacter.freundii_mgs_0024	0.0247394	0.996869
Prothrombin.time	Citrobacter.freundii_mgs_0024	0.13579	0.995291
APTT	Citrobacter.freundii_mgs_0024	0.0416366	0.893695
Prothrombin_activity	Citrobacter.freundii_mgs_0024	-0.0905395	0.982367
plasma_fibrinogen	Citrobacter.freundii_mgs_0024	-0.0231955	0.98801
iNR	Citrobacter.freundii_mgs_0024	0.0880696	0.993351
Prothrombin.time2	Citrobacter.freundii_mgs_0024	0.100995	0.989103
Serum.ferritin	Citrobacter.freundii_mgs_0024	0.0163461	0.957307
T3	Citrobacter.freundii_mgs_0024	-4.79661e-05	0.999621
T4	Citrobacter.freundii_mgs_0024	-0.0223594	0.921844
thyroxin	Citrobacter.freundii_mgs_0024	0.0683873	0.956719
TSH	Citrobacter.freundii_mgs_0024	0.104063	0.921198
triiodothyronine	Citrobacter.freundii_mgs_0024	0.0557537	0.988789
TPOA	Citrobacter.freundii_mgs_0024	0.0924949	0.838009
ATG	Citrobacter.freundii_mgs_0024	-0.000875424	0.999829
FBG	Citrobacter.freundii_mgs_0024	-0.0329488	0.957275
E2	Citrobacter.freundii_mgs_0024	0.0599424	0.973334
X0min.prolactin	Citrobacter.freundii_mgs_0024	-0.0455996	0.988288
[truncated: 74,353 more rows]

## Sheet: Table S6
Supplementary Table 6 Correlations between modules and phenotypes
Phenotype	Module	r	q value
Hypertriglyceridemia	Pyridoxal biosynthesis, erythrose-4P => pyridoxal-5P-M00124	0.0277924	0.995575
T2d	Pyridoxal biosynthesis, erythrose-4P => pyridoxal-5P-M00124	-0.0112676	0.991697
Hepatic	Pyridoxal biosynthesis, erythrose-4P => pyridoxal-5P-M00124	-0.00616973	0.989663
gallbladder	Pyridoxal biosynthesis, erythrose-4P => pyridoxal-5P-M00124	-0.0490076	0.966731
systolic_BP	Pyridoxal biosynthesis, erythrose-4P => pyridoxal-5P-M00124	0.113392	0.803332
diastolic_BP	Pyridoxal biosynthesis, erythrose-4P => pyridoxal-5P-M00124	0.116995	0.749387
SBP.DBP	Pyridoxal biosynthesis, erythrose-4P => pyridoxal-5P-M00124	0.00973699	0.98213
C13	Pyridoxal biosynthesis, erythrose-4P => pyridoxal-5P-M00124	0.0609093	0.997831
group1	Pyridoxal biosynthesis, erythrose-4P => pyridoxal-5P-M00124	-0.131848	0.944544
X2hC.Peptide	Pyridoxal biosynthesis, erythrose-4P => pyridoxal-5P-M00124	-0.0258974	0.98892
X2.h_serum_insulin	Pyridoxal biosynthesis, erythrose-4P => pyridoxal-5P-M00124	-0.0596086	0.985356
glucose	Pyridoxal biosynthesis, erythrose-4P => pyridoxal-5P-M00124	-0.0803338	0.998223
Homocysteine	Pyridoxal biosynthesis, erythrose-4P => pyridoxal-5P-M00124	0.0819123	0.985846
VB12	Pyridoxal biosynthesis, erythrose-4P => pyridoxal-5P-M00124	0.0856662	0.953091
C.Peptide	Pyridoxal biosynthesis, erythrose-4P => pyridoxal-5P-M00124	0.00763397	0.981207
beta.collagen.degradation.products	Pyridoxal biosynthesis, erythrose-4P => pyridoxal-5P-M00124	0.0918623	0.925921
folic.acid	Pyridoxal biosynthesis, erythrose-4P => pyridoxal-5P-M00124	-0.0258393	0.96636
Fasting_serum_insulin	Pyridoxal biosynthesis, erythrose-4P => pyridoxal-5P-M00124	0.0285989	0.951551
Osteocalcin	Pyridoxal biosynthesis, erythrose-4P => pyridoxal-5P-M00124	-0.0153622	0.982092
iPTH	Pyridoxal biosynthesis, erythrose-4P => pyridoxal-5P-M00124	0.0729264	0.96948
tP1NP	Pyridoxal biosynthesis, erythrose-4P => pyridoxal-5P-M00124	0.0772287	0.997665
calcifediol	Pyridoxal biosynthesis, erythrose-4P => pyridoxal-5P-M00124	0.108729	0.978834
GA	Pyridoxal biosynthesis, erythrose-4P => pyridoxal-5P-M00124	-0.0173242	0.952781
HB	Pyridoxal biosynthesis, erythrose-4P => pyridoxal-5P-M00124	0.0750313	0.969392
HbA1c	Pyridoxal biosynthesis, erythrose-4P => pyridoxal-5P-M00124	-0.00956039	0.977587
RBC	Pyridoxal biosynthesis, erythrose-4P => pyridoxal-5P-M00124	0.145246	0.880619
WBC	Pyridoxal biosynthesis, erythrose-4P => pyridoxal-5P-M00124	0.00982533	0.99681
Neutrophils	Pyridoxal biosynthesis, erythrose-4P => pyridoxal-5P-M00124	0.0680886	0.999292
Lymphocytes	Pyridoxal biosynthesis, erythrose-4P => pyridoxal-5P-M00124	-0.0930092	0.802428
Monocytes	Pyridoxal biosynthesis, erythrose-4P => pyridoxal-5P-M00124	-0.0613269	0.803904
Eosinophils	Pyridoxal biosynthesis, erythrose-4P => pyridoxal-5P-M00124	0.114235	0.995702
Basophils	Pyridoxal biosynthesis, erythrose-4P => pyridoxal-5P-M00124	0.150865	0.316187
Hematocrit	Pyridoxal biosynthesis, erythrose-4P => pyridoxal-5P-M00124	0.103176	0.997939
MCV	Pyridoxal biosynthesis, erythrose-4P => pyridoxal-5P-M00124	-0.046313	0.989256
MCHC_V	Pyridoxal biosynthesis, erythrose-4P => pyridoxal-5P-M00124	-0.0573875	0.904564
MCHC_con	Pyridoxal biosynthesis, erythrose-4P => pyridoxal-5P-M00124	-0.00824718	0.971442
RDW	Pyridoxal biosynthesis, erythrose-4P => pyridoxal-5P-M00124	0.186947	0.144983
PLT	Pyridoxal biosynthesis, erythrose-4P => pyridoxal-5P-M00124	0.026438	0.930968
Mean_Platelet_Volume	Pyridoxal biosynthesis, erythrose-4P => pyridoxal-5P-M00124	0.0473891	0.990148
PDW	Pyridoxal biosynthesis, erythrose-4P => pyridoxal-5P-M00124	0.0400732	0.998538
PCT	Pyridoxal biosynthesis, erythrose-4P => pyridoxal-5P-M00124	0.0172863	0.989723
Reticulocyte	Pyridoxal biosynthesis, erythrose-4P => pyridoxal-5P-M00124	0.0403014	0.997707
X.LFR	Pyridoxal biosynthesis, erythrose-4P => pyridoxal-5P-M00124	0.050425	0.949717
X.MFR	Pyridoxal biosynthesis, erythrose-4P => pyridoxal-5P-M00124	-0.0429232	0.952056
X.HFR	Pyridoxal biosynthesis, erythrose-4P => pyridoxal-5P-M00124	-0.0392244	0.976342
Prothrombin.time	Pyridoxal biosynthesis, erythrose-4P => pyridoxal-5P-M00124	0.218097	0.817801
APTT	Pyridoxal biosynthesis, erythrose-4P => pyridoxal-5P-M00124	-0.0939839	0.759476
Prothrombin_activity	Pyridoxal biosynthesis, erythrose-4P => pyridoxal-5P-M00124	0.0866024	0.991554
plasma_fibrinogen	Pyridoxal biosynthesis, erythrose-4P => pyridoxal-5P-M00124	0.0192356	0.99113
iNR	Pyridoxal biosynthesis, erythrose-4P => pyridoxal-5P-M00124	-0.0901461	0.986454
Prothrombin.time2	Pyridoxal biosynthesis, erythrose-4P => pyridoxal-5P-M00124	-0.0824194	0.985112
Serum.ferritin	Pyridoxal biosynthesis, erythrose-4P => pyridoxal-5P-M00124	0.0790671	0.924213
T3	Pyridoxal biosynthesis, erythrose-4P => pyridoxal-5P-M00124	-0.0599486	0.9926
T4	Pyridoxal biosynthesis, erythrose-4P => pyridoxal-5P-M00124	0.0232458	0.930478
thyroxin	Pyridoxal biosynthesis, erythrose-4P => pyridoxal-5P-M00124	-0.0854445	0.775435
TSH	Pyridoxal biosynthesis, erythrose-4P => pyridoxal-5P-M00124	0.148012	0.995032
triiodothyronine	Pyridoxal biosynthesis, erythrose-4P => pyridoxal-5P-M00124	0.0119332	0.997062
TPOA	Pyridoxal biosynthesis, erythrose-4P => pyridoxal-5P-M00124	-0.0511602	0.948358
ATG	Pyridoxal biosynthesis, erythrose-4P => pyridoxal-5P-M00124	-0.0398765	0.956883
FBG	Pyridoxal biosynthesis, erythrose-4P => pyridoxal-5P-M00124	-0.0465226	0.945051
E2	Pyridoxal biosynthesis, erythrose-4P => pyridoxal-5P-M00124	-0.00376867	0.992314
X0min.prolactin	Pyridoxal biosynthesis, erythrose-4P => pyridoxal-5P-M00124	-0.0740567	0.798415
FSH	Pyridoxal biosynthesis, erythrose-4P => pyridoxal-5P-M00124	-0.0697607	0.769296
P	Pyridoxal biosynthesis, erythrose-4P => pyridoxal-5P-M00124	-0.179704	0.431067
T	Pyridoxal biosynthesis, erythrose-4P => pyridoxal-5P-M00124	0.0752083	0.993969
LH	Pyridoxal biosynthesis, erythrose-4P => pyridoxal-5P-M00124	-0.108609	0.999692
ACL	Pyridoxal biosynthesis, erythrose-4P => pyridoxal-5P-M00124	-0.0585807	0.929176
IgG	Pyridoxal biosynthesis, erythrose-4P => pyridoxal-5P-M00124	0.100251	0.996538
IgM	Pyridoxal biosynthesis, erythrose-4P => pyridoxal-5P-M00124	-0.0239506	0.988385
IgA	Pyridoxal biosynthesis, erythrose-4P => pyridoxal-5P-M00124	0.0437222	0.975028
B_lymphocytes	Pyridoxal biosynthesis, erythrose-4P => pyridoxal-5P-M00124	-0.0546416	0.950704
NK	Pyridoxal biosynthesis, erythrose-4P => pyridoxal-5P-M00124	0.0138859	0.997928
ProBNP_E_	Pyridoxal biosynthesis, erythrose-4P => pyridoxal-5P-M00124	0.089431	0.80492
CK	Pyridoxal biosynthesis, erythrose-4P => pyridoxal-5P-M00124	-0.0127384	0.994305
CKMB	Pyridoxal biosynthesis, erythrose-4P => pyridoxal-5P-M00124	0.050711	1
CKMB2	Pyridoxal biosynthesis, erythrose-4P => pyridoxal-5P-M00124	0.0295542	0.99064
Troponin.I	Pyridoxal biosynthesis, erythrose-4P => pyridoxal-5P-M00124	0.0418773	0.982152
Troponin.T	Pyridoxal biosynthesis, erythrose-4P => pyridoxal-5P-M00124	0.0728947	0.993154
MYOG	Pyridoxal biosynthesis, erythrose-4P => pyridoxal-5P-M00124	-0.0638997	0.988791
LDH	Pyridoxal biosynthesis, erythrose-4P => pyridoxal-5P-M00124	0.0663693	0.99261
CRP	Pyridoxal biosynthesis, erythrose-4P => pyridoxal-5P-M00124	0.0324548	0.909841
β2.MG	Pyridoxal biosynthesis, erythrose-4P => pyridoxal-5P-M00124	0.0125569	0.997933
α.Microglobulin	Pyridoxal biosynthesis, erythrose-4P => pyridoxal-5P-M00124	0.0535302	0.949339
ACR	Pyridoxal biosynthesis, erythrose-4P => pyridoxal-5P-M00124	-0.0465981	0.917149
mpas1.00.1.s.	Pyridoxal biosynthesis, erythrose-4P => pyridoxal-5P-M00124	0.118851	0.852712
mpas15.00.1.s.	Pyridoxal biosynthesis, erythrose-4P => pyridoxal-5P-M00124	0.154131	0.520523
mpas130.00.1.s.	Pyridoxal biosynthesis, erythrose-4P => pyridoxal-5P-M00124	0.185394	0.279833
mpas1200.00.1.s.	Pyridoxal biosynthesis, erythrose-4P => pyridoxal-5P-M00124	0.0729262	0.786233
chloride	Pyridoxal biosynthesis, erythrose-4P => pyridoxal-5P-M00124	0.0408311	0.982176
AMY.	Pyridoxal biosynthesis, erythrose-4P => pyridoxal-5P-M00124	0.0692064	0.935043
NA1	Pyridoxal biosynthesis, erythrose-4P => pyridoxal-5P-M00124	0.0196489	0.996573
LPS	Pyridoxal biosynthesis, erythrose-4P => pyridoxal-5P-M00124	0.0529871	0.97879
Ca	Pyridoxal biosynthesis, erythrose-4P => pyridoxal-5P-M00124	-0.0949736	0.995933
Ka	Pyridoxal biosynthesis, erythrose-4P => pyridoxal-5P-M00124	-0.200503	0.620711
APOA1	Pyridoxal biosynthesis, erythrose-4P => pyridoxal-5P-M00124	0.0641093	0.982935
Mg	Pyridoxal biosynthesis, erythrose-4P => pyridoxal-5P-M00124	-0.0919274	0.97772
APOB	Pyridoxal biosynthesis, erythrose-4P => pyridoxal-5P-M00124	-0.0857952	0.908503
Inorganic_phosphorus	Pyridoxal biosynthesis, erythrose-4P => pyridoxal-5P-M00124	-0.200533	0.886048
CO2	Pyridoxal biosynthesis, erythrose-4P => pyridoxal-5P-M00124	-0.0889494	0.987179
APOE	Pyridoxal biosynthesis, erythrose-4P => pyridoxal-5P-M00124	0.0253187	0.924405
TBA	Pyridoxal biosynthesis, erythrose-4P => pyridoxal-5P-M00124	-0.00986208	0.989223
CHOL	Pyridoxal biosynthesis, erythrose-4P => pyridoxal-5P-M00124	-0.0842639	0.954524
TRIG	Pyridoxal biosynthesis, erythrose-4P => pyridoxal-5P-M00124	-0.0633653	0.964664
CP	Pyridoxal biosynthesis, erythrose-4P => pyridoxal-5P-M00124	-0.063916	0.997754
HDLC	Pyridoxal biosynthesis, erythrose-4P => pyridoxal-5P-M00124	0.0774547	0.988863
MAO	Pyridoxal biosynthesis, erythrose-4P => pyridoxal-5P-M00124	-0.0619344	0.900544
LDLC	Pyridoxal biosynthesis, erythrose-4P => pyridoxal-5P-M00124	-0.101017	0.948332
APOA	Pyridoxal biosynthesis, erythrose-4P => pyridoxal-5P-M00124	-0.172218	0.916002
URIC	Pyridoxal biosynthesis, erythrose-4P => pyridoxal-5P-M00124	0.17266	0.334911
BUN	Pyridoxal biosynthesis, erythrose-4P => pyridoxal-5P-M00124	-0.0471603	0.909723
CREA	Pyridoxal biosynthesis, erythrose-4P => pyridoxal-5P-M00124	0.0944929	0.786499
TP	Pyridoxal biosynthesis, erythrose-4P => pyridoxal-5P-M00124	-0.0494854	0.994788
TBIL	Pyridoxal biosynthesis, erythrose-4P => pyridoxal-5P-M00124	0.0355888	0.959626
GGT	Pyridoxal biosynthesis, erythrose-4P => pyridoxal-5P-M00124	0.13269	0.591564
ALB	Pyridoxal biosynthesis, erythrose-4P => pyridoxal-5P-M00124	-0.0826303	0.982771
ALT	Pyridoxal biosynthesis, erythrose-4P => pyridoxal-5P-M00124	0.046987	0.992883
DBIL	Pyridoxal biosynthesis, erythrose-4P => pyridoxal-5P-M00124	0.0965739	0.801075
ALP	Pyridoxal biosynthesis, erythrose-4P => pyridoxal-5P-M00124	0.123615	0.981698
AST	Pyridoxal biosynthesis, erythrose-4P => pyridoxal-5P-M00124	0.00754319	0.994046
iron	Pyridoxal biosynthesis, erythrose-4P => pyridoxal-5P-M00124	-0.068093	0.864948
UIBC	Pyridoxal biosynthesis, erythrose-4P => pyridoxal-5P-M00124	0.0215984	0.939763
Hypertriglyceridemia	HydH-HydG (metal tolerance) two-component regulatory system-M00499	0.132564	0.995575
T2d	HydH-HydG (metal tolerance) two-component regulatory system-M00499	-0.010563	0.991697
Hepatic	HydH-HydG (metal tolerance) two-component regulatory system-M00499	0.00417949	0.989663
gallbladder	HydH-HydG (metal tolerance) two-component regulatory system-M00499	0.00497938	0.992801
systolic_BP	HydH-HydG (metal tolerance) two-component regulatory system-M00499	0.0148282	0.969367
diastolic_BP	HydH-HydG (metal tolerance) two-component regulatory system-M00499	0.0157029	0.962726
SBP.DBP	HydH-HydG (metal tolerance) two-component regulatory system-M00499	0.0155027	0.98213
C13	HydH-HydG (metal tolerance) two-component regulatory system-M00499	0.0028112	0.997831
group1	HydH-HydG (metal tolerance) two-component regulatory system-M00499	-0.0827462	0.944544
X2hC.Peptide	HydH-HydG (metal tolerance) two-component regulatory system-M00499	0.0485144	0.98892
X2.h_serum_insulin	HydH-HydG (metal tolerance) two-component regulatory system-M00499	0.0880339	0.985356
glucose	HydH-HydG (metal tolerance) two-component regulatory system-M00499	0.0954325	0.998223
Homocysteine	HydH-HydG (metal tolerance) two-component regulatory system-M00499	-0.0779623	0.985846
VB12	HydH-HydG (metal tolerance) two-component regulatory system-M00499	-0.00163579	0.995823
C.Peptide	HydH-HydG (metal tolerance) two-component regulatory system-M00499	0.0560859	0.838732
beta.collagen.degradation.products	HydH-HydG (metal tolerance) two-component regulatory system-M00499	0.0143737	0.97907
folic.acid	HydH-HydG (metal tolerance) two-component regulatory system-M00499	-0.0879225	0.96636
Fasting_serum_insulin	HydH-HydG (metal tolerance) two-component regulatory system-M00499	0.084988	0.843737
Osteocalcin	HydH-HydG (metal tolerance) two-component regulatory system-M00499	-0.0812257	0.949572
iPTH	HydH-HydG (metal tolerance) two-component regulatory system-M00499	0.0188715	0.981719
tP1NP	HydH-HydG (metal tolerance) two-component regulatory system-M00499	-0.00429194	0.997665
calcifediol	HydH-HydG (metal tolerance) two-component regulatory system-M00499	-0.0693082	0.978834
GA	HydH-HydG (metal tolerance) two-component regulatory system-M00499	0.128	0.585197
HB	HydH-HydG (metal tolerance) two-component regulatory system-M00499	-0.0212753	0.969392
HbA1c	HydH-HydG (metal tolerance) two-component regulatory system-M00499	0.182941	0.924908
RBC	HydH-HydG (metal tolerance) two-component regulatory system-M00499	0.0580613	0.98857
WBC	HydH-HydG (metal tolerance) two-component regulatory system-M00499	0.161382	0.943084
Neutrophils	HydH-HydG (metal tolerance) two-component regulatory system-M00499	0.0921902	0.999292
Lymphocytes	HydH-HydG (metal tolerance) two-component regulatory system-M00499	-0.213296	0.654742
Monocytes	HydH-HydG (metal tolerance) two-component regulatory system-M00499	0.1871	0.215357
Eosinophils	HydH-HydG (metal tolerance) two-component regulatory system-M00499	0.126489	0.995702
Basophils	HydH-HydG (metal tolerance) two-component regulatory system-M00499	-0.157252	0.29526
Hematocrit	HydH-HydG (metal tolerance) two-component regulatory system-M00499	0.052629	0.997939
MCV	HydH-HydG (metal tolerance) two-component regulatory system-M00499	0.0403484	0.989256
MCHC_V	HydH-HydG (metal tolerance) two-component regulatory system-M00499	-0.0610383	0.902161
MCHC_con	HydH-HydG (metal tolerance) two-component regulatory system-M00499	-0.118219	0.61093
RDW	HydH-HydG (metal tolerance) two-component regulatory system-M00499	0.114334	0.441253
PLT	HydH-HydG (metal tolerance) two-component regulatory system-M00499	0.0502121	0.899787
Mean_Platelet_Volume	HydH-HydG (metal tolerance) two-component regulatory system-M00499	0.0281551	0.990148
PDW	HydH-HydG (metal tolerance) two-component regulatory system-M00499	0.0178744	0.998538
PCT	HydH-HydG (metal tolerance) two-component regulatory system-M00499	0.102912	0.719209
Reticulocyte	HydH-HydG (metal tolerance) two-component regulatory system-M00499	0.197919	0.997707
X.LFR	HydH-HydG (metal tolerance) two-component regulatory system-M00499	-0.224041	0.934334
X.MFR	HydH-HydG (metal tolerance) two-component regulatory system-M00499	0.22978	0.947995
X.HFR	HydH-HydG (metal tolerance) two-component regulatory system-M00499	0.0265072	0.976342
Prothrombin.time	HydH-HydG (metal tolerance) two-component regulatory system-M00499	0.217875	0.817801
APTT	HydH-HydG (metal tolerance) two-component regulatory system-M00499	-0.0161541	0.942192
Prothrombin_activity	HydH-HydG (metal tolerance) two-component regulatory system-M00499	0.119223	0.991554
plasma_fibrinogen	HydH-HydG (metal tolerance) two-component regulatory system-M00499	0.139769	0.984083
iNR	HydH-HydG (metal tolerance) two-component regulatory system-M00499	-0.122643	0.986454
Prothrombin.time2	HydH-HydG (metal tolerance) two-component regulatory system-M00499	-0.106239	0.985112
Serum.ferritin	HydH-HydG (metal tolerance) two-component regulatory system-M00499	0.0361758	0.968502
T3	HydH-HydG (metal tolerance) two-component regulatory system-M00499	0.0409806	0.9926
T4	HydH-HydG (metal tolerance) two-component regulatory system-M00499	0.0138927	0.963089
thyroxin	HydH-HydG (metal tolerance) two-component regulatory system-M00499	-0.042974	0.877146
TSH	HydH-HydG (metal tolerance) two-component regulatory system-M00499	-0.0395963	0.995032
triiodothyronine	HydH-HydG (metal tolerance) two-component regulatory system-M00499	0.0610959	0.997062
TPOA	HydH-HydG (metal tolerance) two-component regulatory system-M00499	0.0319718	0.995351
ATG	HydH-HydG (metal tolerance) two-component regulatory system-M00499	0.0120231	0.970534
FBG	HydH-HydG (metal tolerance) two-component regulatory system-M00499	0.0936808	0.945051
E2	HydH-HydG (metal tolerance) two-component regulatory system-M00499	0.118897	0.941686
X0min.prolactin	HydH-HydG (metal tolerance) two-component regulatory system-M00499	-0.0135572	0.95818
FSH	HydH-HydG (metal tolerance) two-component regulatory system-M00499	-0.0862482	0.719815
P	HydH-HydG (metal tolerance) two-component regulatory system-M00499	-0.0800256	0.723386
T	HydH-HydG (metal tolerance) two-component regulatory system-M00499	0.0618182	0.993969
LH	HydH-HydG (metal tolerance) two-component regulatory system-M00499	-0.0625759	0.999692
ACL	HydH-HydG (metal tolerance) two-component regulatory system-M00499	0.164005	0.823095
IgG	HydH-HydG (metal tolerance) two-component regulatory system-M00499	0.10444	0.996538
IgM	HydH-HydG (metal tolerance) two-component regulatory system-M00499	-0.0422866	0.970871
IgA	HydH-HydG (metal tolerance) two-component regulatory system-M00499	-0.0366614	0.975028
B_lymphocytes	HydH-HydG (metal tolerance) two-component regulatory system-M00499	-0.0755128	0.944849
NK	HydH-HydG (metal tolerance) two-component regulatory system-M00499	-0.0680392	0.997928
ProBNP_E_	HydH-HydG (metal tolerance) two-component regulatory system-M00499	-0.0148421	0.973598
CK	HydH-HydG (metal tolerance) two-component regulatory system-M00499	-0.203162	0.318005
CKMB	HydH-HydG (metal tolerance) two-component regulatory system-M00499	-0.135786	1
CKMB2	HydH-HydG (metal tolerance) two-component regulatory system-M00499	-0.157222	0.99064
Troponin.I	HydH-HydG (metal tolerance) two-component regulatory system-M00499	-0.113842	0.982152
Troponin.T	HydH-HydG (metal tolerance) two-component regulatory system-M00499	-0.0268531	0.998264
MYOG	HydH-HydG (metal tolerance) two-component regulatory system-M00499	-0.167173	0.592106
LDH	HydH-HydG (metal tolerance) two-component regulatory system-M00499	-0.208943	0.719488
CRP	HydH-HydG (metal tolerance) two-component regulatory system-M00499	0.0805538	0.75902
β2.MG	HydH-HydG (metal tolerance) two-component regulatory system-M00499	-0.0307563	0.997933
α.Microglobulin	HydH-HydG (metal tolerance) two-component regulatory system-M00499	0.055241	0.949339
ACR	HydH-HydG (metal tolerance) two-component regulatory system-M00499	0.0847745	0.80331
mpas1.00.1.s.	HydH-HydG (metal tolerance) two-component regulatory system-M00499	0.0799033	0.85383
mpas15.00.1.s.	HydH-HydG (metal tolerance) two-component regulatory system-M00499	0.0552112	0.907547
mpas130.00.1.s.	HydH-HydG (metal tolerance) two-component regulatory system-M00499	0.0304795	0.944804
mpas1200.00.1.s.	HydH-HydG (metal tolerance) two-component regulatory system-M00499	0.0451635	0.902749
chloride	HydH-HydG (metal tolerance) two-component regulatory system-M00499	0.114551	0.982176
AMY.	HydH-HydG (metal tolerance) two-component regulatory system-M00499	-0.0559727	0.935043
NA1	HydH-HydG (metal tolerance) two-component regulatory system-M00499	0.0409323	0.996573
LPS	HydH-HydG (metal tolerance) two-component regulatory system-M00499	-0.0837999	0.97879
Ca	HydH-HydG (metal tolerance) two-component regulatory system-M00499	-0.0911081	0.995933
Ka	HydH-HydG (metal tolerance) two-component regulatory system-M00499	-0.0706385	0.905621
APOA1	HydH-HydG (metal tolerance) two-component regulatory system-M00499	-0.145628	0.982935
Mg	HydH-HydG (metal tolerance) two-component regulatory system-M00499	-0.0453336	0.97772
APOB	HydH-HydG (metal tolerance) two-component regulatory system-M00499	0.184139	0.739381
Inorganic_phosphorus	HydH-HydG (metal tolerance) two-component regulatory system-M00499	0.0441636	0.993096
CO2	HydH-HydG (metal tolerance) two-component regulatory system-M00499	-0.113846	0.987179
APOE	HydH-HydG (metal tolerance) two-component regulatory system-M00499	0.216621	0.252819
TBA	HydH-HydG (metal tolerance) two-component regulatory system-M00499	-0.0211438	0.950693
CHOL	HydH-HydG (metal tolerance) two-component regulatory system-M00499	0.0584606	0.954524
TRIG	HydH-HydG (metal tolerance) two-component regulatory system-M00499	0.19569	0.552597
CP	HydH-HydG (metal tolerance) two-component regulatory system-M00499	-0.0312077	0.997754
HDLC	HydH-HydG (metal tolerance) two-component regulatory system-M00499	-0.205322	0.988863
MAO	HydH-HydG (metal tolerance) two-component regulatory system-M00499	0.0657451	0.900544
LDLC	HydH-HydG (metal tolerance) two-component regulatory system-M00499	0.0739066	0.948332
APOA	HydH-HydG (metal tolerance) two-component regulatory system-M00499	0.135885	0.966658
URIC	HydH-HydG (metal tolerance) two-component regulatory system-M00499	0.0239792	0.964324
BUN	HydH-HydG (metal tolerance) two-component regulatory system-M00499	-0.188119	0.82298
CREA	HydH-HydG (metal tolerance) two-component regulatory system-M00499	-0.0720083	0.875604
TP	HydH-HydG (metal tolerance) two-component regulatory system-M00499	0.057446	0.994788
TBIL	HydH-HydG (metal tolerance) two-component regulatory system-M00499	0.0134189	0.992221
GGT	HydH-HydG (metal tolerance) two-component regulatory system-M00499	0.150443	0.576436
ALB	HydH-HydG (metal tolerance) two-component regulatory system-M00499	-0.0540344	0.982771
ALT	HydH-HydG (metal tolerance) two-component regulatory system-M00499	0.114393	0.964475
DBIL	HydH-HydG (metal tolerance) two-component regulatory system-M00499	0.00342707	0.987346
ALP	HydH-HydG (metal tolerance) two-component regulatory system-M00499	0.082214	0.981698
AST	HydH-HydG (metal tolerance) two-component regulatory system-M00499	0.00679435	0.994046
iron	HydH-HydG (metal tolerance) two-component regulatory system-M00499	-0.0865589	0.829604
UIBC	HydH-HydG (metal tolerance) two-component regulatory system-M00499	0.100373	0.715388
Hypertriglyceridemia	Polyamine biosynthesis, arginine => agmatine => putrescine => spermidine-M00133	0.022194	0.995575
T2d	Polyamine biosynthesis, arginine => agmatine => putrescine => spermidine-M00133	0.00559872	0.991697
Hepatic	Polyamine biosynthesis, arginine => agmatine => putrescine => spermidine-M00133	-0.0204994	0.969285
gallbladder	Polyamine biosynthesis, arginine => agmatine => putrescine => spermidine-M00133	0.000786218	0.992861
systolic_BP	Polyamine biosynthesis, arginine => agmatine => putrescine => spermidine-M00133	-0.0549458	0.848976
diastolic_BP	Polyamine biosynthesis, arginine => agmatine => putrescine => spermidine-M00133	-0.0391561	0.913153
SBP.DBP	Polyamine biosynthesis, arginine => agmatine => putrescine => spermidine-M00133	-0.0567968	0.916397
C13	Polyamine biosynthesis, arginine => agmatine => putrescine => spermidine-M00133	0.115259	0.997831
group1	Polyamine biosynthesis, arginine => agmatine => putrescine => spermidine-M00133	-0.0481928	0.974283
X2hC.Peptide	Polyamine biosynthesis, arginine => agmatine => putrescine => spermidine-M00133	0.0402067	0.98892
X2.h_serum_insulin	Polyamine biosynthesis, arginine => agmatine => putrescine => spermidine-M00133	-0.0157379	0.985356
glucose	Polyamine biosynthesis, arginine => agmatine => putrescine => spermidine-M00133	0.0165651	0.998223
Homocysteine	Polyamine biosynthesis, arginine => agmatine => putrescine => spermidine-M00133	0.0178352	0.996206
VB12	Polyamine biosynthesis, arginine => agmatine => putrescine => spermidine-M00133	-0.0700702	0.953091
C.Peptide	Polyamine biosynthesis, arginine => agmatine => putrescine => spermidine-M00133	0.0982971	0.716143
beta.collagen.degradation.products	Polyamine biosynthesis, arginine => agmatine => putrescine => spermidine-M00133	-0.0784644	0.974594
folic.acid	Polyamine biosynthesis, arginine => agmatine => putrescine => spermidine-M00133	-0.0372249	0.96636
Fasting_serum_insulin	Polyamine biosynthesis, arginine => agmatine => putrescine => spermidine-M00133	0.0379128	0.932151
Osteocalcin	Polyamine biosynthesis, arginine => agmatine => putrescine => spermidine-M00133	-0.0733698	0.974662
iPTH	Polyamine biosynthesis, arginine => agmatine => putrescine => spermidine-M00133	-0.068564	0.96948
tP1NP	Polyamine biosynthesis, arginine => agmatine => putrescine => spermidine-M00133	0.000712279	0.997665
calcifediol	Polyamine biosynthesis, arginine => agmatine => putrescine => spermidine-M00133	0.0763711	0.978834
GA	Polyamine biosynthesis, arginine => agmatine => putrescine => spermidine-M00133	-0.147172	0.539791
HB	Polyamine biosynthesis, arginine => agmatine => putrescine => spermidine-M00133	0.0633875	0.969392
HbA1c	Polyamine biosynthesis, arginine => agmatine => putrescine => spermidine-M00133	-0.0479381	0.953387
RBC	Polyamine biosynthesis, arginine => agmatine => putrescine => spermidine-M00133	0.0132336	0.995169
WBC	Polyamine biosynthesis, arginine => agmatine => putrescine => spermidine-M00133	0.0531601	0.979305
Neutrophils	Polyamine biosynthesis, arginine => agmatine => putrescine => spermidine-M00133	0.0680652	0.999292
Lymphocytes	Polyamine biosynthesis, arginine => agmatine => putrescine => spermidine-M00133	-0.0415931	0.92917
Monocytes	Polyamine biosynthesis, arginine => agmatine => putrescine => spermidine-M00133	-0.0309075	0.907819
Eosinophils	Polyamine biosynthesis, arginine => agmatine => putrescine => spermidine-M00133	0.171744	0.995702
Basophils	Polyamine biosynthesis, arginine => agmatine => putrescine => spermidine-M00133	0.0226667	0.939035
Hematocrit	Polyamine biosynthesis, arginine => agmatine => putrescine => spermidine-M00133	0.0211054	0.997939
MCV	Polyamine biosynthesis, arginine => agmatine => putrescine => spermidine-M00133	0.0602043	0.989256
MCHC_V	Polyamine biosynthesis, arginine => agmatine => putrescine => spermidine-M00133	0.0931806	0.79087
MCHC_con	Polyamine biosynthesis, arginine => agmatine => putrescine => spermidine-M00133	0.0292201	0.940764
RDW	Polyamine biosynthesis, arginine => agmatine => putrescine => spermidine-M00133	-0.0781665	0.703258
PLT	Polyamine biosynthesis, arginine => agmatine => putrescine => spermidine-M00133	0.0375371	0.923837
Mean_Platelet_Volume	Polyamine biosynthesis, arginine => agmatine => putrescine => spermidine-M00133	-0.141475	0.990148
PDW	Polyamine biosynthesis, arginine => agmatine => putrescine => spermidine-M00133	-0.144292	0.998538
PCT	Polyamine biosynthesis, arginine => agmatine => putrescine => spermidine-M00133	0.0421632	0.896124
Reticulocyte	Polyamine biosynthesis, arginine => agmatine => putrescine => spermidine-M00133	0.0997333	0.997707
X.LFR	Polyamine biosynthesis, arginine => agmatine => putrescine => spermidine-M00133	0.0111038	0.975195
X.MFR	Polyamine biosynthesis, arginine => agmatine => putrescine => spermidine-M00133	-0.00173008	0.992698
X.HFR	Polyamine biosynthesis, arginine => agmatine => putrescine => spermidine-M00133	0.0357743	0.976342
Prothrombin.time	Polyamine biosynthesis, arginine => agmatine => putrescine => spermidine-M00133	0.0237715	0.984949
APTT	Polyamine biosynthesis, arginine => agmatine => putrescine => spermidine-M00133	-0.0838494	0.777594
Prothrombin_activity	Polyamine biosynthesis, arginine => agmatine => putrescine => spermidine-M00133	0.135998	0.991554
plasma_fibrinogen	Polyamine biosynthesis, arginine => agmatine => putrescine => spermidine-M00133	-0.0168246	0.993671
iNR	Polyamine biosynthesis, arginine => agmatine => putrescine => spermidine-M00133	-0.127088	0.986454
Prothrombin.time2	Polyamine biosynthesis, arginine => agmatine => putrescine => spermidine-M00133	-0.148508	0.985112
Serum.ferritin	Polyamine biosynthesis, arginine => agmatine => putrescine => spermidine-M00133	0.110698	0.924213
T3	Polyamine biosynthesis, arginine => agmatine => putrescine => spermidine-M00133	-0.00254123	0.9926
T4	Polyamine biosynthesis, arginine => agmatine => putrescine => spermidine-M00133	-0.0236971	0.930478
thyroxin	Polyamine biosynthesis, arginine => agmatine => putrescine => spermidine-M00133	-0.046723	0.859579
TSH	Polyamine biosynthesis, arginine => agmatine => putrescine => spermidine-M00133	0.0698264	0.995032
triiodothyronine	Polyamine biosynthesis, arginine => agmatine => putrescine => spermidine-M00133	-0.0102057	0.997062
TPOA	Polyamine biosynthesis, arginine => agmatine => putrescine => spermidine-M00133	-0.0316327	0.995351
ATG	Polyamine biosynthesis, arginine => agmatine => putrescine => spermidine-M00133	-0.0545727	0.956883
FBG	Polyamine biosynthesis, arginine => agmatine => putrescine => spermidine-M00133	-0.0613229	0.945051
E2	Polyamine biosynthesis, arginine => agmatine => putrescine => spermidine-M00133	-0.00365637	0.992314
X0min.prolactin	Polyamine biosynthesis, arginine => agmatine => putrescine => spermidine-M00133	-0.064874	0.803391
FSH	Polyamine biosynthesis, arginine => agmatine => putrescine => spermidine-M00133	0.0646731	0.77464
P	Polyamine biosynthesis, arginine => agmatine => putrescine => spermidine-M00133	-0.140798	0.533817
T	Polyamine biosynthesis, arginine => agmatine => putrescine => spermidine-M00133	0.106073	0.993969
LH	Polyamine biosynthesis, arginine => agmatine => putrescine => spermidine-M00133	0.0662479	0.999692
ACL	Polyamine biosynthesis, arginine => agmatine => putrescine => spermidine-M00133	-0.0051453	0.992739
IgG	Polyamine biosynthesis, arginine => agmatine => putrescine => spermidine-M00133	0.0845714	0.996538
IgM	Polyamine biosynthesis, arginine => agmatine => putrescine => spermidine-M00133	0.021931	0.991205
IgA	Polyamine biosynthesis, arginine => agmatine => putrescine => spermidine-M00133	-0.154412	0.883276
B_lymphocytes	Polyamine biosynthesis, arginine => agmatine => putrescine => spermidine-M00133	-0.103165	0.944849
NK	Polyamine biosynthesis, arginine => agmatine => putrescine => spermidine-M00133	0.092068	0.997928
ProBNP_E_	Polyamine biosynthesis, arginine => agmatine => putrescine => spermidine-M00133	-0.123386	0.803899
CK	Polyamine biosynthesis, arginine => agmatine => putrescine => spermidine-M00133	-0.0558354	0.908293
CKMB	Polyamine biosynthesis, arginine => agmatine => putrescine => spermidine-M00133	-0.0378447	1
CKMB2	Polyamine biosynthesis, arginine => agmatine => putrescine => spermidine-M00133	-0.0194906	0.996871
Troponin.I	Polyamine biosynthesis, arginine => agmatine => putrescine => spermidine-M00133	0.124345	0.982152
Troponin.T	Polyamine biosynthesis, arginine => agmatine => putrescine => spermidine-M00133	-0.0716312	0.993154
MYOG	Polyamine biosynthesis, arginine => agmatine => putrescine => spermidine-M00133	-0.0103101	0.992346
LDH	Polyamine biosynthesis, arginine => agmatine => putrescine => spermidine-M00133	-0.0723917	0.99261
CRP	Polyamine biosynthesis, arginine => agmatine => putrescine => spermidine-M00133	0.0558897	0.866614
β2.MG	Polyamine biosynthesis, arginine => agmatine => putrescine => spermidine-M00133	-0.0991654	0.997933
α.Microglobulin	Polyamine biosynthesis, arginine => agmatine => putrescine => spermidine-M00133	-0.0126596	0.970171
ACR	Polyamine biosynthesis, arginine => agmatine => putrescine => spermidine-M00133	0.0616829	0.871526
mpas1.00.1.s.	Polyamine biosynthesis, arginine => agmatine => putrescine => spermidine-M00133	0.212448	0.508596
mpas15.00.1.s.	Polyamine biosynthesis, arginine => agmatine => putrescine => spermidine-M00133	0.229195	0.298267
mpas130.00.1.s.	Polyamine biosynthesis, arginine => agmatine => putrescine => spermidine-M00133	0.173509	0.312738
mpas1200.00.1.s.	Polyamine biosynthesis, arginine => agmatine => putrescine => spermidine-M00133	0.179079	0.387833
chloride	Polyamine biosynthesis, arginine => agmatine => putrescine => spermidine-M00133	0.0879478	0.982176
AMY.	Polyamine biosynthesis, arginine => agmatine => putrescine => spermidine-M00133	0.130435	0.91401
NA1	Polyamine biosynthesis, arginine => agmatine => putrescine => spermidine-M00133	0.0274511	0.996573
LPS	Polyamine biosynthesis, arginine => agmatine => putrescine => spermidine-M00133	0.0932447	0.97879
Ca	Polyamine biosynthesis, arginine => agmatine => putrescine => spermidine-M00133	0.000681685	0.997112
Ka	Polyamine biosynthesis, arginine => agmatine => putrescine => spermidine-M00133	0.118861	0.823781
APOA1	Polyamine biosynthesis, arginine => agmatine => putrescine => spermidine-M00133	-0.0698855	0.982935
Mg	Polyamine biosynthesis, arginine => agmatine => putrescine => spermidine-M00133	-0.0853832	0.97772
APOB	Polyamine biosynthesis, arginine => agmatine => putrescine => spermidine-M00133	0.0398986	0.978277
Inorganic_phosphorus	Polyamine biosynthesis, arginine => agmatine => putrescine => spermidine-M00133	0.0602288	0.993096
CO2	Polyamine biosynthesis, arginine => agmatine => putrescine => spermidine-M00133	-0.0850508	0.987179
APOE	Polyamine biosynthesis, arginine => agmatine => putrescine => spermidine-M00133	0.0901505	0.628463
TBA	Polyamine biosynthesis, arginine => agmatine => putrescine => spermidine-M00133	-0.0168378	0.966856
CHOL	Polyamine biosynthesis, arginine => agmatine => putrescine => spermidine-M00133	0.050216	0.963763
TRIG	Polyamine biosynthesis, arginine => agmatine => putrescine => spermidine-M00133	0.0826407	0.964664
CP	Polyamine biosynthesis, arginine => agmatine => putrescine => spermidine-M00133	0.0258655	0.997754
HDLC	Polyamine biosynthesis, arginine => agmatine => putrescine => spermidine-M00133	-0.05638	0.988863
MAO	Polyamine biosynthesis, arginine => agmatine => putrescine => spermidine-M00133	-0.043583	0.900544
LDLC	Polyamine biosynthesis, arginine => agmatine => putrescine => spermidine-M00133	0.026294	0.999785
APOA	Polyamine biosynthesis, arginine => agmatine => putrescine => spermidine-M00133	-0.0905611	0.996174
URIC	Polyamine biosynthesis, arginine => agmatine => putrescine => spermidine-M00133	-0.00753475	0.974138
BUN	Polyamine biosynthesis, arginine => agmatine => putrescine => spermidine-M00133	-0.150112	0.843003
CREA	Polyamine biosynthesis, arginine => agmatine => putrescine => spermidine-M00133	0.120347	0.718392
TP	Polyamine biosynthesis, arginine => agmatine => putrescine => spermidine-M00133	-0.00319362	0.994788
TBIL	Polyamine biosynthesis, arginine => agmatine => putrescine => spermidine-M00133	-0.00580797	0.998365
GGT	Polyamine biosynthesis, arginine => agmatine => putrescine => spermidine-M00133	0.0968033	0.743552
ALB	Polyamine biosynthesis, arginine => agmatine => putrescine => spermidine-M00133	0.00931538	0.982771
ALT	Polyamine biosynthesis, arginine => agmatine => putrescine => spermidine-M00133	0.164388	0.936009
DBIL	Polyamine biosynthesis, arginine => agmatine => putrescine => spermidine-M00133	0.00963128	0.969343
ALP	Polyamine biosynthesis, arginine => agmatine => putrescine => spermidine-M00133	-0.0262111	0.981698
AST	Polyamine biosynthesis, arginine => agmatine => putrescine => spermidine-M00133	0.173655	0.988561
iron	Polyamine biosynthesis, arginine => agmatine => putrescine => spermidine-M00133	0.108664	0.797286
UIBC	Polyamine biosynthesis, arginine => agmatine => putrescine => spermidine-M00133	-0.0632689	0.843993
Hypertriglyceridemia	Twin-arginine translocation (Tat) system-M00336	-0.0357903	0.995575
T2d	Twin-arginine translocation (Tat) system-M00336	-0.0310895	0.991697
Hepatic	Twin-arginine translocation (Tat) system-M00336	0.0244799	0.969285
gallbladder	Twin-arginine translocation (Tat) system-M00336	-0.0448145	0.968366
systolic_BP	Twin-arginine translocation (Tat) system-M00336	0.0275467	0.921505
diastolic_BP	Twin-arginine translocation (Tat) system-M00336	-0.00527348	0.979233
SBP.DBP	Twin-arginine translocation (Tat) system-M00336	0.00381832	0.98871
C13	Twin-arginine translocation (Tat) system-M00336	0.0337344	0.997831
group1	Twin-arginine translocation (Tat) system-M00336	0.00863834	0.995872
X2hC.Peptide	Twin-arginine translocation (Tat) system-M00336	0.0587888	0.98892
X2.h_serum_insulin	Twin-arginine translocation (Tat) system-M00336	-0.00762606	0.992544
glucose	Twin-arginine translocation (Tat) system-M00336	-0.177634	0.802056
Homocysteine	Twin-arginine translocation (Tat) system-M00336	0.026304	0.996062
VB12	Twin-arginine translocation (Tat) system-M00336	0.130824	0.953091
C.Peptide	Twin-arginine translocation (Tat) system-M00336	-0.114063	0.699648
beta.collagen.degradation.products	Twin-arginine translocation (Tat) system-M00336	0.0839253	0.935236
folic.acid	Twin-arginine translocation (Tat) system-M00336	-0.0393225	0.96636
Fasting_serum_insulin	Twin-arginine translocation (Tat) system-M00336	-0.0876674	0.843737
Osteocalcin	Twin-arginine translocation (Tat) system-M00336	0.00470416	0.98268
iPTH	Twin-arginine translocation (Tat) system-M00336	-0.00531991	0.988056
tP1NP	Twin-arginine translocation (Tat) system-M00336	-0.00508249	0.997665
calcifediol	Twin-arginine translocation (Tat) system-M00336	-0.0377642	0.978834
GA	Twin-arginine translocation (Tat) system-M00336	-0.0938188	0.66566
HB	Twin-arginine translocation (Tat) system-M00336	-0.0859548	0.969392
HbA1c	Twin-arginine translocation (Tat) system-M00336	0.048925	0.953387
RBC	Twin-arginine translocation (Tat) system-M00336	-0.0176013	0.995169
WBC	Twin-arginine translocation (Tat) system-M00336	0.0582163	0.979305
Neutrophils	Twin-arginine translocation (Tat) system-M00336	0.111867	0.999292
Lymphocytes	Twin-arginine translocation (Tat) system-M00336	-0.163576	0.67581
Monocytes	Twin-arginine translocation (Tat) system-M00336	0.150515	0.386585
Eosinophils	Twin-arginine translocation (Tat) system-M00336	-0.0527379	0.995702
Basophils	Twin-arginine translocation (Tat) system-M00336	-0.0145673	0.959218
Hematocrit	Twin-arginine translocation (Tat) system-M00336	-0.0764792	0.997939
MCV	Twin-arginine translocation (Tat) system-M00336	-0.100154	0.989256
MCHC_V	Twin-arginine translocation (Tat) system-M00336	-0.0938435	0.79087
MCHC_con	Twin-arginine translocation (Tat) system-M00336	-0.0291052	0.940764
RDW	Twin-arginine translocation (Tat) system-M00336	0.24425	0.0434051
PLT	Twin-arginine translocation (Tat) system-M00336	0.115651	0.688709
Mean_Platelet_Volume	Twin-arginine translocation (Tat) system-M00336	-0.0618649	0.990148
PDW	Twin-arginine translocation (Tat) system-M00336	-0.0399532	0.998538
PCT	Twin-arginine translocation (Tat) system-M00336	0.127128	0.626321
Reticulocyte	Twin-arginine translocation (Tat) system-M00336	0.0517166	0.997707
X.LFR	Twin-arginine translocation (Tat) system-M00336	-0.0422153	0.961398
X.MFR	Twin-arginine translocation (Tat) system-M00336	0.039711	0.962022
X.HFR	Twin-arginine translocation (Tat) system-M00336	0.0263204	0.976342
Prothrombin.time	Twin-arginine translocation (Tat) system-M00336	0.0337043	0.984949
APTT	Twin-arginine translocation (Tat) system-M00336	-0.0860856	0.766434
Prothrombin_activity	Twin-arginine translocation (Tat) system-M00336	0.0160357	0.991554
plasma_fibrinogen	Twin-arginine translocation (Tat) system-M00336	0.0702652	0.984083
iNR	Twin-arginine translocation (Tat) system-M00336	-0.0165556	0.986454
Prothrombin.time2	Twin-arginine translocation (Tat) system-M00336	-0.012314	0.985112
Serum.ferritin	Twin-arginine translocation (Tat) system-M00336	-0.0703063	0.927277
T3	Twin-arginine translocation (Tat) system-M00336	-0.10245	0.9926
T4	Twin-arginine translocation (Tat) system-M00336	-0.0656517	0.75289
thyroxin	Twin-arginine translocation (Tat) system-M00336	-0.0315444	0.900768
TSH	Twin-arginine translocation (Tat) system-M00336	0.099506	0.995032
triiodothyronine	Twin-arginine translocation (Tat) system-M00336	0.0397085	0.997062
TPOA	Twin-arginine translocation (Tat) system-M00336	-0.054609	0.948358
ATG	Twin-arginine translocation (Tat) system-M00336	0.0627301	0.956883
FBG	Twin-arginine translocation (Tat) system-M00336	0.0244868	0.979098
E2	Twin-arginine translocation (Tat) system-M00336	-0.0200291	0.973965
X0min.prolactin	Twin-arginine translocation (Tat) system-M00336	-0.00799173	0.963827
FSH	Twin-arginine translocation (Tat) system-M00336	-0.00162447	0.992381
P	Twin-arginine translocation (Tat) system-M00336	-0.211648	0.334354
T	Twin-arginine translocation (Tat) system-M00336	-0.0439962	0.993969
LH	Twin-arginine translocation (Tat) system-M00336	0.0715914	0.999692
ACL	Twin-arginine translocation (Tat) system-M00336	0.00395521	0.994157
IgG	Twin-arginine translocation (Tat) system-M00336	0.0163527	0.996538
IgM	Twin-arginine translocation (Tat) system-M00336	-0.000586447	0.995841
IgA	Twin-arginine translocation (Tat) system-M00336	0.00448106	0.998444
B_lymphocytes	Twin-arginine translocation (Tat) system-M00336	-0.0891463	0.944849
NK	Twin-arginine translocation (Tat) system-M00336	-0.0872417	0.997928
ProBNP_E_	Twin-arginine translocation (Tat) system-M00336	0.0628279	0.878561
CK	Twin-arginine translocation (Tat) system-M00336	-0.230971	0.285862
CKMB	Twin-arginine translocation (Tat) system-M00336	-0.0244618	1
CKMB2	Twin-arginine translocation (Tat) system-M00336	-0.0492316	0.99064
Troponin.I	Twin-arginine translocation (Tat) system-M00336	-0.0874059	0.982152
Troponin.T	Twin-arginine translocation (Tat) system-M00336	0.0276118	0.998264
MYOG	Twin-arginine translocation (Tat) system-M00336	-0.143798	0.780185
LDH	Twin-arginine translocation (Tat) system-M00336	0.0344724	0.99261
CRP	Twin-arginine translocation (Tat) system-M00336	0.207392	0.234193
β2.MG	Twin-arginine translocation (Tat) system-M00336	-0.0620859	0.997933
α.Microglobulin	Twin-arginine translocation (Tat) system-M00336	0.0771594	0.949339
ACR	Twin-arginine translocation (Tat) system-M00336	-0.0994993	0.764422
mpas1.00.1.s.	Twin-arginine translocation (Tat) system-M00336	0.0329895	0.975777
mpas15.00.1.s.	Twin-arginine translocation (Tat) system-M00336	0.035189	0.934377
mpas130.00.1.s.	Twin-arginine translocation (Tat) system-M00336	0.0672717	0.807612
mpas1200.00.1.s.	Twin-arginine translocation (Tat) system-M00336	-0.00277019	0.99106
chloride	Twin-arginine translocation (Tat) system-M00336	-0.0692947	0.982176
AMY.	Twin-arginine translocation (Tat) system-M00336	0.112402	0.91401
NA1	Twin-arginine translocation (Tat) system-M00336	-0.0403016	0.996573
LPS	Twin-arginine translocation (Tat) system-M00336	0.0502398	0.97879
Ca	Twin-arginine translocation (Tat) system-M00336	-0.128588	0.995933
Ka	Twin-arginine translocation (Tat) system-M00336	-0.210217	0.620711
APOA1	Twin-arginine translocation (Tat) system-M00336	0.0854973	0.982935
Mg	Twin-arginine translocation (Tat) system-M00336	-0.118036	0.97772
APOB	Twin-arginine translocation (Tat) system-M00336	-0.107635	0.846409
Inorganic_phosphorus	Twin-arginine translocation (Tat) system-M00336	0.0136199	0.993096
CO2	Twin-arginine translocation (Tat) system-M00336	-0.0493192	0.987179
APOE	Twin-arginine translocation (Tat) system-M00336	0.0340254	0.900675
TBA	Twin-arginine translocation (Tat) system-M00336	-0.00492712	0.991266
CHOL	Twin-arginine translocation (Tat) system-M00336	-0.130021	0.949721
TRIG	Twin-arginine translocation (Tat) system-M00336	-0.0546903	0.964664
CP	Twin-arginine translocation (Tat) system-M00336	0.0136961	0.997754
HDLC	Twin-arginine translocation (Tat) system-M00336	0.0858146	0.988863
MAO	Twin-arginine translocation (Tat) system-M00336	-0.0357527	0.901072
LDLC	Twin-arginine translocation (Tat) system-M00336	-0.159497	0.725967
APOA	Twin-arginine translocation (Tat) system-M00336	-0.17467	0.916002
URIC	Twin-arginine translocation (Tat) system-M00336	0.0592527	0.883389
BUN	Twin-arginine translocation (Tat) system-M00336	-0.109189	0.843003
CREA	Twin-arginine translocation (Tat) system-M00336	-0.0880463	0.803581
TP	Twin-arginine translocation (Tat) system-M00336	-0.0297053	0.994788
TBIL	Twin-arginine translocation (Tat) system-M00336	-0.0368725	0.959626
GGT	Twin-arginine translocation (Tat) system-M00336	-0.0343966	0.918625
ALB	Twin-arginine translocation (Tat) system-M00336	-0.167327	0.982771
ALT	Twin-arginine translocation (Tat) system-M00336	-0.106268	0.970063
DBIL	Twin-arginine translocation (Tat) system-M00336	-0.00925543	0.969509
ALP	Twin-arginine translocation (Tat) system-M00336	0.0379791	0.981698
AST	Twin-arginine translocation (Tat) system-M00336	-0.127282	0.988561
iron	Twin-arginine translocation (Tat) system-M00336	-0.0851501	0.835022
UIBC	Twin-arginine translocation (Tat) system-M00336	0.058288	0.843993
Hypertriglyceridemia	Cytochrome c oxidase-M00154	0.112399	0.995575
T2d	Cytochrome c oxidase-M00154	0.0338316	0.991697
Hepatic	Cytochrome c oxidase-M00154	0.0451519	0.964201
gallbladder	Cytochrome c oxidase-M00154	0.192573	0.936362
systolic_BP	Cytochrome c oxidase-M00154	0.195347	0.801662
diastolic_BP	Cytochrome c oxidase-M00154	0.121234	0.749387
SBP.DBP	Cytochrome c oxidase-M00154	0.0369354	0.940079
C13	Cytochrome c oxidase-M00154	0.0437742	0.997831
group1	Cytochrome c oxidase-M00154	-0.00410755	0.995872
X2hC.Peptide	Cytochrome c oxidase-M00154	0.0887627	0.98892
X2.h_serum_insulin	Cytochrome c oxidase-M00154	-0.0276509	0.985356
glucose	Cytochrome c oxidase-M00154	0.045571	0.998223
Homocysteine	Cytochrome c oxidase-M00154	0.0543682	0.985846
VB12	Cytochrome c oxidase-M00154	-0.112485	0.953091
C.Peptide	Cytochrome c oxidase-M00154	0.0627819	0.838732
beta.collagen.degradation.products	Cytochrome c oxidase-M00154	0.151588	0.849379
folic.acid	Cytochrome c oxidase-M00154	0.0330097	0.96636
Fasting_serum_insulin	Cytochrome c oxidase-M00154	-0.00349234	0.998105
Osteocalcin	Cytochrome c oxidase-M00154	0.0934962	0.928848
iPTH	Cytochrome c oxidase-M00154	0.036827	0.96948
tP1NP	Cytochrome c oxidase-M00154	0.144325	0.997665
calcifediol	Cytochrome c oxidase-M00154	0.0313953	0.978834
GA	Cytochrome c oxidase-M00154	0.0653093	0.760636
HB	Cytochrome c oxidase-M00154	-0.0325005	0.969392
HbA1c	Cytochrome c oxidase-M00154	-0.0796423	0.927845
RBC	Cytochrome c oxidase-M00154	-0.00231795	0.998536
WBC	Cytochrome c oxidase-M00154	0.028095	0.99681
Neutrophils	Cytochrome c oxidase-M00154	0.060548	0.999292
Lymphocytes	Cytochrome c oxidase-M00154	-0.0455386	0.923221
Monocytes	Cytochrome c oxidase-M00154	-0.219713	0.124711
Eosinophils	Cytochrome c oxidase-M00154	0.139784	0.995702
Basophils	Cytochrome c oxidase-M00154	0.034811	0.902858
Hematocrit	Cytochrome c oxidase-M00154	0.00183734	0.997939
MCV	Cytochrome c oxidase-M00154	0.0208187	0.989256
MCHC_V	Cytochrome c oxidase-M00154	-0.0269911	0.961624
MCHC_con	Cytochrome c oxidase-M00154	-0.0242182	0.940764
RDW	Cytochrome c oxidase-M00154	-0.222517	0.070522
PLT	Cytochrome c oxidase-M00154	0.149852	0.604366
Mean_Platelet_Volume	Cytochrome c oxidase-M00154	-0.126489	0.990148
PDW	Cytochrome c oxidase-M00154	-0.131573	0.998538
PCT	Cytochrome c oxidase-M00154	0.0897277	0.734064
Reticulocyte	Cytochrome c oxidase-M00154	0.179589	0.997707
X.LFR	Cytochrome c oxidase-M00154	-0.0868699	0.934334
X.MFR	Cytochrome c oxidase-M00154	0.0747418	0.947995
X.HFR	Cytochrome c oxidase-M00154	0.210623	0.976342
Prothrombin.time	Cytochrome c oxidase-M00154	0.0216217	0.984949
APTT	Cytochrome c oxidase-M00154	0.0271608	0.89657
Prothrombin_activity	Cytochrome c oxidase-M00154	-0.0262564	0.991554
plasma_fibrinogen	Cytochrome c oxidase-M00154	-0.0543909	0.984083
iNR	Cytochrome c oxidase-M00154	0.0276479	0.986454
Prothrombin.time2	Cytochrome c oxidase-M00154	0.0323824	0.985112
Serum.ferritin	Cytochrome c oxidase-M00154	0.00685123	0.979028
T3	Cytochrome c oxidase-M00154	0.109281	0.9926
T4	Cytochrome c oxidase-M00154	0.0170992	0.957615
thyroxin	Cytochrome c oxidase-M00154	-0.0629655	0.80581
TSH	Cytochrome c oxidase-M00154	0.0985993	0.995032
triiodothyronine	Cytochrome c oxidase-M00154	-0.0357352	0.997062
TPOA	Cytochrome c oxidase-M00154	0.0410341	0.959478
ATG	Cytochrome c oxidase-M00154	0.0708535	0.956883
FBG	Cytochrome c oxidase-M00154	-0.0168463	0.979098
E2	Cytochrome c oxidase-M00154	-0.0759419	0.941686
X0min.prolactin	Cytochrome c oxidase-M00154	-0.0967905	0.798415
FSH	Cytochrome c oxidase-M00154	0.0215845	0.939906
P	Cytochrome c oxidase-M00154	0.111978	0.602001
T	Cytochrome c oxidase-M00154	-0.00416325	0.995927
LH	Cytochrome c oxidase-M00154	-0.0324488	0.999692
ACL	Cytochrome c oxidase-M00154	-0.0213155	0.970094
IgG	Cytochrome c oxidase-M00154	0.00484254	0.996538
IgM	Cytochrome c oxidase-M00154	-0.084809	0.970871
IgA	Cytochrome c oxidase-M00154	0.101556	0.923971
B_lymphocytes	Cytochrome c oxidase-M00154	-0.0125236	0.981715
NK	Cytochrome c oxidase-M00154	-0.0643205	0.997928
ProBNP_E_	Cytochrome c oxidase-M00154	0.0627364	0.878561
CK	Cytochrome c oxidase-M00154	0.100375	0.797872
CKMB	Cytochrome c oxidase-M00154	0.225552	0.996475
CKMB2	Cytochrome c oxidase-M00154	-0.0283471	0.99064
Troponin.I	Cytochrome c oxidase-M00154	-0.0836872	0.982152
Troponin.T	Cytochrome c oxidase-M00154	-0.110456	0.993154
MYOG	Cytochrome c oxidase-M00154	-0.023214	0.989057
LDH	Cytochrome c oxidase-M00154	0.00984102	0.99261
CRP	Cytochrome c oxidase-M00154	0.0195712	0.927037
β2.MG	Cytochrome c oxidase-M00154	0.056546	0.997933
α.Microglobulin	Cytochrome c oxidase-M00154	-0.0299859	0.955208
ACR	Cytochrome c oxidase-M00154	0.0644129	0.871526
mpas1.00.1.s.	Cytochrome c oxidase-M00154	-0.00252862	0.988593
mpas15.00.1.s.	Cytochrome c oxidase-M00154	0.00850762	0.962534
mpas130.00.1.s.	Cytochrome c oxidase-M00154	0.0794023	0.774634
mpas1200.00.1.s.	Cytochrome c oxidase-M00154	0.0871181	0.729815
chloride	Cytochrome c oxidase-M00154	0.047693	0.982176
AMY.	Cytochrome c oxidase-M00154	-0.0592761	0.935043
NA1	Cytochrome c oxidase-M00154	0.128547	0.996573
LPS	Cytochrome c oxidase-M00154	-0.0460286	0.97879
Ca	Cytochrome c oxidase-M00154	0.00397471	0.997112
Ka	Cytochrome c oxidase-M00154	0.0368915	0.949643
APOA1	Cytochrome c oxidase-M00154	-0.063918	0.982935
Mg	Cytochrome c oxidase-M00154	0.0743793	0.97772
APOB	Cytochrome c oxidase-M00154	0.0699615	0.931607
Inorganic_phosphorus	Cytochrome c oxidase-M00154	-0.0461499	0.993096
CO2	Cytochrome c oxidase-M00154	0.0377692	0.987179
APOE	Cytochrome c oxidase-M00154	0.145495	0.382897
TBA	Cytochrome c oxidase-M00154	0.0869996	0.825778
CHOL	Cytochrome c oxidase-M00154	-0.0327655	0.966721
TRIG	Cytochrome c oxidase-M00154	0.121668	0.828852
CP	Cytochrome c oxidase-M00154	-0.069613	0.997754
HDLC	Cytochrome c oxidase-M00154	-0.164231	0.988863
MAO	Cytochrome c oxidase-M00154	0.0858262	0.900544
LDLC	Cytochrome c oxidase-M00154	0.0192933	0.999785
APOA	Cytochrome c oxidase-M00154	0.00618743	0.996174
URIC	Cytochrome c oxidase-M00154	0.03615	0.953912
BUN	Cytochrome c oxidase-M00154	-0.0962446	0.843946
CREA	Cytochrome c oxidase-M00154	0.000234486	0.998033
TP	Cytochrome c oxidase-M00154	0.0413057	0.994788
TBIL	Cytochrome c oxidase-M00154	0.106025	0.958946
GGT	Cytochrome c oxidase-M00154	0.0348417	0.918625
ALB	Cytochrome c oxidase-M00154	-0.0160921	0.982771
ALT	Cytochrome c oxidase-M00154	-0.0051701	0.992883
DBIL	Cytochrome c oxidase-M00154	0.0545797	0.869667
ALP	Cytochrome c oxidase-M00154	0.0978049	0.981698
AST	Cytochrome c oxidase-M00154	-0.075212	0.988561
iron	Cytochrome c oxidase-M00154	0.149877	0.658398
UIBC	Cytochrome c oxidase-M00154	-0.158149	0.523708
Hypertriglyceridemia	TorS-TorR (TMAO respiration) two-component regulatory system-M00455	-0.0587867	0.995575
T2d	TorS-TorR (TMAO respiration) two-component regulatory system-M00455	-0.0435945	0.991697
Hepatic	TorS-TorR (TMAO respiration) two-component regulatory system-M00455	0.0648846	0.964201
gallbladder	TorS-TorR (TMAO respiration) two-component regulatory system-M00455	0.120035	0.936362
systolic_BP	TorS-TorR (TMAO respiration) two-component regulatory system-M00455	0.0330672	0.897637
diastolic_BP	TorS-TorR (TMAO respiration) two-component regulatory system-M00455	0.0384212	0.913153
SBP.DBP	TorS-TorR (TMAO respiration) two-component regulatory system-M00455	0.00663731	0.983936
C13	TorS-TorR (TMAO respiration) two-component regulatory system-M00455	0.00515411	0.997831
group1	TorS-TorR (TMAO respiration) two-component regulatory system-M00455	0.102983	0.944544
X2hC.Peptide	TorS-TorR (TMAO respiration) two-component regulatory system-M00455	0.00503423	0.996925
X2.h_serum_insulin	TorS-TorR (TMAO respiration) two-component regulatory system-M00455	0.0096427	0.987492
glucose	TorS-TorR (TMAO respiration) two-component regulatory system-M00455	-0.0601357	0.998223
Homocysteine	TorS-TorR (TMAO respiration) two-component regulatory system-M00455	-0.00888928	0.998851
VB12	TorS-TorR (TMAO respiration) two-component regulatory system-M00455	-0.0785162	0.953091
C.Peptide	TorS-TorR (TMAO respiration) two-component regulatory system-M00455	-0.0930259	0.753501
beta.collagen.degradation.products	TorS-TorR (TMAO respiration) two-component regulatory system-M00455	-0.0200899	0.97907
folic.acid	TorS-TorR (TMAO respiration) two-component regulatory system-M00455	-0.10021	0.96636
Fasting_serum_insulin	TorS-TorR (TMAO respiration) two-component regulatory system-M00455	-0.0329117	0.935173
Osteocalcin	TorS-TorR (TMAO respiration) two-component regulatory system-M00455	-0.121072	0.928848
iPTH	TorS-TorR (TMAO respiration) two-component regulatory system-M00455	0.0566496	0.96948
tP1NP	TorS-TorR (TMAO respiration) two-component regulatory system-M00455	-0.0515708	0.997665
calcifediol	TorS-TorR (TMAO respiration) two-component regulatory system-M00455	-0.0733687	0.978834
GA	TorS-TorR (TMAO respiration) two-component regulatory system-M00455	0.0591784	0.77653
HB	TorS-TorR (TMAO respiration) two-component regulatory system-M00455	-0.0219824	0.969392
HbA1c	TorS-TorR (TMAO respiration) two-component regulatory system-M00455	0.0730937	0.946582
RBC	TorS-TorR (TMAO respiration) two-component regulatory system-M00455	-0.0274234	0.995169
WBC	TorS-TorR (TMAO respiration) two-component regulatory system-M00455	0.192174	0.943084
Neutrophils	TorS-TorR (TMAO respiration) two-component regulatory system-M00455	0.0650496	0.999292
Lymphocytes	TorS-TorR (TMAO respiration) two-component regulatory system-M00455	-0.151298	0.67581
Monocytes	TorS-TorR (TMAO respiration) two-component regulatory system-M00455	0.118063	0.562983
Eosinophils	TorS-TorR (TMAO respiration) two-component regulatory system-M00455	0.0681466	0.995702
Basophils	TorS-TorR (TMAO respiration) two-component regulatory system-M00455	-0.146407	0.320117
Hematocrit	TorS-TorR (TMAO respiration) two-component regulatory system-M00455	-0.0108193	0.997939
MCV	TorS-TorR (TMAO respiration) two-component regulatory system-M00455	0.0664916	0.989256
MCHC_V	TorS-TorR (TMAO respiration) two-component regulatory system-M00455	-0.0107403	0.968021
MCHC_con	TorS-TorR (TMAO respiration) two-component regulatory system-M00455	-0.108586	0.687396
RDW	TorS-TorR (TMAO respiration) two-component regulatory system-M00455	0.0417771	0.856546
PLT	TorS-TorR (TMAO respiration) two-component regulatory system-M00455	0.0456026	0.90015
Mean_Platelet_Volume	TorS-TorR (TMAO respiration) two-component regulatory system-M00455	0.0120646	0.990148
PDW	TorS-TorR (TMAO respiration) two-component regulatory system-M00455	0.00704674	0.998538
PCT	TorS-TorR (TMAO respiration) two-component regulatory system-M00455	0.0666614	0.809708
Reticulocyte	TorS-TorR (TMAO respiration) two-component regulatory system-M00455	0.025322	0.997707
X.LFR	TorS-TorR (TMAO respiration) two-component regulatory system-M00455	-0.114587	0.934334
X.MFR	TorS-TorR (TMAO respiration) two-component regulatory system-M00455	0.103473	0.947995
X.HFR	TorS-TorR (TMAO respiration) two-component regulatory system-M00455	0.0776786	0.976342
Prothrombin.time	TorS-TorR (TMAO respiration) two-component regulatory system-M00455	0.0987023	0.890852
APTT	TorS-TorR (TMAO respiration) two-component regulatory system-M00455	0.0551641	0.824802
Prothrombin_activity	TorS-TorR (TMAO respiration) two-component regulatory system-M00455	0.0584327	0.991554
plasma_fibrinogen	TorS-TorR (TMAO respiration) two-component regulatory system-M00455	0.0950329	0.984083
iNR	TorS-TorR (TMAO respiration) two-component regulatory system-M00455	-0.0658869	0.986454
Prothrombin.time2	TorS-TorR (TMAO respiration) two-component regulatory system-M00455	-0.0492518	0.985112
Serum.ferritin	TorS-TorR (TMAO respiration) two-component regulatory system-M00455	0.0327466	0.968502
T3	TorS-TorR (TMAO respiration) two-component regulatory system-M00455	-0.00353675	0.9926
T4	TorS-TorR (TMAO respiration) two-component regulatory system-M00455	0.185818	0.318894
thyroxin	TorS-TorR (TMAO respiration) two-component regulatory system-M00455	0.0897468	0.775435
TSH	TorS-TorR (TMAO respiration) two-component regulatory system-M00455	-0.0355775	0.995032
triiodothyronine	TorS-TorR (TMAO respiration) two-component regulatory system-M00455	0.0266349	0.997062
TPOA	TorS-TorR (TMAO respiration) two-component regulatory system-M00455	0.0105165	0.995351
ATG	TorS-TorR (TMAO respiration) two-component regulatory system-M00455	0.0179157	0.964396
FBG	TorS-TorR (TMAO respiration) two-component regulatory system-M00455	-0.0782588	0.945051
E2	TorS-TorR (TMAO respiration) two-component regulatory system-M00455	0.10166	0.941686
X0min.prolactin	TorS-TorR (TMAO respiration) two-component regulatory system-M00455	-0.0165927	0.958118
FSH	TorS-TorR (TMAO respiration) two-component regulatory system-M00455	-0.14368	0.577342
P	TorS-TorR (TMAO respiration) two-component regulatory system-M00455	0.0242222	0.932002
T	TorS-TorR (TMAO respiration) two-component regulatory system-M00455	0.085967	0.993969
LH	TorS-TorR (TMAO respiration) two-component regulatory system-M00455	-0.0950147	0.999692
ACL	TorS-TorR (TMAO respiration) two-component regulatory system-M00455	0.103538	0.913475
IgG	TorS-TorR (TMAO respiration) two-component regulatory system-M00455	0.0269445	0.996538
IgM	TorS-TorR (TMAO respiration) two-component regulatory system-M00455	0.109594	0.970871
IgA	TorS-TorR (TMAO respiration) two-component regulatory system-M00455	-0.0592121	0.975028
B_lymphocytes	TorS-TorR (TMAO respiration) two-component regulatory system-M00455	-0.0754952	0.944849
NK	TorS-TorR (TMAO respiration) two-component regulatory system-M00455	-0.0301101	0.997928
ProBNP_E_	TorS-TorR (TMAO respiration) two-component regulatory system-M00455	0.0221142	0.973411
CK	TorS-TorR (TMAO respiration) two-component regulatory system-M00455	-0.229866	0.285862
CKMB	TorS-TorR (TMAO respiration) two-component regulatory system-M00455	-0.0662092	1
CKMB2	TorS-TorR (TMAO respiration) two-component regulatory system-M00455	-0.183019	0.99064
Troponin.I	TorS-TorR (TMAO respiration) two-component regulatory system-M00455	-0.0345906	0.982152
Troponin.T	TorS-TorR (TMAO respiration) two-component regulatory system-M00455	-0.00589361	0.998264
MYOG	TorS-TorR (TMAO respiration) two-component regulatory system-M00455	-0.260138	0.0817532
LDH	TorS-TorR (TMAO respiration) two-component regulatory system-M00455	-0.0948523	0.99261
CRP	TorS-TorR (TMAO respiration) two-component regulatory system-M00455	0.187578	0.258235
β2.MG	TorS-TorR (TMAO respiration) two-component regulatory system-M00455	-0.0225234	0.997933
α.Microglobulin	TorS-TorR (TMAO respiration) two-component regulatory system-M00455	0.109828	0.949339
ACR	TorS-TorR (TMAO respiration) two-component regulatory system-M00455	0.218557	0.16557
mpas1.00.1.s.	TorS-TorR (TMAO respiration) two-component regulatory system-M00455	0.0984537	0.852712
mpas15.00.1.s.	TorS-TorR (TMAO respiration) two-component regulatory system-M00455	0.113125	0.704167
mpas130.00.1.s.	TorS-TorR (TMAO respiration) two-component regulatory system-M00455	0.189707	0.273143
mpas1200.00.1.s.	TorS-TorR (TMAO respiration) two-component regulatory system-M00455	0.0896532	0.723671
chloride	TorS-TorR (TMAO respiration) two-component regulatory system-M00455	0.0745087	0.982176
AMY.	TorS-TorR (TMAO respiration) two-component regulatory system-M00455	0.141726	0.91401
NA1	TorS-TorR (TMAO respiration) two-component regulatory system-M00455	0.0459051	0.996573
LPS	TorS-TorR (TMAO respiration) two-component regulatory system-M00455	-0.0247805	0.97879
Ca	TorS-TorR (TMAO respiration) two-component regulatory system-M00455	-0.151666	0.995933
Ka	TorS-TorR (TMAO respiration) two-component regulatory system-M00455	-0.0846125	0.873592
APOA1	TorS-TorR (TMAO respiration) two-component regulatory system-M00455	0.0195862	0.982935
Mg	TorS-TorR (TMAO respiration) two-component regulatory system-M00455	-0.0712522	0.97772
APOB	TorS-TorR (TMAO respiration) two-component regulatory system-M00455	-0.0146734	0.978277
Inorganic_phosphorus	TorS-TorR (TMAO respiration) two-component regulatory system-M00455	0.0455567	0.993096
CO2	TorS-TorR (TMAO respiration) two-component regulatory system-M00455	-0.132341	0.987179
APOE	TorS-TorR (TMAO respiration) two-component regulatory system-M00455	0.0770404	0.707012
TBA	TorS-TorR (TMAO respiration) two-component regulatory system-M00455	0.0933482	0.825778
CHOL	TorS-TorR (TMAO respiration) two-component regulatory system-M00455	-0.063932	0.954524
TRIG	TorS-TorR (TMAO respiration) two-component regulatory system-M00455	-0.00761999	0.994661
CP	TorS-TorR (TMAO respiration) two-component regulatory system-M00455	-0.0277197	0.997754
HDLC	TorS-TorR (TMAO respiration) two-component regulatory system-M00455	-0.012003	0.988863
MAO	TorS-TorR (TMAO respiration) two-component regulatory system-M00455	0.128963	0.900544
LDLC	TorS-TorR (TMAO respiration) two-component regulatory system-M00455	-0.0718566	0.948332
APOA	TorS-TorR (TMAO respiration) two-component regulatory system-M00455	-0.0389151	0.996174
URIC	TorS-TorR (TMAO respiration) two-component regulatory system-M00455	0.0568342	0.893011
BUN	TorS-TorR (TMAO respiration) two-component regulatory system-M00455	0.00584701	0.97966
CREA	TorS-TorR (TMAO respiration) two-component regulatory system-M00455	-0.0976658	0.761901
TP	TorS-TorR (TMAO respiration) two-component regulatory system-M00455	0.0780632	0.981591
TBIL	TorS-TorR (TMAO respiration) two-component regulatory system-M00455	0.0536949	0.959626
GGT	TorS-TorR (TMAO respiration) two-component regulatory system-M00455	0.0886917	0.789647
ALB	TorS-TorR (TMAO respiration) two-component regulatory system-M00455	-0.0746165	0.982771
ALT	TorS-TorR (TMAO respiration) two-component regulatory system-M00455	0.077179	0.992883
DBIL	TorS-TorR (TMAO respiration) two-component regulatory system-M00455	0.0686711	0.867229
ALP	TorS-TorR (TMAO respiration) two-component regulatory system-M00455	-0.010055	0.981698
AST	TorS-TorR (TMAO respiration) two-component regulatory system-M00455	-0.024071	0.988561
iron	TorS-TorR (TMAO respiration) two-component regulatory system-M00455	0.00373224	0.989307
UIBC	TorS-TorR (TMAO respiration) two-component regulatory system-M00455	0.0185361	0.947606
Hypertriglyceridemia	Cap binding complex-M00399	-0.120575	0.995575
T2d	Cap binding complex-M00399	0.029641	0.991697
Hepatic	Cap binding complex-M00399	-0.116065	0.964201
gallbladder	Cap binding complex-M00399	0.00557787	0.992801
systolic_BP	Cap binding complex-M00399	-0.0676249	0.843012
diastolic_BP	Cap binding complex-M00399	-0.122855	0.749387
SBP.DBP	Cap binding complex-M00399	0.0706998	0.916397
C13	Cap binding complex-M00399	0.140503	0.997831
group1	Cap binding complex-M00399	0.00451575	0.995872
X2hC.Peptide	Cap binding complex-M00399	-0.155971	0.98892
X2.h_serum_insulin	Cap binding complex-M00399	-0.160561	0.985356
glucose	Cap binding complex-M00399	-0.00426107	0.998223
Homocysteine	Cap binding complex-M00399	-0.119121	0.985846
VB12	Cap binding complex-M00399	-0.0271306	0.953091
C.Peptide	Cap binding complex-M00399	-0.196855	0.590168
beta.collagen.degradation.products	Cap binding complex-M00399	0.0283583	0.97907
folic.acid	Cap binding complex-M00399	-0.00862915	0.987711
Fasting_serum_insulin	Cap binding complex-M00399	-0.191736	0.659065
Osteocalcin	Cap binding complex-M00399	0.0912407	0.928848
iPTH	Cap binding complex-M00399	-0.0377794	0.96948
tP1NP	Cap binding complex-M00399	-0.034181	0.997665
calcifediol	Cap binding complex-M00399	0.204166	0.978834
GA	Cap binding complex-M00399	0.190001	0.387671
HB	Cap binding complex-M00399	-0.240354	0.934523
HbA1c	Cap binding complex-M00399	0.0997046	0.924908
RBC	Cap binding complex-M00399	-0.211437	0.710735
WBC	Cap binding complex-M00399	-0.0939796	0.943084
Neutrophils	Cap binding complex-M00399	-0.00243954	0.999292
Lymphocytes	Cap binding complex-M00399	0.0681349	0.887297
Monocytes	Cap binding complex-M00399	-0.127872	0.521989
Eosinophils	Cap binding complex-M00399	-0.174355	0.995702
Basophils	Cap binding complex-M00399	-0.0832147	0.629721
Hematocrit	Cap binding complex-M00399	-0.207327	0.871911
MCV	Cap binding complex-M00399	-0.0523084	0.989256
MCHC_V	Cap binding complex-M00399	-0.111424	0.766023
MCHC_con	Cap binding complex-M00399	-0.118338	0.61093
RDW	Cap binding complex-M00399	0.049282	0.828168
PLT	Cap binding complex-M00399	-0.00715983	0.979276
Mean_Platelet_Volume	Cap binding complex-M00399	0.0748966	0.990148
PDW	Cap binding complex-M00399	0.0255103	0.998538
PCT	Cap binding complex-M00399	0.0515745	0.854468
Reticulocyte	Cap binding complex-M00399	-0.101466	0.997707
X.LFR	Cap binding complex-M00399	0.10821	0.934334
X.MFR	Cap binding complex-M00399	-0.102292	0.947995
X.HFR	Cap binding complex-M00399	-0.112175	0.976342
Prothrombin.time	Cap binding complex-M00399	0.0217191	0.984949
APTT	Cap binding complex-M00399	-0.0399335	0.852323
Prothrombin_activity	Cap binding complex-M00399	-0.064637	0.991554
plasma_fibrinogen	Cap binding complex-M00399	0.0835246	0.984083
iNR	Cap binding complex-M00399	0.0578074	0.986454
Prothrombin.time2	Cap binding complex-M00399	0.0688993	0.985112
Serum.ferritin	Cap binding complex-M00399	-0.142578	0.921785
T3	Cap binding complex-M00399	-0.0500516	0.9926
T4	Cap binding complex-M00399	-0.0342868	0.874909
thyroxin	Cap binding complex-M00399	-0.065648	0.80581
TSH	Cap binding complex-M00399	-0.11735	0.995032
triiodothyronine	Cap binding complex-M00399	-0.0691577	0.997062
TPOA	Cap binding complex-M00399	0.194578	0.762974
ATG	Cap binding complex-M00399	0.0219065	0.964396
FBG	Cap binding complex-M00399	0.0542232	0.945051
E2	Cap binding complex-M00399	-0.133467	0.941686
X0min.prolactin	Cap binding complex-M00399	-0.048597	0.876419
FSH	Cap binding complex-M00399	0.197605	0.55798
P	Cap binding complex-M00399	0.017206	0.945045
T	Cap binding complex-M00399	-0.120799	0.993969
LH	Cap binding complex-M00399	0.140136	0.999692
ACL	Cap binding complex-M00399	-0.0176556	0.979987
IgG	Cap binding complex-M00399	-0.156582	0.996538
IgM	Cap binding complex-M00399	-0.0661409	0.970871
IgA	Cap binding complex-M00399	-0.0148994	0.990298
B_lymphocytes	Cap binding complex-M00399	-0.0255028	0.981715
NK	Cap binding complex-M00399	-0.0472659	0.997928
ProBNP_E_	Cap binding complex-M00399	0.158516	0.778449
CK	Cap binding complex-M00399	-0.0326395	0.955923
CKMB	Cap binding complex-M00399	0.0711214	1
CKMB2	Cap binding complex-M00399	0.0973538	0.99064
Troponin.I	Cap binding complex-M00399	-0.167125	0.982152
Troponin.T	Cap binding complex-M00399	0.0624893	0.993154
MYOG	Cap binding complex-M00399	-0.116166	0.965632
LDH	Cap binding complex-M00399	0.11832	0.99261
CRP	Cap binding complex-M00399	0.0123865	0.946361
β2.MG	Cap binding complex-M00399	0.0913138	0.997933
α.Microglobulin	Cap binding complex-M00399	-0.171497	0.949339
ACR	Cap binding complex-M00399	0.0520405	0.893508
mpas1.00.1.s.	Cap binding complex-M00399	-0.168061	0.665936
mpas15.00.1.s.	Cap binding complex-M00399	-0.15246	0.524967
mpas130.00.1.s.	Cap binding complex-M00399	-0.120925	0.589694
mpas1200.00.1.s.	Cap binding complex-M00399	-0.209213	0.387833
chloride	Cap binding complex-M00399	-0.117412	0.982176
AMY.	Cap binding complex-M00399	-0.0494933	0.937682
NA1	Cap binding complex-M00399	-0.0323843	0.996573
LPS	Cap binding complex-M00399	-0.0448239	0.97879
Ca	Cap binding complex-M00399	0.113817	0.995933
Ka	Cap binding complex-M00399	-0.0304888	0.951447
APOA1	Cap binding complex-M00399	0.070857	0.982935
Mg	Cap binding complex-M00399	-0.0351282	0.97772
APOB	Cap binding complex-M00399	-0.0768914	0.93114
Inorganic_phosphorus	Cap binding complex-M00399	0.0305971	0.993096
CO2	Cap binding complex-M00399	0.209454	0.987179
APOE	Cap binding complex-M00399	-0.071561	0.746022
TBA	Cap binding complex-M00399	-0.0607134	0.848645
CHOL	Cap binding complex-M00399	-0.00912909	0.981574
TRIG	Cap binding complex-M00399	-0.213496	0.462869
CP	Cap binding complex-M00399	0.0519388	0.997754
HDLC	Cap binding complex-M00399	0.11879	0.988863
MAO	Cap binding complex-M00399	-0.0217208	0.956771
LDLC	Cap binding complex-M00399	-0.000388711	0.999785
APOA	Cap binding complex-M00399	0.238105	0.916002
URIC	Cap binding complex-M00399	-0.192748	0.282868
BUN	Cap binding complex-M00399	0.0125357	0.972941
CREA	Cap binding complex-M00399	-0.230484	0.718392
TP	Cap binding complex-M00399	0.0719814	0.994788
TBIL	Cap binding complex-M00399	-0.0275292	0.959626
GGT	Cap binding complex-M00399	-0.206666	0.380837
ALB	Cap binding complex-M00399	0.00175866	0.990979
ALT	Cap binding complex-M00399	-0.10907	0.964475
DBIL	Cap binding complex-M00399	-0.0187657	0.922035
ALP	Cap binding complex-M00399	0.014898	0.981698
AST	Cap binding complex-M00399	-0.0297881	0.988561
iron	Cap binding complex-M00399	-0.218275	0.303854
UIBC	Cap binding complex-M00399	0.119212	0.6597
Hypertriglyceridemia	Lipopolysaccharide biosynthesis, KDO2-lipid A-M00060	0.044188	0.995575
T2d	Lipopolysaccharide biosynthesis, KDO2-lipid A-M00060	-0.0998683	0.991697
Hepatic	Lipopolysaccharide biosynthesis, KDO2-lipid A-M00060	-0.00736387	0.989663
gallbladder	Lipopolysaccharide biosynthesis, KDO2-lipid A-M00060	0.0678769	0.940861
systolic_BP	Lipopolysaccharide biosynthesis, KDO2-lipid A-M00060	0.0186897	0.958219
diastolic_BP	Lipopolysaccharide biosynthesis, KDO2-lipid A-M00060	0.0849471	0.793004
SBP.DBP	Lipopolysaccharide biosynthesis, KDO2-lipid A-M00060	-0.109945	0.874858
C13	Lipopolysaccharide biosynthesis, KDO2-lipid A-M00060	0.121819	0.997831
group1	Lipopolysaccharide biosynthesis, KDO2-lipid A-M00060	0.00454649	0.995872
X2hC.Peptide	Lipopolysaccharide biosynthesis, KDO2-lipid A-M00060	0.0735708	0.98892
X2.h_serum_insulin	Lipopolysaccharide biosynthesis, KDO2-lipid A-M00060	-0.0288328	0.985356
glucose	Lipopolysaccharide biosynthesis, KDO2-lipid A-M00060	-0.0462017	0.998223
Homocysteine	Lipopolysaccharide biosynthesis, KDO2-lipid A-M00060	-0.0528767	0.985846
VB12	Lipopolysaccharide biosynthesis, KDO2-lipid A-M00060	-0.090798	0.953091
C.Peptide	Lipopolysaccharide biosynthesis, KDO2-lipid A-M00060	0.0556293	0.838732
beta.collagen.degradation.products	Lipopolysaccharide biosynthesis, KDO2-lipid A-M00060	0.103567	0.925921
folic.acid	Lipopolysaccharide biosynthesis, KDO2-lipid A-M00060	0.023533	0.96636
Fasting_serum_insulin	Lipopolysaccharide biosynthesis, KDO2-lipid A-M00060	0.0178502	0.985253
Osteocalcin	Lipopolysaccharide biosynthesis, KDO2-lipid A-M00060	-0.00373098	0.987773
iPTH	Lipopolysaccharide biosynthesis, KDO2-lipid A-M00060	0.107262	0.96948
tP1NP	Lipopolysaccharide biosynthesis, KDO2-lipid A-M00060	0.0551846	0.997665
calcifediol	Lipopolysaccharide biosynthesis, KDO2-lipid A-M00060	0.0456436	0.978834
GA	Lipopolysaccharide biosynthesis, KDO2-lipid A-M00060	-0.0382499	0.874869
HB	Lipopolysaccharide biosynthesis, KDO2-lipid A-M00060	0.0223429	0.969392
HbA1c	Lipopolysaccharide biosynthesis, KDO2-lipid A-M00060	-0.0325111	0.962948
RBC	Lipopolysaccharide biosynthesis, KDO2-lipid A-M00060	0.062956	0.98857
WBC	Lipopolysaccharide biosynthesis, KDO2-lipid A-M00060	0.0704549	0.9601
Neutrophils	Lipopolysaccharide biosynthesis, KDO2-lipid A-M00060	0.0949531	0.999292
Lymphocytes	Lipopolysaccharide biosynthesis, KDO2-lipid A-M00060	-0.123055	0.681846
Monocytes	Lipopolysaccharide biosynthesis, KDO2-lipid A-M00060	0.0230038	0.940256
Eosinophils	Lipopolysaccharide biosynthesis, KDO2-lipid A-M00060	0.13926	0.995702
Basophils	Lipopolysaccharide biosynthesis, KDO2-lipid A-M00060	0.139467	0.345554
Hematocrit	Lipopolysaccharide biosynthesis, KDO2-lipid A-M00060	0.0578786	0.997939
MCV	Lipopolysaccharide biosynthesis, KDO2-lipid A-M00060	0.00855813	0.989256
MCHC_V	Lipopolysaccharide biosynthesis, KDO2-lipid A-M00060	-0.0160333	0.961624
MCHC_con	Lipopolysaccharide biosynthesis, KDO2-lipid A-M00060	0.0135348	0.946305
RDW	Lipopolysaccharide biosynthesis, KDO2-lipid A-M00060	0.151537	0.260282
PLT	Lipopolysaccharide biosynthesis, KDO2-lipid A-M00060	0.179571	0.576663
Mean_Platelet_Volume	Lipopolysaccharide biosynthesis, KDO2-lipid A-M00060	-0.0295026	0.990148
PDW	Lipopolysaccharide biosynthesis, KDO2-lipid A-M00060	-0.0383482	0.998538
PCT	Lipopolysaccharide biosynthesis, KDO2-lipid A-M00060	0.164942	0.558762
Reticulocyte	Lipopolysaccharide biosynthesis, KDO2-lipid A-M00060	0.12882	0.997707
X.LFR	Lipopolysaccharide biosynthesis, KDO2-lipid A-M00060	-0.0767427	0.934334
X.MFR	Lipopolysaccharide biosynthesis, KDO2-lipid A-M00060	0.0896015	0.947995
X.HFR	Lipopolysaccharide biosynthesis, KDO2-lipid A-M00060	0.0556907	0.976342
Prothrombin.time	Lipopolysaccharide biosynthesis, KDO2-lipid A-M00060	0.107187	0.890852
APTT	Lipopolysaccharide biosynthesis, KDO2-lipid A-M00060	-0.0292632	0.881953
Prothrombin_activity	Lipopolysaccharide biosynthesis, KDO2-lipid A-M00060	0.0325732	0.991554
plasma_fibrinogen	Lipopolysaccharide biosynthesis, KDO2-lipid A-M00060	-0.0383485	0.984083
iNR	Lipopolysaccharide biosynthesis, KDO2-lipid A-M00060	-0.0318327	0.986454
Prothrombin.time2	Lipopolysaccharide biosynthesis, KDO2-lipid A-M00060	-0.0333647	0.985112
Serum.ferritin	Lipopolysaccharide biosynthesis, KDO2-lipid A-M00060	0.0903222	0.924213
T3	Lipopolysaccharide biosynthesis, KDO2-lipid A-M00060	-0.0293338	0.9926
T4	Lipopolysaccharide biosynthesis, KDO2-lipid A-M00060	-0.0627923	0.756001
thyroxin	Lipopolysaccharide biosynthesis, KDO2-lipid A-M00060	-0.189908	0.594768
TSH	Lipopolysaccharide biosynthesis, KDO2-lipid A-M00060	0.207551	0.995032
triiodothyronine	Lipopolysaccharide biosynthesis, KDO2-lipid A-M00060	-0.0392205	0.997062
TPOA	Lipopolysaccharide biosynthesis, KDO2-lipid A-M00060	-0.0792169	0.948358
ATG	Lipopolysaccharide biosynthesis, KDO2-lipid A-M00060	-0.0445596	0.956883
FBG	Lipopolysaccharide biosynthesis, KDO2-lipid A-M00060	-0.108243	0.945051
E2	Lipopolysaccharide biosynthesis, KDO2-lipid A-M00060	0.138352	0.941686
X0min.prolactin	Lipopolysaccharide biosynthesis, KDO2-lipid A-M00060	0.00489167	0.973809
FSH	Lipopolysaccharide biosynthesis, KDO2-lipid A-M00060	-0.123543	0.593763
P	Lipopolysaccharide biosynthesis, KDO2-lipid A-M00060	-0.0231712	0.932002
T	Lipopolysaccharide biosynthesis, KDO2-lipid A-M00060	0.112135	0.993969
LH	Lipopolysaccharide biosynthesis, KDO2-lipid A-M00060	-0.120025	0.999692
ACL	Lipopolysaccharide biosynthesis, KDO2-lipid A-M00060	-0.0466157	0.929176
IgG	Lipopolysaccharide biosynthesis, KDO2-lipid A-M00060	0.0795112	0.996538
IgM	Lipopolysaccharide biosynthesis, KDO2-lipid A-M00060	0.00962605	0.991205
IgA	Lipopolysaccharide biosynthesis, KDO2-lipid A-M00060	0.201708	0.883276
B_lymphocytes	Lipopolysaccharide biosynthesis, KDO2-lipid A-M00060	-0.135921	0.944849
NK	Lipopolysaccharide biosynthesis, KDO2-lipid A-M00060	0.0118531	0.997928
ProBNP_E_	Lipopolysaccharide biosynthesis, KDO2-lipid A-M00060	-0.0680066	0.860659
CK	Lipopolysaccharide biosynthesis, KDO2-lipid A-M00060	0.00446704	0.994305
CKMB	Lipopolysaccharide biosynthesis, KDO2-lipid A-M00060	0.0872746	1
CKMB2	Lipopolysaccharide biosynthesis, KDO2-lipid A-M00060	-0.0941614	0.99064
Troponin.I	Lipopolysaccharide biosynthesis, KDO2-lipid A-M00060	0.0280466	0.982152
Troponin.T	Lipopolysaccharide biosynthesis, KDO2-lipid A-M00060	-0.0436818	0.998264
MYOG	Lipopolysaccharide biosynthesis, KDO2-lipid A-M00060	-0.0472662	0.989057
LDH	Lipopolysaccharide biosynthesis, KDO2-lipid A-M00060	-0.0401869	0.99261
CRP	Lipopolysaccharide biosynthesis, KDO2-lipid A-M00060	0.0284065	0.918045
β2.MG	Lipopolysaccharide biosynthesis, KDO2-lipid A-M00060	-0.109567	0.997933
α.Microglobulin	Lipopolysaccharide biosynthesis, KDO2-lipid A-M00060	0.0992147	0.949339
ACR	Lipopolysaccharide biosynthesis, KDO2-lipid A-M00060	0.0209288	0.961116
mpas1.00.1.s.	Lipopolysaccharide biosynthesis, KDO2-lipid A-M00060	-0.00270926	0.988593
mpas15.00.1.s.	Lipopolysaccharide biosynthesis, KDO2-lipid A-M00060	0.0301616	0.938669
mpas130.00.1.s.	Lipopolysaccharide biosynthesis, KDO2-lipid A-M00060	0.0823344	0.772645
mpas1200.00.1.s.	Lipopolysaccharide biosynthesis, KDO2-lipid A-M00060	-0.00451212	0.99106
chloride	Lipopolysaccharide biosynthesis, KDO2-lipid A-M00060	0.0808064	0.982176
AMY.	Lipopolysaccharide biosynthesis, KDO2-lipid A-M00060	-0.00252357	0.999242
NA1	Lipopolysaccharide biosynthesis, KDO2-lipid A-M00060	0.0194334	0.996573
LPS	Lipopolysaccharide biosynthesis, KDO2-lipid A-M00060	0.0382095	0.97879
Ca	Lipopolysaccharide biosynthesis, KDO2-lipid A-M00060	-0.110739	0.995933
Ka	Lipopolysaccharide biosynthesis, KDO2-lipid A-M00060	-0.0577982	0.92078
APOA1	Lipopolysaccharide biosynthesis, KDO2-lipid A-M00060	0.0122672	0.982935
Mg	Lipopolysaccharide biosynthesis, KDO2-lipid A-M00060	-0.141379	0.97772
APOB	Lipopolysaccharide biosynthesis, KDO2-lipid A-M00060	-0.0446678	0.975866
Inorganic_phosphorus	Lipopolysaccharide biosynthesis, KDO2-lipid A-M00060	-0.146904	0.993096
CO2	Lipopolysaccharide biosynthesis, KDO2-lipid A-M00060	-0.129756	0.987179
APOE	Lipopolysaccharide biosynthesis, KDO2-lipid A-M00060	-0.0035584	0.993226
TBA	Lipopolysaccharide biosynthesis, KDO2-lipid A-M00060	0.0160888	0.966856
CHOL	Lipopolysaccharide biosynthesis, KDO2-lipid A-M00060	-0.0690219	0.954524
TRIG	Lipopolysaccharide biosynthesis, KDO2-lipid A-M00060	-0.0085602	0.994661
CP	Lipopolysaccharide biosynthesis, KDO2-lipid A-M00060	-0.149323	0.997754
HDLC	Lipopolysaccharide biosynthesis, KDO2-lipid A-M00060	-0.019243	0.988863
MAO	Lipopolysaccharide biosynthesis, KDO2-lipid A-M00060	0.000454152	0.996518
LDLC	Lipopolysaccharide biosynthesis, KDO2-lipid A-M00060	-0.0915438	0.948332
APOA	Lipopolysaccharide biosynthesis, KDO2-lipid A-M00060	-0.110327	0.969356
URIC	Lipopolysaccharide biosynthesis, KDO2-lipid A-M00060	0.209082	0.24291
BUN	Lipopolysaccharide biosynthesis, KDO2-lipid A-M00060	-0.12101	0.843003
CREA	Lipopolysaccharide biosynthesis, KDO2-lipid A-M00060	0.0907111	0.80233
TP	Lipopolysaccharide biosynthesis, KDO2-lipid A-M00060	-0.0489531	0.994788
TBIL	Lipopolysaccharide biosynthesis, KDO2-lipid A-M00060	0.0759132	0.959626
GGT	Lipopolysaccharide biosynthesis, KDO2-lipid A-M00060	0.188721	0.383225
ALB	Lipopolysaccharide biosynthesis, KDO2-lipid A-M00060	-0.106615	0.982771
ALT	Lipopolysaccharide biosynthesis, KDO2-lipid A-M00060	0.153039	0.936009
DBIL	Lipopolysaccharide biosynthesis, KDO2-lipid A-M00060	0.110869	0.78892
ALP	Lipopolysaccharide biosynthesis, KDO2-lipid A-M00060	0.108503	0.981698
AST	Lipopolysaccharide biosynthesis, KDO2-lipid A-M00060	0.12246	0.988561
iron	Lipopolysaccharide biosynthesis, KDO2-lipid A-M00060	0.0694	0.864948
UIBC	Lipopolysaccharide biosynthesis, KDO2-lipid A-M00060	-0.0713207	0.814654
Hypertriglyceridemia	C5 isoprenoid biosynthesis, mevalonate pathway-M00095	-0.0141961	0.995575
T2d	C5 isoprenoid biosynthesis, mevalonate pathway-M00095	-0.0202491	0.991697
Hepatic	C5 isoprenoid biosynthesis, mevalonate pathway-M00095	0.0411979	0.964201
gallbladder	C5 isoprenoid biosynthesis, mevalonate pathway-M00095	0.0228003	0.992801
systolic_BP	C5 isoprenoid biosynthesis, mevalonate pathway-M00095	-0.0215427	0.947215
diastolic_BP	C5 isoprenoid biosynthesis, mevalonate pathway-M00095	-0.0467314	0.885279
SBP.DBP	C5 isoprenoid biosynthesis, mevalonate pathway-M00095	0.0029607	0.99187
C13	C5 isoprenoid biosynthesis, mevalonate pathway-M00095	-0.0365456	0.997831
group1	C5 isoprenoid biosynthesis, mevalonate pathway-M00095	0.044101	0.974283
X2hC.Peptide	C5 isoprenoid biosynthesis, mevalonate pathway-M00095	0.0563808	0.98892
X2.h_serum_insulin	C5 isoprenoid biosynthesis, mevalonate pathway-M00095	0.0295379	0.985356
glucose	C5 isoprenoid biosynthesis, mevalonate pathway-M00095	0.050204	0.998223
Homocysteine	C5 isoprenoid biosynthesis, mevalonate pathway-M00095	0.0114196	0.998851
VB12	C5 isoprenoid biosynthesis, mevalonate pathway-M00095	-0.11678	0.953091
C.Peptide	C5 isoprenoid biosynthesis, mevalonate pathway-M00095	0.00804097	0.97974
beta.collagen.degradation.products	C5 isoprenoid biosynthesis, mevalonate pathway-M00095	-0.0851229	0.935236
folic.acid	C5 isoprenoid biosynthesis, mevalonate pathway-M00095	-0.0907715	0.96636
Fasting_serum_insulin	C5 isoprenoid biosynthesis, mevalonate pathway-M00095	0.0122697	0.985253
Osteocalcin	C5 isoprenoid biosynthesis, mevalonate pathway-M00095	-0.0850846	0.928848
iPTH	C5 isoprenoid biosynthesis, mevalonate pathway-M00095	-0.0251176	0.979394
tP1NP	C5 isoprenoid biosynthesis, mevalonate pathway-M00095	0.0132411	0.997665
calcifediol	C5 isoprenoid biosynthesis, mevalonate pathway-M00095	-0.0700988	0.978834
GA	C5 isoprenoid biosynthesis, mevalonate pathway-M00095	-0.0306344	0.900391
HB	C5 isoprenoid biosynthesis, mevalonate pathway-M00095	-0.0709908	0.969392
HbA1c	C5 isoprenoid biosynthesis, mevalonate pathway-M00095	0.0271654	0.962948
RBC	C5 isoprenoid biosynthesis, mevalonate pathway-M00095	-0.135328	0.880619
WBC	C5 isoprenoid biosynthesis, mevalonate pathway-M00095	-0.0634342	0.979305
Neutrophils	C5 isoprenoid biosynthesis, mevalonate pathway-M00095	0.0165199	0.999292
Lymphocytes	C5 isoprenoid biosynthesis, mevalonate pathway-M00095	-0.0357985	0.944605
Monocytes	C5 isoprenoid biosynthesis, mevalonate pathway-M00095	0.0958417	0.686586
Eosinophils	C5 isoprenoid biosynthesis, mevalonate pathway-M00095	-0.00139897	0.998436
Basophils	C5 isoprenoid biosynthesis, mevalonate pathway-M00095	-0.244359	0.115785
Hematocrit	C5 isoprenoid biosynthesis, mevalonate pathway-M00095	-0.143597	0.997939
MCV	C5 isoprenoid biosynthesis, mevalonate pathway-M00095	0.0160282	0.989256
MCHC_V	C5 isoprenoid biosynthesis, mevalonate pathway-M00095	0.0948142	0.79087
MCHC_con	C5 isoprenoid biosynthesis, mevalonate pathway-M00095	0.0346355	0.940764
RDW	C5 isoprenoid biosynthesis, mevalonate pathway-M00095	-0.0900324	0.614925
PLT	C5 isoprenoid biosynthesis, mevalonate pathway-M00095	-0.0705318	0.815146
Mean_Platelet_Volume	C5 isoprenoid biosynthesis, mevalonate pathway-M00095	-0.128493	0.990148
PDW	C5 isoprenoid biosynthesis, mevalonate pathway-M00095	-0.0944481	0.998538
PCT	C5 isoprenoid biosynthesis, mevalonate pathway-M00095	-0.068154	0.806527
Reticulocyte	C5 isoprenoid biosynthesis, mevalonate pathway-M00095	0.0118639	0.997707
X.LFR	C5 isoprenoid biosynthesis, mevalonate pathway-M00095	-0.0582381	0.934334
X.MFR	C5 isoprenoid biosynthesis, mevalonate pathway-M00095	0.0472758	0.947995
X.HFR	C5 isoprenoid biosynthesis, mevalonate pathway-M00095	0.138259	0.976342
Prothrombin.time	C5 isoprenoid biosynthesis, mevalonate pathway-M00095	0.0554694	0.984607
APTT	C5 isoprenoid biosynthesis, mevalonate pathway-M00095	-0.0816368	0.792671
Prothrombin_activity	C5 isoprenoid biosynthesis, mevalonate pathway-M00095	-0.0145958	0.991554
plasma_fibrinogen	C5 isoprenoid biosynthesis, mevalonate pathway-M00095	-0.0122584	0.995527
iNR	C5 isoprenoid biosynthesis, mevalonate pathway-M00095	0.0170289	0.986454
Prothrombin.time2	C5 isoprenoid biosynthesis, mevalonate pathway-M00095	0.0172877	0.985112
Serum.ferritin	C5 isoprenoid biosynthesis, mevalonate pathway-M00095	-0.0709741	0.927277
T3	C5 isoprenoid biosynthesis, mevalonate pathway-M00095	-0.0349067	0.9926
T4	C5 isoprenoid biosynthesis, mevalonate pathway-M00095	0.133278	0.472212
thyroxin	C5 isoprenoid biosynthesis, mevalonate pathway-M00095	0.169723	0.649817
TSH	C5 isoprenoid biosynthesis, mevalonate pathway-M00095	-0.00991929	0.995032
triiodothyronine	C5 isoprenoid biosynthesis, mevalonate pathway-M00095	-0.0292106	0.997062
TPOA	C5 isoprenoid biosynthesis, mevalonate pathway-M00095	0.109186	0.915113
ATG	C5 isoprenoid biosynthesis, mevalonate pathway-M00095	0.184335	0.956883
FBG	C5 isoprenoid biosynthesis, mevalonate pathway-M00095	0.050891	0.945051
E2	C5 isoprenoid biosynthesis, mevalonate pathway-M00095	0.0291099	0.963994
X0min.prolactin	C5 isoprenoid biosynthesis, mevalonate pathway-M00095	-0.024871	0.936324
FSH	C5 isoprenoid biosynthesis, mevalonate pathway-M00095	0.0446415	0.839779
P	C5 isoprenoid biosynthesis, mevalonate pathway-M00095	-0.0207684	0.943538
T	C5 isoprenoid biosynthesis, mevalonate pathway-M00095	-0.084229	0.993969
LH	C5 isoprenoid biosynthesis, mevalonate pathway-M00095	0.0252758	0.999692
ACL	C5 isoprenoid biosynthesis, mevalonate pathway-M00095	0.0719829	0.929176
IgG	C5 isoprenoid biosynthesis, mevalonate pathway-M00095	-0.0207131	0.996538
IgM	C5 isoprenoid biosynthesis, mevalonate pathway-M00095	0.00726986	0.991205
IgA	C5 isoprenoid biosynthesis, mevalonate pathway-M00095	-0.182608	0.883276
B_lymphocytes	C5 isoprenoid biosynthesis, mevalonate pathway-M00095	-0.101091	0.944849
NK	C5 isoprenoid biosynthesis, mevalonate pathway-M00095	-0.0738149	0.997928
ProBNP_E_	C5 isoprenoid biosynthesis, mevalonate pathway-M00095	0.0205217	0.973598
CK	C5 isoprenoid biosynthesis, mevalonate pathway-M00095	-0.105889	0.797872
CKMB	C5 isoprenoid biosynthesis, mevalonate pathway-M00095	0.0521174	1
CKMB2	C5 isoprenoid biosynthesis, mevalonate pathway-M00095	-0.00231529	0.996871
Troponin.I	C5 isoprenoid biosynthesis, mevalonate pathway-M00095	-0.0317471	0.982152
Troponin.T	C5 isoprenoid biosynthesis, mevalonate pathway-M00095	-0.0368327	0.998264
MYOG	C5 isoprenoid biosynthesis, mevalonate pathway-M00095	0.033233	0.989057
LDH	C5 isoprenoid biosynthesis, mevalonate pathway-M00095	-0.127361	0.99261
CRP	C5 isoprenoid biosynthesis, mevalonate pathway-M00095	0.114625	0.613441
β2.MG	C5 isoprenoid biosynthesis, mevalonate pathway-M00095	-0.0565986	0.997933
α.Microglobulin	C5 isoprenoid biosynthesis, mevalonate pathway-M00095	-0.0165601	0.968137
ACR	C5 isoprenoid biosynthesis, mevalonate pathway-M00095	0.110632	0.712615
mpas1.00.1.s.	C5 isoprenoid biosynthesis, mevalonate pathway-M00095	0.00103348	0.992936
mpas15.00.1.s.	C5 isoprenoid biosynthesis, mevalonate pathway-M00095	-0.0165665	0.953007
mpas130.00.1.s.	C5 isoprenoid biosynthesis, mevalonate pathway-M00095	0.0239474	0.957418
mpas1200.00.1.s.	C5 isoprenoid biosynthesis, mevalonate pathway-M00095	0.050963	0.890388
chloride	C5 isoprenoid biosynthesis, mevalonate pathway-M00095	0.0184991	0.982176
AMY.	C5 isoprenoid biosynthesis, mevalonate pathway-M00095	0.0102665	0.996136
NA1	C5 isoprenoid biosynthesis, mevalonate pathway-M00095	0.0241557	0.996573
LPS	C5 isoprenoid biosynthesis, mevalonate pathway-M00095	-0.0534906	0.97879
Ca	C5 isoprenoid biosynthesis, mevalonate pathway-M00095	-0.0005746	0.997112
Ka	C5 isoprenoid biosynthesis, mevalonate pathway-M00095	0.0733209	0.898551
APOA1	C5 isoprenoid biosynthesis, mevalonate pathway-M00095	-0.0757634	0.982935
Mg	C5 isoprenoid biosynthesis, mevalonate pathway-M00095	-0.00237662	0.995886
APOB	C5 isoprenoid biosynthesis, mevalonate pathway-M00095	0.104465	0.846409
Inorganic_phosphorus	C5 isoprenoid biosynthesis, mevalonate pathway-M00095	0.102508	0.993096
CO2	C5 isoprenoid biosynthesis, mevalonate pathway-M00095	0.00658111	0.987179
APOE	C5 isoprenoid biosynthesis, mevalonate pathway-M00095	0.127758	0.44736
TBA	C5 isoprenoid biosynthesis, mevalonate pathway-M00095	-0.0632332	0.848645
CHOL	C5 isoprenoid biosynthesis, mevalonate pathway-M00095	0.0643022	0.954524
TRIG	C5 isoprenoid biosynthesis, mevalonate pathway-M00095	0.0789594	0.964664
CP	C5 isoprenoid biosynthesis, mevalonate pathway-M00095	0.0615828	0.997754
HDLC	C5 isoprenoid biosynthesis, mevalonate pathway-M00095	-0.116128	0.988863
MAO	C5 isoprenoid biosynthesis, mevalonate pathway-M00095	0.0882804	0.900544
LDLC	C5 isoprenoid biosynthesis, mevalonate pathway-M00095	0.0657194	0.948332
APOA	C5 isoprenoid biosynthesis, mevalonate pathway-M00095	0.077837	0.996174
URIC	C5 isoprenoid biosynthesis, mevalonate pathway-M00095	-0.178207	0.334911
BUN	C5 isoprenoid biosynthesis, mevalonate pathway-M00095	-0.0442154	0.909723
CREA	C5 isoprenoid biosynthesis, mevalonate pathway-M00095	-0.0870441	0.808129
TP	C5 isoprenoid biosynthesis, mevalonate pathway-M00095	0.0212464	0.994788
TBIL	C5 isoprenoid biosynthesis, mevalonate pathway-M00095	0.0615551	0.959626
GGT	C5 isoprenoid biosynthesis, mevalonate pathway-M00095	-0.0677023	0.872868
ALB	C5 isoprenoid biosynthesis, mevalonate pathway-M00095	0.0197345	0.982771
ALT	C5 isoprenoid biosynthesis, mevalonate pathway-M00095	-0.0355566	0.992883
DBIL	C5 isoprenoid biosynthesis, mevalonate pathway-M00095	0.0327516	0.896816
ALP	C5 isoprenoid biosynthesis, mevalonate pathway-M00095	0.046349	0.981698
AST	C5 isoprenoid biosynthesis, mevalonate pathway-M00095	-0.0647629	0.988561
iron	C5 isoprenoid biosynthesis, mevalonate pathway-M00095	-0.0531073	0.900503
UIBC	C5 isoprenoid biosynthesis, mevalonate pathway-M00095	0.0607119	0.843993
Hypertriglyceridemia	F420 biosynthesis-M00378	-0.0314758	0.995575
T2d	F420 biosynthesis-M00378	0.0668355	0.991697
Hepatic	F420 biosynthesis-M00378	0.0970992	0.964201
gallbladder	F420 biosynthesis-M00378	-0.0487571	0.966731
systolic_BP	F420 biosynthesis-M00378	-0.0131602	0.972975
diastolic_BP	F420 biosynthesis-M00378	0.0268805	0.936602
SBP.DBP	F420 biosynthesis-M00378	0.0187933	0.98213
C13	F420 biosynthesis-M00378	0.191622	0.997831
group1	F420 biosynthesis-M00378	0.113273	0.944544
X2hC.Peptide	F420 biosynthesis-M00378	0.00695022	0.996925
X2.h_serum_insulin	F420 biosynthesis-M00378	-0.00953761	0.987492
glucose	F420 biosynthesis-M00378	-0.0434607	0.998223
Homocysteine	F420 biosynthesis-M00378	0.0118819	0.998851
VB12	F420 biosynthesis-M00378	-0.128892	0.953091
C.Peptide	F420 biosynthesis-M00378	0.0949381	0.743739
beta.collagen.degradation.products	F420 biosynthesis-M00378	0.0690831	0.97907
folic.acid	F420 biosynthesis-M00378	0.00647293	0.987711
Fasting_serum_insulin	F420 biosynthesis-M00378	0.0699447	0.858888
Osteocalcin	F420 biosynthesis-M00378	0.144341	0.928848
iPTH	F420 biosynthesis-M00378	0.0966344	0.96948
tP1NP	F420 biosynthesis-M00378	0.0765971	0.997665
calcifediol	F420 biosynthesis-M00378	-0.0572442	0.978834
GA	F420 biosynthesis-M00378	0.0833426	0.711496
HB	F420 biosynthesis-M00378	-0.0309886	0.969392
HbA1c	F420 biosynthesis-M00378	0.0969354	0.924908
RBC	F420 biosynthesis-M00378	-0.076044	0.927346
WBC	F420 biosynthesis-M00378	0.119789	0.943084
Neutrophils	F420 biosynthesis-M00378	-0.0567574	0.999292
Lymphocytes	F420 biosynthesis-M00378	0.0782249	0.851992
Monocytes	F420 biosynthesis-M00378	-0.062376	0.803904
Eosinophils	F420 biosynthesis-M00378	-0.0255149	0.995702
Basophils	F420 biosynthesis-M00378	-0.0250313	0.936932
Hematocrit	F420 biosynthesis-M00378	-0.0683146	0.997939
MCV	F420 biosynthesis-M00378	-0.0151635	0.989256
MCHC_V	F420 biosynthesis-M00378	0.00662893	0.97314
MCHC_con	F420 biosynthesis-M00378	0.00189466	0.991882
RDW	F420 biosynthesis-M00378	-0.130286	0.357961
PLT	F420 biosynthesis-M00378	0.0328702	0.930968
Mean_Platelet_Volume	F420 biosynthesis-M00378	-0.0648473	0.990148
PDW	F420 biosynthesis-M00378	-0.00949	0.998538
PCT	F420 biosynthesis-M00378	0.0319756	0.928989
Reticulocyte	F420 biosynthesis-M00378	0.0364984	0.997707
X.LFR	F420 biosynthesis-M00378	-0.072105	0.934334
X.MFR	F420 biosynthesis-M00378	0.0864455	0.947995
X.HFR	F420 biosynthesis-M00378	-0.0724714	0.976342
Prothrombin.time	F420 biosynthesis-M00378	-0.0531219	0.984607
APTT	F420 biosynthesis-M00378	0.0455433	0.845192
Prothrombin_activity	F420 biosynthesis-M00378	-0.00539246	0.992663
plasma_fibrinogen	F420 biosynthesis-M00378	0.122009	0.984083
iNR	F420 biosynthesis-M00378	0.00410404	0.986454
Prothrombin.time2	F420 biosynthesis-M00378	0.0104752	0.985112
Serum.ferritin	F420 biosynthesis-M00378	0.0525875	0.968245
T3	F420 biosynthesis-M00378	-0.017931	0.9926
T4	F420 biosynthesis-M00378	-0.090649	0.65068
thyroxin	F420 biosynthesis-M00378	-0.0762544	0.783339
TSH	F420 biosynthesis-M00378	-0.0327107	0.995032
triiodothyronine	F420 biosynthesis-M00378	0.0262125	0.997062
TPOA	F420 biosynthesis-M00378	0.0508589	0.948358
ATG	F420 biosynthesis-M00378	-0.0256177	0.964396
FBG	F420 biosynthesis-M00378	-0.0156718	0.979098
E2	F420 biosynthesis-M00378	0.0543823	0.941686
X0min.prolactin	F420 biosynthesis-M00378	0.141091	0.798415
FSH	F420 biosynthesis-M00378	0.0738109	0.759683
P	F420 biosynthesis-M00378	0.0818274	0.711879
T	F420 biosynthesis-M00378	-0.0121098	0.995927
LH	F420 biosynthesis-M00378	0.0390749	0.999692
ACL	F420 biosynthesis-M00378	-0.0210317	0.970094
IgG	F420 biosynthesis-M00378	0.182081	0.996538
IgM	F420 biosynthesis-M00378	-0.000753943	0.995841
IgA	F420 biosynthesis-M00378	0.157744	0.883276
B_lymphocytes	F420 biosynthesis-M00378	0.0288338	0.981715
NK	F420 biosynthesis-M00378	0.00030371	0.997928
ProBNP_E_	F420 biosynthesis-M00378	-0.0118102	0.973598
CK	F420 biosynthesis-M00378	-0.0349955	0.941001
CKMB	F420 biosynthesis-M00378	0.0412113	1
CKMB2	F420 biosynthesis-M00378	-0.106163	0.99064
Troponin.I	F420 biosynthesis-M00378	-0.111986	0.982152
Troponin.T	F420 biosynthesis-M00378	0.00587968	0.998264
MYOG	F420 biosynthesis-M00378	-0.0759703	0.988791
LDH	F420 biosynthesis-M00378	-0.0594109	0.99261
CRP	F420 biosynthesis-M00378	-0.0606412	0.853976
β2.MG	F420 biosynthesis-M00378	0.0372681	0.997933
α.Microglobulin	F420 biosynthesis-M00378	0.166928	0.949339
ACR	F420 biosynthesis-M00378	0.188007	0.287201
mpas1.00.1.s.	F420 biosynthesis-M00378	-0.040289	0.950703
mpas15.00.1.s.	F420 biosynthesis-M00378	-0.0680504	0.856283
mpas130.00.1.s.	F420 biosynthesis-M00378	-0.0133476	0.983404
mpas1200.00.1.s.	F420 biosynthesis-M00378	-0.00969616	0.987805
chloride	F420 biosynthesis-M00378	0.0710568	0.982176
AMY.	F420 biosynthesis-M00378	-0.0860097	0.935043
NA1	F420 biosynthesis-M00378	0.0501899	0.996573
LPS	F420 biosynthesis-M00378	-0.0143871	0.97879
Ca	F420 biosynthesis-M00378	-0.138307	0.995933
Ka	F420 biosynthesis-M00378	-0.0343747	0.949763
APOA1	F420 biosynthesis-M00378	-0.105415	0.982935
Mg	F420 biosynthesis-M00378	0.053423	0.97772
APOB	F420 biosynthesis-M00378	-0.0595506	0.951552
Inorganic_phosphorus	F420 biosynthesis-M00378	-0.0188299	0.993096
CO2	F420 biosynthesis-M00378	-0.0692707	0.987179
APOE	F420 biosynthesis-M00378	-0.0842804	0.65814
TBA	F420 biosynthesis-M00378	0.148338	0.72733
CHOL	F420 biosynthesis-M00378	-0.119456	0.954524
TRIG	F420 biosynthesis-M00378	0.0443846	0.964664
CP	F420 biosynthesis-M00378	-0.186732	0.997754
HDLC	F420 biosynthesis-M00378	-0.166054	0.988863
MAO	F420 biosynthesis-M00378	0.106373	0.900544
LDLC	F420 biosynthesis-M00378	-0.05392	0.951342
APOA	F420 biosynthesis-M00378	-0.0217747	0.996174
URIC	F420 biosynthesis-M00378	-0.0773971	0.800333
BUN	F420 biosynthesis-M00378	-0.0676702	0.893826
CREA	F420 biosynthesis-M00378	-0.0607431	0.925485
TP	F420 biosynthesis-M00378	-0.0528242	0.994788
TBIL	F420 biosynthesis-M00378	-0.0899855	0.959626
GGT	F420 biosynthesis-M00378	-0.0387571	0.907935
ALB	F420 biosynthesis-M00378	-0.039865	0.982771
ALT	F420 biosynthesis-M00378	-0.113999	0.964475
DBIL	F420 biosynthesis-M00378	-0.0977268	0.798557
ALP	F420 biosynthesis-M00378	0.0358257	0.981698
AST	F420 biosynthesis-M00378	-0.0889552	0.988561
iron	F420 biosynthesis-M00378	-0.0458374	0.929767
UIBC	F420 biosynthesis-M00378	-0.101163	0.715388
Hypertriglyceridemia	Isoleucine biosynthesis, threonine => 2-oxobutanoate => isoleucine-M00570	0.0781787	0.995575
T2d	Isoleucine biosynthesis, threonine => 2-oxobutanoate => isoleucine-M00570	0.101364	0.991697
Hepatic	Isoleucine biosynthesis, threonine => 2-oxobutanoate => isoleucine-M00570	0.0308486	0.969285
gallbladder	Isoleucine biosynthesis, threonine => 2-oxobutanoate => isoleucine-M00570	-0.0668286	0.940861
systolic_BP	Isoleucine biosynthesis, threonine => 2-oxobutanoate => isoleucine-M00570	0.191173	0.801662
diastolic_BP	Isoleucine biosynthesis, threonine => 2-oxobutanoate => isoleucine-M00570	0.172513	0.625445
SBP.DBP	Isoleucine biosynthesis, threonine => 2-oxobutanoate => isoleucine-M00570	-0.0378227	0.940079
C13	Isoleucine biosynthesis, threonine => 2-oxobutanoate => isoleucine-M00570	0.0759024	0.997831
group1	Isoleucine biosynthesis, threonine => 2-oxobutanoate => isoleucine-M00570	-0.113662	0.944544
X2hC.Peptide	Isoleucine biosynthesis, threonine => 2-oxobutanoate => isoleucine-M00570	0.0656993	0.98892
X2.h_serum_insulin	Isoleucine biosynthesis, threonine => 2-oxobutanoate => isoleucine-M00570	0.0622464	0.985356
glucose	Isoleucine biosynthesis, threonine => 2-oxobutanoate => isoleucine-M00570	0.163989	0.802056
Homocysteine	Isoleucine biosynthesis, threonine => 2-oxobutanoate => isoleucine-M00570	0.0319681	0.994892
VB12	Isoleucine biosynthesis, threonine => 2-oxobutanoate => isoleucine-M00570	0.0496189	0.953091
C.Peptide	Isoleucine biosynthesis, threonine => 2-oxobutanoate => isoleucine-M00570	0.105349	0.699648
beta.collagen.degradation.products	Isoleucine biosynthesis, threonine => 2-oxobutanoate => isoleucine-M00570	-0.0549326	0.97907
folic.acid	Isoleucine biosynthesis, threonine => 2-oxobutanoate => isoleucine-M00570	-0.0420541	0.96636
Fasting_serum_insulin	Isoleucine biosynthesis, threonine => 2-oxobutanoate => isoleucine-M00570	0.128612	0.842
Osteocalcin	Isoleucine biosynthesis, threonine => 2-oxobutanoate => isoleucine-M00570	-0.087451	0.928848
iPTH	Isoleucine biosynthesis, threonine => 2-oxobutanoate => isoleucine-M00570	-0.0457424	0.96948
tP1NP	Isoleucine biosynthesis, threonine => 2-oxobutanoate => isoleucine-M00570	-0.0354835	0.997665
calcifediol	Isoleucine biosynthesis, threonine => 2-oxobutanoate => isoleucine-M00570	0.028541	0.978834
GA	Isoleucine biosynthesis, threonine => 2-oxobutanoate => isoleucine-M00570	-0.151084	0.539791
HB	Isoleucine biosynthesis, threonine => 2-oxobutanoate => isoleucine-M00570	0.0547948	0.969392
HbA1c	Isoleucine biosynthesis, threonine => 2-oxobutanoate => isoleucine-M00570	0.0187176	0.972132
RBC	Isoleucine biosynthesis, threonine => 2-oxobutanoate => isoleucine-M00570	-0.0110602	0.995169
WBC	Isoleucine biosynthesis, threonine => 2-oxobutanoate => isoleucine-M00570	0.0131413	0.99681
Neutrophils	Isoleucine biosynthesis, threonine => 2-oxobutanoate => isoleucine-M00570	0.155961	0.999292
Lymphocytes	Isoleucine biosynthesis, threonine => 2-oxobutanoate => isoleucine-M00570	-0.0694915	0.882355
Monocytes	Isoleucine biosynthesis, threonine => 2-oxobutanoate => isoleucine-M00570	-0.182532	0.230056
Eosinophils	Isoleucine biosynthesis, threonine => 2-oxobutanoate => isoleucine-M00570	0.082051	0.995702
Basophils	Isoleucine biosynthesis, threonine => 2-oxobutanoate => isoleucine-M00570	-0.10827	0.506977
Hematocrit	Isoleucine biosynthesis, threonine => 2-oxobutanoate => isoleucine-M00570	-0.0277587	0.997939
MCV	Isoleucine biosynthesis, threonine => 2-oxobutanoate => isoleucine-M00570	-0.0398579	0.989256
MCHC_V	Isoleucine biosynthesis, threonine => 2-oxobutanoate => isoleucine-M00570	0.123752	0.667564
MCHC_con	Isoleucine biosynthesis, threonine => 2-oxobutanoate => isoleucine-M00570	0.15511	0.52539
RDW	Isoleucine biosynthesis, threonine => 2-oxobutanoate => isoleucine-M00570	-0.151012	0.260282
PLT	Isoleucine biosynthesis, threonine => 2-oxobutanoate => isoleucine-M00570	-0.0757239	0.799917
Mean_Platelet_Volume	Isoleucine biosynthesis, threonine => 2-oxobutanoate => isoleucine-M00570	-0.0813574	0.990148
PDW	Isoleucine biosynthesis, threonine => 2-oxobutanoate => isoleucine-M00570	-0.0611994	0.998538
PCT	Isoleucine biosynthesis, threonine => 2-oxobutanoate => isoleucine-M00570	-0.0738568	0.791979
Reticulocyte	Isoleucine biosynthesis, threonine => 2-oxobutanoate => isoleucine-M00570	0.0292176	0.997707
X.LFR	Isoleucine biosynthesis, threonine => 2-oxobutanoate => isoleucine-M00570	-0.0324032	0.961398
X.MFR	Isoleucine biosynthesis, threonine => 2-oxobutanoate => isoleucine-M00570	0.0172486	0.962022
X.HFR	Isoleucine biosynthesis, threonine => 2-oxobutanoate => isoleucine-M00570	0.205352	0.976342
Prothrombin.time	Isoleucine biosynthesis, threonine => 2-oxobutanoate => isoleucine-M00570	-0.00426889	0.984949
APTT	Isoleucine biosynthesis, threonine => 2-oxobutanoate => isoleucine-M00570	-0.153241	0.543529
Prothrombin_activity	Isoleucine biosynthesis, threonine => 2-oxobutanoate => isoleucine-M00570	0.0618693	0.991554
plasma_fibrinogen	Isoleucine biosynthesis, threonine => 2-oxobutanoate => isoleucine-M00570	0.0830481	0.984083
iNR	Isoleucine biosynthesis, threonine => 2-oxobutanoate => isoleucine-M00570	-0.0594246	0.986454
Prothrombin.time2	Isoleucine biosynthesis, threonine => 2-oxobutanoate => isoleucine-M00570	-0.0698753	0.985112
Serum.ferritin	Isoleucine biosynthesis, threonine => 2-oxobutanoate => isoleucine-M00570	0.0436636	0.968502
T3	Isoleucine biosynthesis, threonine => 2-oxobutanoate => isoleucine-M00570	-0.0184931	0.9926
T4	Isoleucine biosynthesis, threonine => 2-oxobutanoate => isoleucine-M00570	0.113967	0.551265
thyroxin	Isoleucine biosynthesis, threonine => 2-oxobutanoate => isoleucine-M00570	0.0969446	0.770945
TSH	Isoleucine biosynthesis, threonine => 2-oxobutanoate => isoleucine-M00570	-0.0119986	0.995032
triiodothyronine	Isoleucine biosynthesis, threonine => 2-oxobutanoate => isoleucine-M00570	-0.0324411	0.997062
TPOA	Isoleucine biosynthesis, threonine => 2-oxobutanoate => isoleucine-M00570	-0.0847583	0.948358
ATG	Isoleucine biosynthesis, threonine => 2-oxobutanoate => isoleucine-M00570	-0.016613	0.964396
FBG	Isoleucine biosynthesis, threonine => 2-oxobutanoate => isoleucine-M00570	0.0208586	0.979098
E2	Isoleucine biosynthesis, threonine => 2-oxobutanoate => isoleucine-M00570	-0.146351	0.941686
X0min.prolactin	Isoleucine biosynthesis, threonine => 2-oxobutanoate => isoleucine-M00570	-0.151341	0.798415
FSH	Isoleucine biosynthesis, threonine => 2-oxobutanoate => isoleucine-M00570	0.135445	0.577342
P	Isoleucine biosynthesis, threonine => 2-oxobutanoate => isoleucine-M00570	-0.164429	0.509857
T	Isoleucine biosynthesis, threonine => 2-oxobutanoate => isoleucine-M00570	0.000232439	0.998933
LH	Isoleucine biosynthesis, threonine => 2-oxobutanoate => isoleucine-M00570	0.114776	0.999692
ACL	Isoleucine biosynthesis, threonine => 2-oxobutanoate => isoleucine-M00570	-0.0831653	0.929176
IgG	Isoleucine biosynthesis, threonine => 2-oxobutanoate => isoleucine-M00570	-0.0104309	0.996538
IgM	Isoleucine biosynthesis, threonine => 2-oxobutanoate => isoleucine-M00570	0.0334205	0.970871
IgA	Isoleucine biosynthesis, threonine => 2-oxobutanoate => isoleucine-M00570	-0.197432	0.883276
B_lymphocytes	Isoleucine biosynthesis, threonine => 2-oxobutanoate => isoleucine-M00570	0.0170871	0.981715
NK	Isoleucine biosynthesis, threonine => 2-oxobutanoate => isoleucine-M00570	0.0931932	0.997928
ProBNP_E_	Isoleucine biosynthesis, threonine => 2-oxobutanoate => isoleucine-M00570	-0.0174667	0.973598
CK	Isoleucine biosynthesis, threonine => 2-oxobutanoate => isoleucine-M00570	-0.0771608	0.865545
CKMB	Isoleucine biosynthesis, threonine => 2-oxobutanoate => isoleucine-M00570	0.0444357	1
CKMB2	Isoleucine biosynthesis, threonine => 2-oxobutanoate => isoleucine-M00570	0.132206	0.99064
Troponin.I	Isoleucine biosynthesis, threonine => 2-oxobutanoate => isoleucine-M00570	0.0242724	0.982152
Troponin.T	Isoleucine biosynthesis, threonine => 2-oxobutanoate => isoleucine-M00570	0.0682947	0.993154
MYOG	Isoleucine biosynthesis, threonine => 2-oxobutanoate => isoleucine-M00570	-0.018777	0.989057
LDH	Isoleucine biosynthesis, threonine => 2-oxobutanoate => isoleucine-M00570	0.0598276	0.99261
CRP	Isoleucine biosynthesis, threonine => 2-oxobutanoate => isoleucine-M00570	0.159444	0.353405
β2.MG	Isoleucine biosynthesis, threonine => 2-oxobutanoate => isoleucine-M00570	-0.0584496	0.997933
α.Microglobulin	Isoleucine biosynthesis, threonine => 2-oxobutanoate => isoleucine-M00570	-0.0812176	0.949339
ACR	Isoleucine biosynthesis, threonine => 2-oxobutanoate => isoleucine-M00570	0.0621186	0.871526
mpas1.00.1.s.	Isoleucine biosynthesis, threonine => 2-oxobutanoate => isoleucine-M00570	0.208875	0.508596
mpas15.00.1.s.	Isoleucine biosynthesis, threonine => 2-oxobutanoate => isoleucine-M00570	0.228653	0.298267
mpas130.00.1.s.	Isoleucine biosynthesis, threonine => 2-oxobutanoate => isoleucine-M00570	0.190919	0.273143
mpas1200.00.1.s.	Isoleucine biosynthesis, threonine => 2-oxobutanoate => isoleucine-M00570	0.171466	0.402582
chloride	Isoleucine biosynthesis, threonine => 2-oxobutanoate => isoleucine-M00570	0.038115	0.982176
AMY.	Isoleucine biosynthesis, threonine => 2-oxobutanoate => isoleucine-M00570	-0.00665993	0.996136
NA1	Isoleucine biosynthesis, threonine => 2-oxobutanoate => isoleucine-M00570	0.0467005	0.996573
LPS	Isoleucine biosynthesis, threonine => 2-oxobutanoate => isoleucine-M00570	0.0700581	0.97879
Ca	Isoleucine biosynthesis, threonine => 2-oxobutanoate => isoleucine-M00570	0.0212341	0.997112
Ka	Isoleucine biosynthesis, threonine => 2-oxobutanoate => isoleucine-M00570	-0.016355	0.967012
APOA1	Isoleucine biosynthesis, threonine => 2-oxobutanoate => isoleucine-M00570	-0.0321421	0.982935
Mg	Isoleucine biosynthesis, threonine => 2-oxobutanoate => isoleucine-M00570	-0.0272854	0.97772
APOB	Isoleucine biosynthesis, threonine => 2-oxobutanoate => isoleucine-M00570	0.102109	0.847217
Inorganic_phosphorus	Isoleucine biosynthesis, threonine => 2-oxobutanoate => isoleucine-M00570	0.083515	0.993096
CO2	Isoleucine biosynthesis, threonine => 2-oxobutanoate => isoleucine-M00570	-0.0704221	0.987179
APOE	Isoleucine biosynthesis, threonine => 2-oxobutanoate => isoleucine-M00570	0.108499	0.52731
TBA	Isoleucine biosynthesis, threonine => 2-oxobutanoate => isoleucine-M00570	-0.0685909	0.825778
CHOL	Isoleucine biosynthesis, threonine => 2-oxobutanoate => isoleucine-M00570	0.0851823	0.954524
TRIG	Isoleucine biosynthesis, threonine => 2-oxobutanoate => isoleucine-M00570	0.127391	0.759421
CP	Isoleucine biosynthesis, threonine => 2-oxobutanoate => isoleucine-M00570	0.0807255	0.997754
HDLC	Isoleucine biosynthesis, threonine => 2-oxobutanoate => isoleucine-M00570	-0.0405055	0.988863
MAO	Isoleucine biosynthesis, threonine => 2-oxobutanoate => isoleucine-M00570	0.0869075	0.900544
LDLC	Isoleucine biosynthesis, threonine => 2-oxobutanoate => isoleucine-M00570	0.0867118	0.948332
APOA	Isoleucine biosynthesis, threonine => 2-oxobutanoate => isoleucine-M00570	-0.0718285	0.996174
URIC	Isoleucine biosynthesis, threonine => 2-oxobutanoate => isoleucine-M00570	-0.0119753	0.964505
BUN	Isoleucine biosynthesis, threonine => 2-oxobutanoate => isoleucine-M00570	-0.147843	0.843003
CREA	Isoleucine biosynthesis, threonine => 2-oxobutanoate => isoleucine-M00570	-0.0232285	0.971077
TP	Isoleucine biosynthesis, threonine => 2-oxobutanoate => isoleucine-M00570	0.00104367	0.994788
TBIL	Isoleucine biosynthesis, threonine => 2-oxobutanoate => isoleucine-M00570	0.0624631	0.959626
GGT	Isoleucine biosynthesis, threonine => 2-oxobutanoate => isoleucine-M00570	0.0202089	0.938709
ALB	Isoleucine biosynthesis, threonine => 2-oxobutanoate => isoleucine-M00570	0.043083	0.982771
ALT	Isoleucine biosynthesis, threonine => 2-oxobutanoate => isoleucine-M00570	0.019589	0.992883
DBIL	Isoleucine biosynthesis, threonine => 2-oxobutanoate => isoleucine-M00570	0.0898189	0.802968
ALP	Isoleucine biosynthesis, threonine => 2-oxobutanoate => isoleucine-M00570	-0.056611	0.981698
AST	Isoleucine biosynthesis, threonine => 2-oxobutanoate => isoleucine-M00570	0.0175469	0.988561
iron	Isoleucine biosynthesis, threonine => 2-oxobutanoate => isoleucine-M00570	0.0856119	0.835022
UIBC	Isoleucine biosynthesis, threonine => 2-oxobutanoate => isoleucine-M00570	-0.0896733	0.75504
Hypertriglyceridemia	C10-C20 isoprenoid biosynthesis, non-plant eukaryotes-M00367	-0.0569845	0.995575
T2d	C10-C20 isoprenoid biosynthesis, non-plant eukaryotes-M00367	0.0756688	0.991697
Hepatic	C10-C20 isoprenoid biosynthesis, non-plant eukaryotes-M00367	0.0177131	0.969285
gallbladder	C10-C20 isoprenoid biosynthesis, non-plant eukaryotes-M00367	-0.0589664	0.966731
systolic_BP	C10-C20 isoprenoid biosynthesis, non-plant eukaryotes-M00367	-0.00340234	0.9838
diastolic_BP	C10-C20 isoprenoid biosynthesis, non-plant eukaryotes-M00367	0.00592959	0.979233
SBP.DBP	C10-C20 isoprenoid biosynthesis, non-plant eukaryotes-M00367	0.00948025	0.98213
C13	C10-C20 isoprenoid biosynthesis, non-plant eukaryotes-M00367	-0.0721541	0.997831
group1	C10-C20 isoprenoid biosynthesis, non-plant eukaryotes-M00367	0.0886566	0.944544
X2hC.Peptide	C10-C20 isoprenoid biosynthesis, non-plant eukaryotes-M00367	0.0258582	0.98892
X2.h_serum_insulin	C10-C20 isoprenoid biosynthesis, non-plant eukaryotes-M00367	-0.00567776	0.992544
glucose	C10-C20 isoprenoid biosynthesis, non-plant eukaryotes-M00367	0.0292009	0.998223
Homocysteine	C10-C20 isoprenoid biosynthesis, non-plant eukaryotes-M00367	-0.0498555	0.986981
VB12	C10-C20 isoprenoid biosynthesis, non-plant eukaryotes-M00367	0.0258074	0.955755
C.Peptide	C10-C20 isoprenoid biosynthesis, non-plant eukaryotes-M00367	-0.0623945	0.838732
beta.collagen.degradation.products	C10-C20 isoprenoid biosynthesis, non-plant eukaryotes-M00367	-0.112443	0.907273
folic.acid	C10-C20 isoprenoid biosynthesis, non-plant eukaryotes-M00367	0.0453701	0.96636
Fasting_serum_insulin	C10-C20 isoprenoid biosynthesis, non-plant eukaryotes-M00367	0.0125567	0.985253
Osteocalcin	C10-C20 isoprenoid biosynthesis, non-plant eukaryotes-M00367	-0.111282	0.928848
iPTH	C10-C20 isoprenoid biosynthesis, non-plant eukaryotes-M00367	-0.0802031	0.96948
tP1NP	C10-C20 isoprenoid biosynthesis, non-plant eukaryotes-M00367	-0.175338	0.862484
calcifediol	C10-C20 isoprenoid biosynthesis, non-plant eukaryotes-M00367	0.0173401	0.978834
GA	C10-C20 isoprenoid biosynthesis, non-plant eukaryotes-M00367	-0.0480395	0.836044
HB	C10-C20 isoprenoid biosynthesis, non-plant eukaryotes-M00367	-0.030309	0.969392
HbA1c	C10-C20 isoprenoid biosynthesis, non-plant eukaryotes-M00367	0.202313	0.924908
RBC	C10-C20 isoprenoid biosynthesis, non-plant eukaryotes-M00367	-0.0431709	0.98857
WBC	C10-C20 isoprenoid biosynthesis, non-plant eukaryotes-M00367	-0.040144	0.99681
Neutrophils	C10-C20 isoprenoid biosynthesis, non-plant eukaryotes-M00367	-0.0314928	0.999292
Lymphocytes	C10-C20 isoprenoid biosynthesis, non-plant eukaryotes-M00367	-0.0185267	0.973217
Monocytes	C10-C20 isoprenoid biosynthesis, non-plant eukaryotes-M00367	0.143838	0.407138
Eosinophils	C10-C20 isoprenoid biosynthesis, non-plant eukaryotes-M00367	-0.0548546	0.995702
Basophils	C10-C20 isoprenoid biosynthesis, non-plant eukaryotes-M00367	-0.300728	0.0425435
Hematocrit	C10-C20 isoprenoid biosynthesis, non-plant eukaryotes-M00367	-0.0928568	0.997939
MCV	C10-C20 isoprenoid biosynthesis, non-plant eukaryotes-M00367	-0.118423	0.989256
MCHC_V	C10-C20 isoprenoid biosynthesis, non-plant eukaryotes-M00367	0.043969	0.905083
MCHC_con	C10-C20 isoprenoid biosynthesis, non-plant eukaryotes-M00367	0.0767301	0.813124
RDW	C10-C20 isoprenoid biosynthesis, non-plant eukaryotes-M00367	0.125604	0.37769
PLT	C10-C20 isoprenoid biosynthesis, non-plant eukaryotes-M00367	-0.219128	0.551149
Mean_Platelet_Volume	C10-C20 isoprenoid biosynthesis, non-plant eukaryotes-M00367	0.0593108	0.990148
PDW	C10-C20 isoprenoid biosynthesis, non-plant eukaryotes-M00367	0.0943176	0.998538
PCT	C10-C20 isoprenoid biosynthesis, non-plant eukaryotes-M00367	-0.15943	0.558762
Reticulocyte	C10-C20 isoprenoid biosynthesis, non-plant eukaryotes-M00367	-0.0691642	0.997707
X.LFR	C10-C20 isoprenoid biosynthesis, non-plant eukaryotes-M00367	-0.151019	0.934334
X.MFR	C10-C20 isoprenoid biosynthesis, non-plant eukaryotes-M00367	0.147354	0.947995
X.HFR	C10-C20 isoprenoid biosynthesis, non-plant eukaryotes-M00367	0.0843325	0.976342
Prothrombin.time	C10-C20 isoprenoid biosynthesis, non-plant eukaryotes-M00367	0.111644	0.890852
APTT	C10-C20 isoprenoid biosynthesis, non-plant eukaryotes-M00367	-0.139112	0.59868
Prothrombin_activity	C10-C20 isoprenoid biosynthesis, non-plant eukaryotes-M00367	0.00678696	0.991554
plasma_fibrinogen	C10-C20 isoprenoid biosynthesis, non-plant eukaryotes-M00367	0.0504373	0.984083
iNR	C10-C20 isoprenoid biosynthesis, non-plant eukaryotes-M00367	-0.010929	0.986454
Prothrombin.time2	C10-C20 isoprenoid biosynthesis, non-plant eukaryotes-M00367	-0.00393295	0.987371
Serum.ferritin	C10-C20 isoprenoid biosynthesis, non-plant eukaryotes-M00367	0.0884072	0.924213
T3	C10-C20 isoprenoid biosynthesis, non-plant eukaryotes-M00367	0.0119234	0.9926
T4	C10-C20 isoprenoid biosynthesis, non-plant eukaryotes-M00367	0.153787	0.374858
thyroxin	C10-C20 isoprenoid biosynthesis, non-plant eukaryotes-M00367	0.242838	0.268711
TSH	C10-C20 isoprenoid biosynthesis, non-plant eukaryotes-M00367	-0.0901842	0.995032
triiodothyronine	C10-C20 isoprenoid biosynthesis, non-plant eukaryotes-M00367	0.104455	0.996943
TPOA	C10-C20 isoprenoid biosynthesis, non-plant eukaryotes-M00367	0.0579465	0.948358
ATG	C10-C20 isoprenoid biosynthesis, non-plant eukaryotes-M00367	0.145377	0.956883
FBG	C10-C20 isoprenoid biosynthesis, non-plant eukaryotes-M00367	0.109287	0.945051
E2	C10-C20 isoprenoid biosynthesis, non-plant eukaryotes-M00367	0.00787165	0.992314
X0min.prolactin	C10-C20 isoprenoid biosynthesis, non-plant eukaryotes-M00367	0.0332623	0.901958
FSH	C10-C20 isoprenoid biosynthesis, non-plant eukaryotes-M00367	-0.00749814	0.968194
P	C10-C20 isoprenoid biosynthesis, non-plant eukaryotes-M00367	-0.0385333	0.907434
T	C10-C20 isoprenoid biosynthesis, non-plant eukaryotes-M00367	-0.023061	0.993969
LH	C10-C20 isoprenoid biosynthesis, non-plant eukaryotes-M00367	0.105535	0.999692
ACL	C10-C20 isoprenoid biosynthesis, non-plant eukaryotes-M00367	0.121306	0.876702
IgG	C10-C20 isoprenoid biosynthesis, non-plant eukaryotes-M00367	-0.0167507	0.996538
IgM	C10-C20 isoprenoid biosynthesis, non-plant eukaryotes-M00367	-0.0614797	0.970871
IgA	C10-C20 isoprenoid biosynthesis, non-plant eukaryotes-M00367	-0.000419889	0.998444
B_lymphocytes	C10-C20 isoprenoid biosynthesis, non-plant eukaryotes-M00367	-0.0882914	0.944849
NK	C10-C20 isoprenoid biosynthesis, non-plant eukaryotes-M00367	-0.0650595	0.997928
ProBNP_E_	C10-C20 isoprenoid biosynthesis, non-plant eukaryotes-M00367	-0.00372814	0.992072
CK	C10-C20 isoprenoid biosynthesis, non-plant eukaryotes-M00367	-0.101466	0.797872
CKMB	C10-C20 isoprenoid biosynthesis, non-plant eukaryotes-M00367	0.0087332	1
CKMB2	C10-C20 isoprenoid biosynthesis, non-plant eukaryotes-M00367	-0.0148126	0.996871
Troponin.I	C10-C20 isoprenoid biosynthesis, non-plant eukaryotes-M00367	0.0778535	0.982152
Troponin.T	C10-C20 isoprenoid biosynthesis, non-plant eukaryotes-M00367	0.0108667	0.998264
MYOG	C10-C20 isoprenoid biosynthesis, non-plant eukaryotes-M00367	-0.0414519	0.989057
LDH	C10-C20 isoprenoid biosynthesis, non-plant eukaryotes-M00367	-0.0216134	0.99261
CRP	C10-C20 isoprenoid biosynthesis, non-plant eukaryotes-M00367	0.148806	0.388679
β2.MG	C10-C20 isoprenoid biosynthesis, non-plant eukaryotes-M00367	-0.0722424	0.997933
α.Microglobulin	C10-C20 isoprenoid biosynthesis, non-plant eukaryotes-M00367	0.114073	0.949339
ACR	C10-C20 isoprenoid biosynthesis, non-plant eukaryotes-M00367	0.145805	0.584464
mpas1.00.1.s.	C10-C20 isoprenoid biosynthesis, non-plant eukaryotes-M00367	0.0521816	0.933413
mpas15.00.1.s.	C10-C20 isoprenoid biosynthesis, non-plant eukaryotes-M00367	0.0353795	0.934377
mpas130.00.1.s.	C10-C20 isoprenoid biosynthesis, non-plant eukaryotes-M00367	0.0860802	0.761986
mpas1200.00.1.s.	C10-C20 isoprenoid biosynthesis, non-plant eukaryotes-M00367	0.0887781	0.724351
chloride	C10-C20 isoprenoid biosynthesis, non-plant eukaryotes-M00367	-0.0862127	0.982176
AMY.	C10-C20 isoprenoid biosynthesis, non-plant eukaryotes-M00367	0.142601	0.91401
NA1	C10-C20 isoprenoid biosynthesis, non-plant eukaryotes-M00367	0.019528	0.996573
LPS	C10-C20 isoprenoid biosynthesis, non-plant eukaryotes-M00367	0.0898842	0.97879
Ca	C10-C20 isoprenoid biosynthesis, non-plant eukaryotes-M00367	-0.027095	0.997112
Ka	C10-C20 isoprenoid biosynthesis, non-plant eukaryotes-M00367	-0.00263277	0.992234
APOA1	C10-C20 isoprenoid biosynthesis, non-plant eukaryotes-M00367	-0.044678	0.982935
Mg	C10-C20 isoprenoid biosynthesis, non-plant eukaryotes-M00367	-0.0751368	0.97772
APOB	C10-C20 isoprenoid biosynthesis, non-plant eukaryotes-M00367	0.0758682	0.93114
Inorganic_phosphorus	C10-C20 isoprenoid biosynthesis, non-plant eukaryotes-M00367	0.138117	0.993096
CO2	C10-C20 isoprenoid biosynthesis, non-plant eukaryotes-M00367	0.0143078	0.987179
APOE	C10-C20 isoprenoid biosynthesis, non-plant eukaryotes-M00367	0.215979	0.252819
TBA	C10-C20 isoprenoid biosynthesis, non-plant eukaryotes-M00367	0.0996934	0.825778
CHOL	C10-C20 isoprenoid biosynthesis, non-plant eukaryotes-M00367	0.00672347	0.982529
TRIG	C10-C20 isoprenoid biosynthesis, non-plant eukaryotes-M00367	0.118129	0.872393
CP	C10-C20 isoprenoid biosynthesis, non-plant eukaryotes-M00367	0.0193932	0.997754
HDLC	C10-C20 isoprenoid biosynthesis, non-plant eukaryotes-M00367	-0.0991007	0.988863
MAO	C10-C20 isoprenoid biosynthesis, non-plant eukaryotes-M00367	0.000430662	0.996518
LDLC	C10-C20 isoprenoid biosynthesis, non-plant eukaryotes-M00367	-0.00857856	0.999785
APOA	C10-C20 isoprenoid biosynthesis, non-plant eukaryotes-M00367	0.0492397	0.996174
URIC	C10-C20 isoprenoid biosynthesis, non-plant eukaryotes-M00367	-0.045926	0.919047
BUN	C10-C20 isoprenoid biosynthesis, non-plant eukaryotes-M00367	-0.00697327	0.97966
CREA	C10-C20 isoprenoid biosynthesis, non-plant eukaryotes-M00367	-0.0681273	0.88773
TP	C10-C20 isoprenoid biosynthesis, non-plant eukaryotes-M00367	0.125905	0.981591
TBIL	C10-C20 isoprenoid biosynthesis, non-plant eukaryotes-M00367	-0.0602662	0.959626
GGT	C10-C20 isoprenoid biosynthesis, non-plant eukaryotes-M00367	0.039426	0.907935
ALB	C10-C20 isoprenoid biosynthesis, non-plant eukaryotes-M00367	0.0417757	0.982771
ALT	C10-C20 isoprenoid biosynthesis, non-plant eukaryotes-M00367	0.00777769	0.992883
DBIL	C10-C20 isoprenoid biosynthesis, non-plant eukaryotes-M00367	-0.0754242	0.865365
ALP	C10-C20 isoprenoid biosynthesis, non-plant eukaryotes-M00367	-0.0123604	0.981698
AST	C10-C20 isoprenoid biosynthesis, non-plant eukaryotes-M00367	0.0288812	0.988561
iron	C10-C20 isoprenoid biosynthesis, non-plant eukaryotes-M00367	-0.144921	0.658398
UIBC	C10-C20 isoprenoid biosynthesis, non-plant eukaryotes-M00367	0.130872	0.606956
Hypertriglyceridemia	Cytochrome d ubiquinol oxidase-M00153	0.0161956	0.995575
T2d	Cytochrome d ubiquinol oxidase-M00153	-0.141211	0.991697
Hepatic	Cytochrome d ubiquinol oxidase-M00153	-0.017315	0.969285
gallbladder	Cytochrome d ubiquinol oxidase-M00153	0.0605388	0.966731
systolic_BP	Cytochrome d ubiquinol oxidase-M00153	0.0596571	0.848976
diastolic_BP	Cytochrome d ubiquinol oxidase-M00153	0.108373	0.749387
SBP.DBP	Cytochrome d ubiquinol oxidase-M00153	-0.0761179	0.911017
C13	Cytochrome d ubiquinol oxidase-M00153	0.0618464	0.997831
group1	Cytochrome d ubiquinol oxidase-M00153	0.0150034	0.995872
X2hC.Peptide	Cytochrome d ubiquinol oxidase-M00153	-0.0442156	0.98892
X2.h_serum_insulin	Cytochrome d ubiquinol oxidase-M00153	-0.109246	0.985356
glucose	Cytochrome d ubiquinol oxidase-M00153	-0.124774	0.929762
Homocysteine	Cytochrome d ubiquinol oxidase-M00153	-0.0537272	0.985846
VB12	Cytochrome d ubiquinol oxidase-M00153	-0.0309861	0.953091
C.Peptide	Cytochrome d ubiquinol oxidase-M00153	-0.0377602	0.902756
beta.collagen.degradation.products	Cytochrome d ubiquinol oxidase-M00153	0.141026	0.849379
folic.acid	Cytochrome d ubiquinol oxidase-M00153	0.04866	0.96636
Fasting_serum_insulin	Cytochrome d ubiquinol oxidase-M00153	-0.0683666	0.858888
Osteocalcin	Cytochrome d ubiquinol oxidase-M00153	0.0549471	0.981152
iPTH	Cytochrome d ubiquinol oxidase-M00153	0.148671	0.96948
tP1NP	Cytochrome d ubiquinol oxidase-M00153	0.115165	0.997665
calcifediol	Cytochrome d ubiquinol oxidase-M00153	0.0619036	0.978834
GA	Cytochrome d ubiquinol oxidase-M00153	0.0374331	0.874869
HB	Cytochrome d ubiquinol oxidase-M00153	-0.0156478	0.969714
HbA1c	Cytochrome d ubiquinol oxidase-M00153	-0.0870435	0.924908
RBC	Cytochrome d ubiquinol oxidase-M00153	0.0515567	0.98857
WBC	Cytochrome d ubiquinol oxidase-M00153	0.0631107	0.979305
Neutrophils	Cytochrome d ubiquinol oxidase-M00153	0.069234	0.999292
Lymphocytes	Cytochrome d ubiquinol oxidase-M00153	-0.121542	0.681846
Monocytes	Cytochrome d ubiquinol oxidase-M00153	0.0312024	0.907819
Eosinophils	Cytochrome d ubiquinol oxidase-M00153	0.0986454	0.995702
Basophils	Cytochrome d ubiquinol oxidase-M00153	0.174786	0.226675
Hematocrit	Cytochrome d ubiquinol oxidase-M00153	0.0258357	0.997939
MCV	Cytochrome d ubiquinol oxidase-M00153	-0.0168292	0.989256
MCHC_V	Cytochrome d ubiquinol oxidase-M00153	-0.0641176	0.896766
MCHC_con	Cytochrome d ubiquinol oxidase-M00153	-0.0279151	0.940764
RDW	Cytochrome d ubiquinol oxidase-M00153	0.168688	0.204814
PLT	Cytochrome d ubiquinol oxidase-M00153	0.180396	0.576663
Mean_Platelet_Volume	Cytochrome d ubiquinol oxidase-M00153	0.00767794	0.990148
PDW	Cytochrome d ubiquinol oxidase-M00153	0.0105775	0.998538
PCT	Cytochrome d ubiquinol oxidase-M00153	0.196563	0.539076
Reticulocyte	Cytochrome d ubiquinol oxidase-M00153	0.0867605	0.997707
X.LFR	Cytochrome d ubiquinol oxidase-M00153	-0.0113152	0.975195
X.MFR	Cytochrome d ubiquinol oxidase-M00153	0.0175461	0.962022
X.HFR	Cytochrome d ubiquinol oxidase-M00153	0.0209304	0.976342
Prothrombin.time	Cytochrome d ubiquinol oxidase-M00153	0.138504	0.890852
APTT	Cytochrome d ubiquinol oxidase-M00153	-0.0203994	0.924399
Prothrombin_activity	Cytochrome d ubiquinol oxidase-M00153	0.0484835	0.991554
plasma_fibrinogen	Cytochrome d ubiquinol oxidase-M00153	0.00320158	0.999193
iNR	Cytochrome d ubiquinol oxidase-M00153	-0.0500905	0.986454
Prothrombin.time2	Cytochrome d ubiquinol oxidase-M00153	-0.0406972	0.985112
Serum.ferritin	Cytochrome d ubiquinol oxidase-M00153	0.0164312	0.968502
T3	Cytochrome d ubiquinol oxidase-M00153	-0.109951	0.9926
T4	Cytochrome d ubiquinol oxidase-M00153	-0.0893619	0.65068
thyroxin	Cytochrome d ubiquinol oxidase-M00153	-0.173759	0.649817
TSH	Cytochrome d ubiquinol oxidase-M00153	0.234695	0.887552
triiodothyronine	Cytochrome d ubiquinol oxidase-M00153	-0.0441446	0.997062
TPOA	Cytochrome d ubiquinol oxidase-M00153	-0.0793706	0.948358
ATG	Cytochrome d ubiquinol oxidase-M00153	-0.0698385	0.956883
FBG	Cytochrome d ubiquinol oxidase-M00153	-0.178303	0.945051
E2	Cytochrome d ubiquinol oxidase-M00153	0.0797664	0.941686
X0min.prolactin	Cytochrome d ubiquinol oxidase-M00153	-0.0340589	0.901958
FSH	Cytochrome d ubiquinol oxidase-M00153	-0.0677784	0.77247
P	Cytochrome d ubiquinol oxidase-M00153	-0.0785291	0.734673
T	Cytochrome d ubiquinol oxidase-M00153	0.0683552	0.993969
LH	Cytochrome d ubiquinol oxidase-M00153	-0.0437247	0.999692
ACL	Cytochrome d ubiquinol oxidase-M00153	-0.0466349	0.929176
IgG	Cytochrome d ubiquinol oxidase-M00153	0.098628	0.996538
IgM	Cytochrome d ubiquinol oxidase-M00153	-0.00556604	0.991205
IgA	Cytochrome d ubiquinol oxidase-M00153	0.187331	0.883276
B_lymphocytes	Cytochrome d ubiquinol oxidase-M00153	-0.0969032	0.944849
NK	Cytochrome d ubiquinol oxidase-M00153	0.0127055	0.997928
ProBNP_E_	Cytochrome d ubiquinol oxidase-M00153	0.0734097	0.853589
CK	Cytochrome d ubiquinol oxidase-M00153	-0.0288975	0.973138
CKMB	Cytochrome d ubiquinol oxidase-M00153	0.132151	1
CKMB2	Cytochrome d ubiquinol oxidase-M00153	-0.0777333	0.99064
Troponin.I	Cytochrome d ubiquinol oxidase-M00153	-0.0140356	0.982152
Troponin.T	Cytochrome d ubiquinol oxidase-M00153	-0.0866827	0.993154
MYOG	Cytochrome d ubiquinol oxidase-M00153	-0.131877	0.869124
LDH	Cytochrome d ubiquinol oxidase-M00153	0.0451447	0.99261
CRP	Cytochrome d ubiquinol oxidase-M00153	0.06804	0.829924
β2.MG	Cytochrome d ubiquinol oxidase-M00153	-0.0156618	0.997933
α.Microglobulin	Cytochrome d ubiquinol oxidase-M00153	0.0470829	0.949339
ACR	Cytochrome d ubiquinol oxidase-M00153	0.0491	0.901475
mpas1.00.1.s.	Cytochrome d ubiquinol oxidase-M00153	-0.00340442	0.988593
mpas15.00.1.s.	Cytochrome d ubiquinol oxidase-M00153	0.00668112	0.962534
mpas130.00.1.s.	Cytochrome d ubiquinol oxidase-M00153	0.0851788	0.762879
mpas1200.00.1.s.	Cytochrome d ubiquinol oxidase-M00153	-0.0231792	0.960182
chloride	Cytochrome d ubiquinol oxidase-M00153	0.0324426	0.982176
AMY.	Cytochrome d ubiquinol oxidase-M00153	0.0778158	0.935043
NA1	Cytochrome d ubiquinol oxidase-M00153	-0.0282395	0.996573
LPS	Cytochrome d ubiquinol oxidase-M00153	0.0135149	0.97879
Ca	Cytochrome d ubiquinol oxidase-M00153	-0.123949	0.995933
Ka	Cytochrome d ubiquinol oxidase-M00153	-0.198219	0.620711
APOA1	Cytochrome d ubiquinol oxidase-M00153	0.0254554	0.982935
Mg	Cytochrome d ubiquinol oxidase-M00153	-0.0997841	0.97772
APOB	Cytochrome d ubiquinol oxidase-M00153	-0.125002	0.791424
Inorganic_phosphorus	Cytochrome d ubiquinol oxidase-M00153	-0.182999	0.983985
CO2	Cytochrome d ubiquinol oxidase-M00153	-0.162325	0.987179
APOE	Cytochrome d ubiquinol oxidase-M00153	-0.0269347	0.917869
TBA	Cytochrome d ubiquinol oxidase-M00153	0.00145361	0.995748
CHOL	Cytochrome d ubiquinol oxidase-M00153	-0.146797	0.844323
TRIG	Cytochrome d ubiquinol oxidase-M00153	-0.0763008	0.964664
CP	Cytochrome d ubiquinol oxidase-M00153	-0.0656567	0.997754
HDLC	Cytochrome d ubiquinol oxidase-M00153	0.0275768	0.988863
MAO	Cytochrome d ubiquinol oxidase-M00153	-0.00444756	0.992085
LDLC	Cytochrome d ubiquinol oxidase-M00153	-0.167253	0.725967
APOA	Cytochrome d ubiquinol oxidase-M00153	-0.17232	0.916002
URIC	Cytochrome d ubiquinol oxidase-M00153	0.119956	0.603878
BUN	Cytochrome d ubiquinol oxidase-M00153	-0.167742	0.843003
CREA	Cytochrome d ubiquinol oxidase-M00153	0.00336943	0.987879
TP	Cytochrome d ubiquinol oxidase-M00153	0.000574016	0.994788
TBIL	Cytochrome d ubiquinol oxidase-M00153	0.0682084	0.959626
GGT	Cytochrome d ubiquinol oxidase-M00153	0.0955218	0.743552
ALB	Cytochrome d ubiquinol oxidase-M00153	-0.0989101	0.982771
ALT	Cytochrome d ubiquinol oxidase-M00153	0.074539	0.992883
DBIL	Cytochrome d ubiquinol oxidase-M00153	0.114406	0.78892
ALP	Cytochrome d ubiquinol oxidase-M00153	0.213507	0.960318
AST	Cytochrome d ubiquinol oxidase-M00153	0.044252	0.988561
iron	Cytochrome d ubiquinol oxidase-M00153	-0.00991653	0.989307
UIBC	Cytochrome d ubiquinol oxidase-M00153	-0.0271846	0.932938
Hypertriglyceridemia	Cul4-DDB1-CSA complex-M00386	-0.0718231	0.995575
T2d	Cul4-DDB1-CSA complex-M00386	0.0259717	0.991697
Hepatic	Cul4-DDB1-CSA complex-M00386	0.0521751	0.964201
gallbladder	Cul4-DDB1-CSA complex-M00386	-0.0152093	0.992801
systolic_BP	Cul4-DDB1-CSA complex-M00386	0.0187345	0.958219
diastolic_BP	Cul4-DDB1-CSA complex-M00386	-0.0533245	0.870015
SBP.DBP	Cul4-DDB1-CSA complex-M00386	0.0505892	0.916397
C13	Cul4-DDB1-CSA complex-M00386	0.0271775	0.997831
group1	Cul4-DDB1-CSA complex-M00386	-0.0129652	0.995872
X2hC.Peptide	Cul4-DDB1-CSA complex-M00386	-0.046437	0.98892
X2.h_serum_insulin	Cul4-DDB1-CSA complex-M00386	-0.0179005	0.985356
glucose	Cul4-DDB1-CSA complex-M00386	0.0483398	0.998223
Homocysteine	Cul4-DDB1-CSA complex-M00386	-0.0959809	0.985846
VB12	Cul4-DDB1-CSA complex-M00386	0.0922746	0.953091
C.Peptide	Cul4-DDB1-CSA complex-M00386	0.168185	0.590168
beta.collagen.degradation.products	Cul4-DDB1-CSA complex-M00386	-0.122783	0.849379
folic.acid	Cul4-DDB1-CSA complex-M00386	-0.0045384	0.987711
Fasting_serum_insulin	Cul4-DDB1-CSA complex-M00386	0.121421	0.843737
Osteocalcin	Cul4-DDB1-CSA complex-M00386	-0.0893669	0.928848
iPTH	Cul4-DDB1-CSA complex-M00386	-0.0486439	0.96948
tP1NP	Cul4-DDB1-CSA complex-M00386	0.0320429	0.997665
calcifediol	Cul4-DDB1-CSA complex-M00386	0.0181166	0.978834
GA	Cul4-DDB1-CSA complex-M00386	-0.0942741	0.66566
HB	Cul4-DDB1-CSA complex-M00386	0.0515576	0.969392
HbA1c	Cul4-DDB1-CSA complex-M00386	-0.0909759	0.924908
RBC	Cul4-DDB1-CSA complex-M00386	-0.0568779	0.98857
WBC	Cul4-DDB1-CSA complex-M00386	0.050978	0.979305
Neutrophils	Cul4-DDB1-CSA complex-M00386	0.0616955	0.999292
Lymphocytes	Cul4-DDB1-CSA complex-M00386	-0.0140932	0.976996
Monocytes	Cul4-DDB1-CSA complex-M00386	0.00832237	0.992683
Eosinophils	Cul4-DDB1-CSA complex-M00386	0.00870303	0.995702
Basophils	Cul4-DDB1-CSA complex-M00386	0.0175262	0.951002
Hematocrit	Cul4-DDB1-CSA complex-M00386	-0.0100681	0.997939
MCV	Cul4-DDB1-CSA complex-M00386	0.0691584	0.989256
MCHC_V	Cul4-DDB1-CSA complex-M00386	0.1087	0.766023
MCHC_con	Cul4-DDB1-CSA complex-M00386	0.0568205	0.896224
RDW	Cul4-DDB1-CSA complex-M00386	0.0206246	0.910589
PLT	Cul4-DDB1-CSA complex-M00386	-0.0766213	0.798672
Mean_Platelet_Volume	Cul4-DDB1-CSA complex-M00386	-0.0696089	0.990148
PDW	Cul4-DDB1-CSA complex-M00386	-0.0733354	0.998538
PCT	Cul4-DDB1-CSA complex-M00386	-0.114354	0.661608
Reticulocyte	Cul4-DDB1-CSA complex-M00386	0.081943	0.997707
X.LFR	Cul4-DDB1-CSA complex-M00386	-0.0340597	0.961398
X.MFR	Cul4-DDB1-CSA complex-M00386	0.0331678	0.962022
X.HFR	Cul4-DDB1-CSA complex-M00386	0.0413289	0.976342
Prothrombin.time	Cul4-DDB1-CSA complex-M00386	-0.0318213	0.984949
APTT	Cul4-DDB1-CSA complex-M00386	0.12923	0.649934
Prothrombin_activity	Cul4-DDB1-CSA complex-M00386	-0.113728	0.991554
plasma_fibrinogen	Cul4-DDB1-CSA complex-M00386	0.0123492	0.995527
iNR	Cul4-DDB1-CSA complex-M00386	0.117052	0.986454
Prothrombin.time2	Cul4-DDB1-CSA complex-M00386	0.106473	0.985112
Serum.ferritin	Cul4-DDB1-CSA complex-M00386	-0.0817912	0.924213
T3	Cul4-DDB1-CSA complex-M00386	-0.0631195	0.9926
T4	Cul4-DDB1-CSA complex-M00386	-0.220123	0.318894
thyroxin	Cul4-DDB1-CSA complex-M00386	-0.0783256	0.777072
TSH	Cul4-DDB1-CSA complex-M00386	-0.00308563	0.995032
triiodothyronine	Cul4-DDB1-CSA complex-M00386	-0.0330923	0.997062
TPOA	Cul4-DDB1-CSA complex-M00386	-0.00659959	0.995351
ATG	Cul4-DDB1-CSA complex-M00386	-0.0787203	0.956883
FBG	Cul4-DDB1-CSA complex-M00386	-0.0408129	0.945051
E2	Cul4-DDB1-CSA complex-M00386	0.124432	0.941686
X0min.prolactin	Cul4-DDB1-CSA complex-M00386	-0.0650158	0.803391
FSH	Cul4-DDB1-CSA complex-M00386	0.0170775	0.956105
P	Cul4-DDB1-CSA complex-M00386	-0.0640225	0.831542
T	Cul4-DDB1-CSA complex-M00386	0.00502522	0.995927
LH	Cul4-DDB1-CSA complex-M00386	0.0528696	0.999692
ACL	Cul4-DDB1-CSA complex-M00386	0.0751166	0.929176
IgG	Cul4-DDB1-CSA complex-M00386	0.0362958	0.996538
IgM	Cul4-DDB1-CSA complex-M00386	0.110212	0.970871
IgA	Cul4-DDB1-CSA complex-M00386	0.0283795	0.986355
B_lymphocytes	Cul4-DDB1-CSA complex-M00386	0.0711311	0.944849
NK	Cul4-DDB1-CSA complex-M00386	0.115483	0.997928
ProBNP_E_	Cul4-DDB1-CSA complex-M00386	-0.0437136	0.938035
CK	Cul4-DDB1-CSA complex-M00386	4.69944e-05	0.999573
CKMB	Cul4-DDB1-CSA complex-M00386	-0.0199766	1
CKMB2	Cul4-DDB1-CSA complex-M00386	0.00154269	0.996871
Troponin.I	Cul4-DDB1-CSA complex-M00386	0.00956627	0.982152
Troponin.T	Cul4-DDB1-CSA complex-M00386	-0.00344306	0.998264
MYOG	Cul4-DDB1-CSA complex-M00386	-0.0293865	0.989057
LDH	Cul4-DDB1-CSA complex-M00386	0.0944421	0.99261
CRP	Cul4-DDB1-CSA complex-M00386	-0.0435626	0.87409
β2.MG	Cul4-DDB1-CSA complex-M00386	0.0768379	0.997933
α.Microglobulin	Cul4-DDB1-CSA complex-M00386	0.0627877	0.949339
ACR	Cul4-DDB1-CSA complex-M00386	-0.120378	0.658205
mpas1.00.1.s.	Cul4-DDB1-CSA complex-M00386	0.0441395	0.939902
mpas15.00.1.s.	Cul4-DDB1-CSA complex-M00386	0.0284718	0.938669
mpas130.00.1.s.	Cul4-DDB1-CSA complex-M00386	-0.0259561	0.955123
mpas1200.00.1.s.	Cul4-DDB1-CSA complex-M00386	0.124387	0.561118
chloride	Cul4-DDB1-CSA complex-M00386	0.0432729	0.982176
AMY.	Cul4-DDB1-CSA complex-M00386	0.014448	0.996136
NA1	Cul4-DDB1-CSA complex-M00386	-0.0433941	0.996573
LPS	Cul4-DDB1-CSA complex-M00386	0.134692	0.97879
Ca	Cul4-DDB1-CSA complex-M00386	-0.099921	0.995933
Ka	Cul4-DDB1-CSA complex-M00386	0.0149614	0.968938
APOA1	Cul4-DDB1-CSA complex-M00386	-0.151443	0.982935
Mg	Cul4-DDB1-CSA complex-M00386	-0.0397372	0.97772
APOB	Cul4-DDB1-CSA complex-M00386	0.0125343	0.978277
Inorganic_phosphorus	Cul4-DDB1-CSA complex-M00386	-0.11033	0.993096
CO2	Cul4-DDB1-CSA complex-M00386	-0.0465586	0.987179
APOE	Cul4-DDB1-CSA complex-M00386	-0.0792547	0.690742
TBA	Cul4-DDB1-CSA complex-M00386	0.0599127	0.848645
CHOL	Cul4-DDB1-CSA complex-M00386	0.0298376	0.966721
TRIG	Cul4-DDB1-CSA complex-M00386	-0.0363352	0.964664
CP	Cul4-DDB1-CSA complex-M00386	0.0395903	0.997754
HDLC	Cul4-DDB1-CSA complex-M00386	-0.0569931	0.988863
MAO	Cul4-DDB1-CSA complex-M00386	-0.0344159	0.906747
LDLC	Cul4-DDB1-CSA complex-M00386	0.0767778	0.948332
APOA	Cul4-DDB1-CSA complex-M00386	0.0330392	0.996174
URIC	Cul4-DDB1-CSA complex-M00386	-0.0484411	0.910497
BUN	Cul4-DDB1-CSA complex-M00386	0.10204	0.843003
CREA	Cul4-DDB1-CSA complex-M00386	-0.0286898	0.971077
TP	Cul4-DDB1-CSA complex-M00386	-0.120172	0.981591
TBIL	Cul4-DDB1-CSA complex-M00386	-0.0628082	0.959626
GGT	Cul4-DDB1-CSA complex-M00386	-0.0476013	0.903225
ALB	Cul4-DDB1-CSA complex-M00386	-0.0680009	0.982771
ALT	Cul4-DDB1-CSA complex-M00386	-0.0103486	0.992883
DBIL	Cul4-DDB1-CSA complex-M00386	-0.0823768	0.86024
ALP	Cul4-DDB1-CSA complex-M00386	-0.0286958	0.981698
AST	Cul4-DDB1-CSA complex-M00386	0.0328654	0.988561
iron	Cul4-DDB1-CSA complex-M00386	0.0445282	0.935748
UIBC	Cul4-DDB1-CSA complex-M00386	-0.0742191	0.795362
Hypertriglyceridemia	RNA polymerase I, eukaryotes-M00182	-0.0426195	0.995575
T2d	RNA polymerase I, eukaryotes-M00182	0.0873892	0.991697
Hepatic	RNA polymerase I, eukaryotes-M00182	0.0822568	0.964201
gallbladder	RNA polymerase I, eukaryotes-M00182	-0.0936284	0.936362
systolic_BP	RNA polymerase I, eukaryotes-M00182	-0.00883645	0.972975
diastolic_BP	RNA polymerase I, eukaryotes-M00182	-0.0769085	0.793004
SBP.DBP	RNA polymerase I, eukaryotes-M00182	0.14012	0.874858
C13	RNA polymerase I, eukaryotes-M00182	0.0323416	0.997831
group1	RNA polymerase I, eukaryotes-M00182	0.0118295	0.995872
X2hC.Peptide	RNA polymerase I, eukaryotes-M00182	0.106109	0.98892
X2.h_serum_insulin	RNA polymerase I, eukaryotes-M00182	0.0419897	0.985356
glucose	RNA polymerase I, eukaryotes-M00182	0.0168592	0.998223
Homocysteine	RNA polymerase I, eukaryotes-M00182	0.0551555	0.985846
VB12	RNA polymerase I, eukaryotes-M00182	0.0232624	0.959373
C.Peptide	RNA polymerase I, eukaryotes-M00182	-0.0425005	0.890692
beta.collagen.degradation.products	RNA polymerase I, eukaryotes-M00182	-0.153451	0.849379
folic.acid	RNA polymerase I, eukaryotes-M00182	0.00437584	0.987711
Fasting_serum_insulin	RNA polymerase I, eukaryotes-M00182	-0.0768835	0.854033
Osteocalcin	RNA polymerase I, eukaryotes-M00182	-0.0941103	0.928848
iPTH	RNA polymerase I, eukaryotes-M00182	0.0333319	0.973038
tP1NP	RNA polymerase I, eukaryotes-M00182	-0.0975517	0.997665
calcifediol	RNA polymerase I, eukaryotes-M00182	0.012559	0.978834
GA	RNA polymerase I, eukaryotes-M00182	-0.0342506	0.89845
HB	RNA polymerase I, eukaryotes-M00182	-0.029208	0.969392
HbA1c	RNA polymerase I, eukaryotes-M00182	0.110669	0.924908
RBC	RNA polymerase I, eukaryotes-M00182	-0.0187317	0.995169
WBC	RNA polymerase I, eukaryotes-M00182	-0.00146469	0.99681
Neutrophils	RNA polymerase I, eukaryotes-M00182	-0.00983253	0.999292
Lymphocytes	RNA polymerase I, eukaryotes-M00182	-0.00895551	0.99085
Monocytes	RNA polymerase I, eukaryotes-M00182	0.132701	0.489772
Eosinophils	RNA polymerase I, eukaryotes-M00182	-0.0578906	0.995702
Basophils	RNA polymerase I, eukaryotes-M00182	0.0316574	0.917273
Hematocrit	RNA polymerase I, eukaryotes-M00182	-0.0512628	0.997939
MCV	RNA polymerase I, eukaryotes-M00182	0.0318162	0.989256
MCHC_V	RNA polymerase I, eukaryotes-M00182	0.0596492	0.904564
MCHC_con	RNA polymerase I, eukaryotes-M00182	0.0528884	0.903898
RDW	RNA polymerase I, eukaryotes-M00182	-0.0664694	0.762417
PLT	RNA polymerase I, eukaryotes-M00182	-0.0468049	0.899787
Mean_Platelet_Volume	RNA polymerase I, eukaryotes-M00182	0.0218302	0.990148
PDW	RNA polymerase I, eukaryotes-M00182	0.0535893	0.998538
PCT	RNA polymerase I, eukaryotes-M00182	-0.0142871	0.990481
Reticulocyte	RNA polymerase I, eukaryotes-M00182	-0.104013	0.997707
X.LFR	RNA polymerase I, eukaryotes-M00182	0.014076	0.975195
X.MFR	RNA polymerase I, eukaryotes-M00182	-0.00645534	0.97541
X.HFR	RNA polymerase I, eukaryotes-M00182	-0.0211967	0.976342
Prothrombin.time	RNA polymerase I, eukaryotes-M00182	-0.007527	0.984949
APTT	RNA polymerase I, eukaryotes-M00182	-0.126909	0.649934
Prothrombin_activity	RNA polymerase I, eukaryotes-M00182	-0.00329004	0.993736
plasma_fibrinogen	RNA polymerase I, eukaryotes-M00182	0.0752596	0.984083
iNR	RNA polymerase I, eukaryotes-M00182	0.00648109	0.986454
Prothrombin.time2	RNA polymerase I, eukaryotes-M00182	-0.00301206	0.98742
Serum.ferritin	RNA polymerase I, eukaryotes-M00182	0.00950878	0.975358
T3	RNA polymerase I, eukaryotes-M00182	-0.036773	0.9926
T4	RNA polymerase I, eukaryotes-M00182	0.147937	0.40343
thyroxin	RNA polymerase I, eukaryotes-M00182	0.191911	0.588343
TSH	RNA polymerase I, eukaryotes-M00182	-0.104774	0.995032
triiodothyronine	RNA polymerase I, eukaryotes-M00182	-0.00517317	0.997062
TPOA	RNA polymerase I, eukaryotes-M00182	0.0190487	0.995351
ATG	RNA polymerase I, eukaryotes-M00182	0.114058	0.956883
FBG	RNA polymerase I, eukaryotes-M00182	0.165085	0.945051
E2	RNA polymerase I, eukaryotes-M00182	-0.0409264	0.941686
X0min.prolactin	RNA polymerase I, eukaryotes-M00182	-0.0346091	0.901958
FSH	RNA polymerase I, eukaryotes-M00182	0.0706088	0.766931
P	RNA polymerase I, eukaryotes-M00182	-0.0334257	0.925101
T	RNA polymerase I, eukaryotes-M00182	-0.120206	0.993969
LH	RNA polymerase I, eukaryotes-M00182	0.0567384	0.999692
ACL	RNA polymerase I, eukaryotes-M00182	0.0899064	0.929176
IgG	RNA polymerase I, eukaryotes-M00182	0.00325193	0.996538
IgM	RNA polymerase I, eukaryotes-M00182	0.0792247	0.970871
IgA	RNA polymerase I, eukaryotes-M00182	-0.0192921	0.990298
B_lymphocytes	RNA polymerase I, eukaryotes-M00182	-0.167852	0.944849
NK	RNA polymerase I, eukaryotes-M00182	-0.0284168	0.997928
ProBNP_E_	RNA polymerase I, eukaryotes-M00182	0.0125528	0.973598
CK	RNA polymerase I, eukaryotes-M00182	0.051419	0.911857
CKMB	RNA polymerase I, eukaryotes-M00182	0.0446223	1
CKMB2	RNA polymerase I, eukaryotes-M00182	0.0335226	0.99064
Troponin.I	RNA polymerase I, eukaryotes-M00182	0.0527796	0.982152
Troponin.T	RNA polymerase I, eukaryotes-M00182	-0.00222993	0.998264
MYOG	RNA polymerase I, eukaryotes-M00182	0.0294689	0.989057
LDH	RNA polymerase I, eukaryotes-M00182	0.0292463	0.99261
CRP	RNA polymerase I, eukaryotes-M00182	0.00945044	0.956831
β2.MG	RNA polymerase I, eukaryotes-M00182	-0.06292	0.997933
α.Microglobulin	RNA polymerase I, eukaryotes-M00182	-0.000544864	0.999741
ACR	RNA polymerase I, eukaryotes-M00182	0.138975	0.584464
mpas1.00.1.s.	RNA polymerase I, eukaryotes-M00182	-0.0562245	0.920859
mpas15.00.1.s.	RNA polymerase I, eukaryotes-M00182	-0.0625254	0.886378
mpas130.00.1.s.	RNA polymerase I, eukaryotes-M00182	-0.0428401	0.883877
mpas1200.00.1.s.	RNA polymerase I, eukaryotes-M00182	-0.0451463	0.902749
chloride	RNA polymerase I, eukaryotes-M00182	-0.0305759	0.982176
AMY.	RNA polymerase I, eukaryotes-M00182	-0.0195191	0.992658
NA1	RNA polymerase I, eukaryotes-M00182	0.0990315	0.996573
LPS	RNA polymerase I, eukaryotes-M00182	-0.0103368	0.984571
Ca	RNA polymerase I, eukaryotes-M00182	0.136241	0.995933
Ka	RNA polymerase I, eukaryotes-M00182	0.0644964	0.92078
APOA1	RNA polymerase I, eukaryotes-M00182	0.107222	0.982935
Mg	RNA polymerase I, eukaryotes-M00182	0.085634	0.97772
APOB	RNA polymerase I, eukaryotes-M00182	0.0497237	0.972929
Inorganic_phosphorus	RNA polymerase I, eukaryotes-M00182	0.224294	0.832456
CO2	RNA polymerase I, eukaryotes-M00182	0.015556	0.987179
APOE	RNA polymerase I, eukaryotes-M00182	0.0562079	0.818677
TBA	RNA polymerase I, eukaryotes-M00182	-0.054648	0.848645
CHOL	RNA polymerase I, eukaryotes-M00182	0.110819	0.954524
TRIG	RNA polymerase I, eukaryotes-M00182	0.0265714	0.964664
CP	RNA polymerase I, eukaryotes-M00182	0.0331866	0.997754
HDLC	RNA polymerase I, eukaryotes-M00182	0.0609672	0.988863
MAO	RNA polymerase I, eukaryotes-M00182	0.0540915	0.900544
LDLC	RNA polymerase I, eukaryotes-M00182	0.0615925	0.951342
APOA	RNA polymerase I, eukaryotes-M00182	-0.0729071	0.996174
URIC	RNA polymerase I, eukaryotes-M00182	-0.0874937	0.75774
BUN	RNA polymerase I, eukaryotes-M00182	-0.00642449	0.97966
CREA	RNA polymerase I, eukaryotes-M00182	-0.0906259	0.80233
TP	RNA polymerase I, eukaryotes-M00182	0.0856406	0.981591
TBIL	RNA polymerase I, eukaryotes-M00182	0.0624565	0.959626
GGT	RNA polymerase I, eukaryotes-M00182	0.0223158	0.938709
ALB	RNA polymerase I, eukaryotes-M00182	0.166107	0.982771
ALT	RNA polymerase I, eukaryotes-M00182	0.000895571	0.994191
DBIL	RNA polymerase I, eukaryotes-M00182	0.0554739	0.869667
ALP	RNA polymerase I, eukaryotes-M00182	-0.0562633	0.981698
AST	RNA polymerase I, eukaryotes-M00182	0.175615	0.988561
iron	RNA polymerase I, eukaryotes-M00182	0.108702	0.797286
UIBC	RNA polymerase I, eukaryotes-M00182	0.0423772	0.891042
Hypertriglyceridemia	PTS system, ascorbate-specific II component-M00283	0.0977734	0.995575
T2d	PTS system, ascorbate-specific II component-M00283	0.00332544	0.991697
Hepatic	PTS system, ascorbate-specific II component-M00283	0.174544	0.964201
gallbladder	PTS system, ascorbate-specific II component-M00283	0.0374764	0.992801
systolic_BP	PTS system, ascorbate-specific II component-M00283	0.155562	0.801662
diastolic_BP	PTS system, ascorbate-specific II component-M00283	0.166832	0.625445
SBP.DBP	PTS system, ascorbate-specific II component-M00283	-0.0773715	0.911017
C13	PTS system, ascorbate-specific II component-M00283	0.0993291	0.997831
group1	PTS system, ascorbate-specific II component-M00283	0.0450103	0.974283
X2hC.Peptide	PTS system, ascorbate-specific II component-M00283	0.0046749	0.996925
X2.h_serum_insulin	PTS system, ascorbate-specific II component-M00283	-0.0168766	0.985356
glucose	PTS system, ascorbate-specific II component-M00283	0.0209353	0.998223
Homocysteine	PTS system, ascorbate-specific II component-M00283	0.0394716	0.992546
VB12	PTS system, ascorbate-specific II component-M00283	0.0473231	0.953091
C.Peptide	PTS system, ascorbate-specific II component-M00283	-0.0727679	0.820294
beta.collagen.degradation.products	PTS system, ascorbate-specific II component-M00283	0.0336526	0.97907
folic.acid	PTS system, ascorbate-specific II component-M00283	-0.0422028	0.96636
Fasting_serum_insulin	PTS system, ascorbate-specific II component-M00283	-0.0418992	0.932151
Osteocalcin	PTS system, ascorbate-specific II component-M00283	0.0344685	0.981152
iPTH	PTS system, ascorbate-specific II component-M00283	0.0693024	0.96948
tP1NP	PTS system, ascorbate-specific II component-M00283	0.014363	0.997665
calcifediol	PTS system, ascorbate-specific II component-M00283	-0.0725957	0.978834
GA	PTS system, ascorbate-specific II component-M00283	-0.147652	0.539791
HB	PTS system, ascorbate-specific II component-M00283	0.0535159	0.969392
HbA1c	PTS system, ascorbate-specific II component-M00283	-0.023401	0.962948
RBC	PTS system, ascorbate-specific II component-M00283	-0.0352313	0.988919
WBC	PTS system, ascorbate-specific II component-M00283	-0.0526435	0.979305
Neutrophils	PTS system, ascorbate-specific II component-M00283	0.105984	0.999292
Lymphocytes	PTS system, ascorbate-specific II component-M00283	-0.142009	0.67581
Monocytes	PTS system, ascorbate-specific II component-M00283	0.0715041	0.803904
Eosinophils	PTS system, ascorbate-specific II component-M00283	0.00975362	0.995702
Basophils	PTS system, ascorbate-specific II component-M00283	-0.199165	0.173483
Hematocrit	PTS system, ascorbate-specific II component-M00283	0.0124769	0.997939
MCV	PTS system, ascorbate-specific II component-M00283	0.187942	0.989256
MCHC_V	PTS system, ascorbate-specific II component-M00283	0.211693	0.352422
MCHC_con	PTS system, ascorbate-specific II component-M00283	0.105846	0.698054
RDW	PTS system, ascorbate-specific II component-M00283	-0.257758	0.0348096
PLT	PTS system, ascorbate-specific II component-M00283	-0.0867447	0.762974
Mean_Platelet_Volume	PTS system, ascorbate-specific II component-M00283	0.0492642	0.990148
PDW	PTS system, ascorbate-specific II component-M00283	0.0432467	0.998538
PCT	PTS system, ascorbate-specific II component-M00283	-0.0447727	0.890176
Reticulocyte	PTS system, ascorbate-specific II component-M00283	0.0471583	0.997707
X.LFR	PTS system, ascorbate-specific II component-M00283	-0.106886	0.934334
X.MFR	PTS system, ascorbate-specific II component-M00283	0.102471	0.947995
X.HFR	PTS system, ascorbate-specific II component-M00283	0.0827822	0.976342
Prothrombin.time	PTS system, ascorbate-specific II component-M00283	7.05385e-05	0.99936
APTT	PTS system, ascorbate-specific II component-M00283	-0.121702	0.649934
Prothrombin_activity	PTS system, ascorbate-specific II component-M00283	0.0132995	0.991554
plasma_fibrinogen	PTS system, ascorbate-specific II component-M00283	0.0419128	0.984083
iNR	PTS system, ascorbate-specific II component-M00283	-0.0138574	0.986454
Prothrombin.time2	PTS system, ascorbate-specific II component-M00283	-0.0199629	0.985112
Serum.ferritin	PTS system, ascorbate-specific II component-M00283	0.145674	0.921785
T3	PTS system, ascorbate-specific II component-M00283	-0.0221379	0.9926
T4	PTS system, ascorbate-specific II component-M00283	0.203728	0.318894
thyroxin	PTS system, ascorbate-specific II component-M00283	0.180855	0.649817
TSH	PTS system, ascorbate-specific II component-M00283	0.0128935	0.995032
triiodothyronine	PTS system, ascorbate-specific II component-M00283	-0.0796049	0.997062
TPOA	PTS system, ascorbate-specific II component-M00283	-0.0574009	0.948358
ATG	PTS system, ascorbate-specific II component-M00283	0.102476	0.956883
FBG	PTS system, ascorbate-specific II component-M00283	0.00988784	0.979098
E2	PTS system, ascorbate-specific II component-M00283	-0.0558093	0.941686
X0min.prolactin	PTS system, ascorbate-specific II component-M00283	-0.16125	0.798415
FSH	PTS system, ascorbate-specific II component-M00283	0.0901475	0.708646
P	PTS system, ascorbate-specific II component-M00283	-0.142485	0.533817
T	PTS system, ascorbate-specific II component-M00283	0.0773107	0.993969
LH	PTS system, ascorbate-specific II component-M00283	0.0824586	0.999692
ACL	PTS system, ascorbate-specific II component-M00283	0.0607813	0.929176
IgG	PTS system, ascorbate-specific II component-M00283	-0.0558153	0.996538
IgM	PTS system, ascorbate-specific II component-M00283	0.107587	0.970871
IgA	PTS system, ascorbate-specific II component-M00283	-0.0511996	0.975028
B_lymphocytes	PTS system, ascorbate-specific II component-M00283	-0.123633	0.944849
NK	PTS system, ascorbate-specific II component-M00283	0.0137836	0.997928
ProBNP_E_	PTS system, ascorbate-specific II component-M00283	-0.0790841	0.824779
CK	PTS system, ascorbate-specific II component-M00283	-0.098181	0.797872
CKMB	PTS system, ascorbate-specific II component-M00283	0.062471	1
CKMB2	PTS system, ascorbate-specific II component-M00283	0.0647519	0.99064
Troponin.I	PTS system, ascorbate-specific II component-M00283	-0.146527	0.982152
Troponin.T	PTS system, ascorbate-specific II component-M00283	0.0814614	0.993154
MYOG	PTS system, ascorbate-specific II component-M00283	-0.0423683	0.989057
LDH	PTS system, ascorbate-specific II component-M00283	0.0864536	0.99261
CRP	PTS system, ascorbate-specific II component-M00283	0.0319658	0.912001
β2.MG	PTS system, ascorbate-specific II component-M00283	-0.0947469	0.997933
α.Microglobulin	PTS system, ascorbate-specific II component-M00283	0.0324448	0.955208
ACR	PTS system, ascorbate-specific II component-M00283	0.16987	0.416739
mpas1.00.1.s.	PTS system, ascorbate-specific II component-M00283	0.0988232	0.852712
mpas15.00.1.s.	PTS system, ascorbate-specific II component-M00283	0.164546	0.462072
mpas130.00.1.s.	PTS system, ascorbate-specific II component-M00283	0.153825	0.384758
mpas1200.00.1.s.	PTS system, ascorbate-specific II component-M00283	0.17107	0.402582
chloride	PTS system, ascorbate-specific II component-M00283	0.0567811	0.982176
AMY.	PTS system, ascorbate-specific II component-M00283	0.0726251	0.935043
NA1	PTS system, ascorbate-specific II component-M00283	0.150371	0.996573
LPS	PTS system, ascorbate-specific II component-M00283	0.0641669	0.97879
Ca	PTS system, ascorbate-specific II component-M00283	0.0402795	0.995933
Ka	PTS system, ascorbate-specific II component-M00283	-0.0961417	0.831809
APOA1	PTS system, ascorbate-specific II component-M00283	-0.00357685	0.984894
Mg	PTS system, ascorbate-specific II component-M00283	-0.048824	0.97772
APOB	PTS system, ascorbate-specific II component-M00283	0.152349	0.791424
Inorganic_phosphorus	PTS system, ascorbate-specific II component-M00283	0.0454841	0.993096
CO2	PTS system, ascorbate-specific II component-M00283	-0.00377331	0.987179
APOE	PTS system, ascorbate-specific II component-M00283	0.155426	0.369697
TBA	PTS system, ascorbate-specific II component-M00283	-0.181842	0.658222
CHOL	PTS system, ascorbate-specific II component-M00283	0.0853127	0.954524
TRIG	PTS system, ascorbate-specific II component-M00283	0.0921611	0.964664
CP	PTS system, ascorbate-specific II component-M00283	0.0234149	0.997754
HDLC	PTS system, ascorbate-specific II component-M00283	-0.0307705	0.988863
MAO	PTS system, ascorbate-specific II component-M00283	0.067747	0.900544
LDLC	PTS system, ascorbate-specific II component-M00283	0.101059	0.948332
APOA	PTS system, ascorbate-specific II component-M00283	-0.0504268	0.996174
URIC	PTS system, ascorbate-specific II component-M00283	0.141071	0.488758
BUN	PTS system, ascorbate-specific II component-M00283	-0.151908	0.843003
CREA	PTS system, ascorbate-specific II component-M00283	0.0114655	0.985673
TP	PTS system, ascorbate-specific II component-M00283	0.164865	0.963455
TBIL	PTS system, ascorbate-specific II component-M00283	0.167012	0.841869
GGT	PTS system, ascorbate-specific II component-M00283	0.112126	0.676805
ALB	PTS system, ascorbate-specific II component-M00283	0.13303	0.982771
ALT	PTS system, ascorbate-specific II component-M00283	0.0400077	0.992883
DBIL	PTS system, ascorbate-specific II component-M00283	0.173248	0.693183
ALP	PTS system, ascorbate-specific II component-M00283	0.125068	0.981698
AST	PTS system, ascorbate-specific II component-M00283	0.0147968	0.994046
iron	PTS system, ascorbate-specific II component-M00283	0.105805	0.797286
UIBC	PTS system, ascorbate-specific II component-M00283	-0.0527384	0.863693
Hypertriglyceridemia	Pimeloyl-ACP biosynthesis, BioC-BioH pathway, malonyl-ACP => pimeloyl-ACP-M00572	0.0701809	0.995575
T2d	Pimeloyl-ACP biosynthesis, BioC-BioH pathway, malonyl-ACP => pimeloyl-ACP-M00572	0.0796925	0.991697
Hepatic	Pimeloyl-ACP biosynthesis, BioC-BioH pathway, malonyl-ACP => pimeloyl-ACP-M00572	0.104487	0.964201
gallbladder	Pimeloyl-ACP biosynthesis, BioC-BioH pathway, malonyl-ACP => pimeloyl-ACP-M00572	0.00340695	0.992801
systolic_BP	Pimeloyl-ACP biosynthesis, BioC-BioH pathway, malonyl-ACP => pimeloyl-ACP-M00572	0.0639941	0.843012
diastolic_BP	Pimeloyl-ACP biosynthesis, BioC-BioH pathway, malonyl-ACP => pimeloyl-ACP-M00572	0.0133928	0.968246
SBP.DBP	Pimeloyl-ACP biosynthesis, BioC-BioH pathway, malonyl-ACP => pimeloyl-ACP-M00572	0.101003	0.874858
C13	Pimeloyl-ACP biosynthesis, BioC-BioH pathway, malonyl-ACP => pimeloyl-ACP-M00572	-0.000937067	0.997831
group1	Pimeloyl-ACP biosynthesis, BioC-BioH pathway, malonyl-ACP => pimeloyl-ACP-M00572	-0.108207	0.944544
X2hC.Peptide	Pimeloyl-ACP biosynthesis, BioC-BioH pathway, malonyl-ACP => pimeloyl-ACP-M00572	0.000464878	0.997255
X2.h_serum_insulin	Pimeloyl-ACP biosynthesis, BioC-BioH pathway, malonyl-ACP => pimeloyl-ACP-M00572	0.0198643	0.985356
glucose	Pimeloyl-ACP biosynthesis, BioC-BioH pathway, malonyl-ACP => pimeloyl-ACP-M00572	-0.134733	0.929762
Homocysteine	Pimeloyl-ACP biosynthesis, BioC-BioH pathway, malonyl-ACP => pimeloyl-ACP-M00572	0.124763	0.985846
VB12	Pimeloyl-ACP biosynthesis, BioC-BioH pathway, malonyl-ACP => pimeloyl-ACP-M00572	0.189444	0.60223
C.Peptide	Pimeloyl-ACP biosynthesis, BioC-BioH pathway, malonyl-ACP => pimeloyl-ACP-M00572	-0.0676804	0.834527
beta.collagen.degradation.products	Pimeloyl-ACP biosynthesis, BioC-BioH pathway, malonyl-ACP => pimeloyl-ACP-M00572	0.0985286	0.925921
folic.acid	Pimeloyl-ACP biosynthesis, BioC-BioH pathway, malonyl-ACP => pimeloyl-ACP-M00572	-0.114508	0.96636
Fasting_serum_insulin	Pimeloyl-ACP biosynthesis, BioC-BioH pathway, malonyl-ACP => pimeloyl-ACP-M00572	-0.0107148	0.985253
Osteocalcin	Pimeloyl-ACP biosynthesis, BioC-BioH pathway, malonyl-ACP => pimeloyl-ACP-M00572	-0.018501	0.981152
iPTH	Pimeloyl-ACP biosynthesis, BioC-BioH pathway, malonyl-ACP => pimeloyl-ACP-M00572	0.00314394	0.992191
tP1NP	Pimeloyl-ACP biosynthesis, BioC-BioH pathway, malonyl-ACP => pimeloyl-ACP-M00572	0.0178226	0.997665
calcifediol	Pimeloyl-ACP biosynthesis, BioC-BioH pathway, malonyl-ACP => pimeloyl-ACP-M00572	0.0595528	0.978834
GA	Pimeloyl-ACP biosynthesis, BioC-BioH pathway, malonyl-ACP => pimeloyl-ACP-M00572	-0.03237	0.900391
HB	Pimeloyl-ACP biosynthesis, BioC-BioH pathway, malonyl-ACP => pimeloyl-ACP-M00572	0.0962832	0.969392
HbA1c	Pimeloyl-ACP biosynthesis, BioC-BioH pathway, malonyl-ACP => pimeloyl-ACP-M00572	0.0297231	0.962948
RBC	Pimeloyl-ACP biosynthesis, BioC-BioH pathway, malonyl-ACP => pimeloyl-ACP-M00572	0.124167	0.893793
WBC	Pimeloyl-ACP biosynthesis, BioC-BioH pathway, malonyl-ACP => pimeloyl-ACP-M00572	0.00720072	0.99681
Neutrophils	Pimeloyl-ACP biosynthesis, BioC-BioH pathway, malonyl-ACP => pimeloyl-ACP-M00572	0.034133	0.999292
Lymphocytes	Pimeloyl-ACP biosynthesis, BioC-BioH pathway, malonyl-ACP => pimeloyl-ACP-M00572	-0.133128	0.67581
Monocytes	Pimeloyl-ACP biosynthesis, BioC-BioH pathway, malonyl-ACP => pimeloyl-ACP-M00572	0.192613	0.192035
Eosinophils	Pimeloyl-ACP biosynthesis, BioC-BioH pathway, malonyl-ACP => pimeloyl-ACP-M00572	0.0241609	0.995702
Basophils	Pimeloyl-ACP biosynthesis, BioC-BioH pathway, malonyl-ACP => pimeloyl-ACP-M00572	-0.0397364	0.869525
Hematocrit	Pimeloyl-ACP biosynthesis, BioC-BioH pathway, malonyl-ACP => pimeloyl-ACP-M00572	0.101895	0.997939
MCV	Pimeloyl-ACP biosynthesis, BioC-BioH pathway, malonyl-ACP => pimeloyl-ACP-M00572	0.0242472	0.989256
MCHC_V	Pimeloyl-ACP biosynthesis, BioC-BioH pathway, malonyl-ACP => pimeloyl-ACP-M00572	0.0295797	0.952143
MCHC_con	Pimeloyl-ACP biosynthesis, BioC-BioH pathway, malonyl-ACP => pimeloyl-ACP-M00572	0.043911	0.939383
RDW	Pimeloyl-ACP biosynthesis, BioC-BioH pathway, malonyl-ACP => pimeloyl-ACP-M00572	0.189557	0.138691
PLT	Pimeloyl-ACP biosynthesis, BioC-BioH pathway, malonyl-ACP => pimeloyl-ACP-M00572	-0.125234	0.665696
Mean_Platelet_Volume	Pimeloyl-ACP biosynthesis, BioC-BioH pathway, malonyl-ACP => pimeloyl-ACP-M00572	-0.0289202	0.990148
PDW	Pimeloyl-ACP biosynthesis, BioC-BioH pathway, malonyl-ACP => pimeloyl-ACP-M00572	-0.0295219	0.998538
PCT	Pimeloyl-ACP biosynthesis, BioC-BioH pathway, malonyl-ACP => pimeloyl-ACP-M00572	-0.135801	0.579306
Reticulocyte	Pimeloyl-ACP biosynthesis, BioC-BioH pathway, malonyl-ACP => pimeloyl-ACP-M00572	0.103491	0.997707
X.LFR	Pimeloyl-ACP biosynthesis, BioC-BioH pathway, malonyl-ACP => pimeloyl-ACP-M00572	-0.108554	0.934334
X.MFR	Pimeloyl-ACP biosynthesis, BioC-BioH pathway, malonyl-ACP => pimeloyl-ACP-M00572	0.0989852	0.947995
X.HFR	Pimeloyl-ACP biosynthesis, BioC-BioH pathway, malonyl-ACP => pimeloyl-ACP-M00572	0.0835747	0.976342
Prothrombin.time	Pimeloyl-ACP biosynthesis, BioC-BioH pathway, malonyl-ACP => pimeloyl-ACP-M00572	0.0866161	0.911888
APTT	Pimeloyl-ACP biosynthesis, BioC-BioH pathway, malonyl-ACP => pimeloyl-ACP-M00572	-0.11931	0.649934
Prothrombin_activity	Pimeloyl-ACP biosynthesis, BioC-BioH pathway, malonyl-ACP => pimeloyl-ACP-M00572	-0.00254021	0.993736
plasma_fibrinogen	Pimeloyl-ACP biosynthesis, BioC-BioH pathway, malonyl-ACP => pimeloyl-ACP-M00572	0.0828054	0.984083
iNR	Pimeloyl-ACP biosynthesis, BioC-BioH pathway, malonyl-ACP => pimeloyl-ACP-M00572	0.00273748	0.989061
Prothrombin.time2	Pimeloyl-ACP biosynthesis, BioC-BioH pathway, malonyl-ACP => pimeloyl-ACP-M00572	0.00724877	0.985112
Serum.ferritin	Pimeloyl-ACP biosynthesis, BioC-BioH pathway, malonyl-ACP => pimeloyl-ACP-M00572	0.0457664	0.968502
T3	Pimeloyl-ACP biosynthesis, BioC-BioH pathway, malonyl-ACP => pimeloyl-ACP-M00572	0.0100397	0.9926
T4	Pimeloyl-ACP biosynthesis, BioC-BioH pathway, malonyl-ACP => pimeloyl-ACP-M00572	0.0445896	0.820688
thyroxin	Pimeloyl-ACP biosynthesis, BioC-BioH pathway, malonyl-ACP => pimeloyl-ACP-M00572	0.0459795	0.86244
TSH	Pimeloyl-ACP biosynthesis, BioC-BioH pathway, malonyl-ACP => pimeloyl-ACP-M00572	0.022938	0.995032
triiodothyronine	Pimeloyl-ACP biosynthesis, BioC-BioH pathway, malonyl-ACP => pimeloyl-ACP-M00572	0.102503	0.996943
TPOA	Pimeloyl-ACP biosynthesis, BioC-BioH pathway, malonyl-ACP => pimeloyl-ACP-M00572	0.0626085	0.948358
ATG	Pimeloyl-ACP biosynthesis, BioC-BioH pathway, malonyl-ACP => pimeloyl-ACP-M00572	0.0212508	0.964396
FBG	Pimeloyl-ACP biosynthesis, BioC-BioH pathway, malonyl-ACP => pimeloyl-ACP-M00572	0.138516	0.945051
E2	Pimeloyl-ACP biosynthesis, BioC-BioH pathway, malonyl-ACP => pimeloyl-ACP-M00572	0.00252028	0.998108
X0min.prolactin	Pimeloyl-ACP biosynthesis, BioC-BioH pathway, malonyl-ACP => pimeloyl-ACP-M00572	-0.0740071	0.798415
[truncated: 49,790 more rows]

## Sheet: Table S7
Supplementary Table 7 Correlations between urine metabolites and phenotypes
Phenotype	Metabolite	r	q value
Hypertriglyceridemia	ME0_ Traumatic acid	-0.224139	0.165409
Hepatic	ME0_ Traumatic acid	-0.225494	0.161053
systolic_BP	ME0_ Traumatic acid	-0.231176	0.152028
diastolic_BP	ME0_ Traumatic acid	-0.304476	0.0290129
group1	ME0_ Traumatic acid	0.0772904	0.749508
X2.h_serum_insulin	ME0_ Traumatic acid	-0.120774	0.564274
glucose	ME0_ Traumatic acid	-0.232031	0.145669
Homocysteine	ME0_ Traumatic acid	-0.170817	0.350178
VB12	ME0_ Traumatic acid	-0.0262404	0.938019
C.Peptide	ME0_ Traumatic acid	-0.0945401	0.675072
folic.acid	ME0_ Traumatic acid	0.0786607	0.745037
Fasting_serum_insulin	ME0_ Traumatic acid	-0.137558	0.488866
iPTH	ME0_ Traumatic acid	-0.122314	0.557709
GA	ME0_ Traumatic acid	0.0911046	0.690531
HB	ME0_ Traumatic acid	-0.199274	0.244111
RBC	ME0_ Traumatic acid	-0.177257	0.323327
Hematocrit	ME0_ Traumatic acid	-0.157365	0.401181
MCHC_con	ME0_ Traumatic acid	-0.178588	0.317692
Reticulocyte	ME0_ Traumatic acid	-0.100169	0.650537
plasma_fibrinogen	ME0_ Traumatic acid	-0.0227268	0.946573
Serum.ferritin	ME0_ Traumatic acid	-0.205033	0.226142
T3	ME0_ Traumatic acid	-0.156513	0.405156
FBG	ME0_ Traumatic acid	-0.197616	0.250165
E2	ME0_ Traumatic acid	0.0689748	0.781241
X0min.prolactin	ME0_ Traumatic acid	0.199712	0.242973
FSH	ME0_ Traumatic acid	0.111062	0.604646
P	ME0_ Traumatic acid	0.0946147	0.674901
T	ME0_ Traumatic acid	-0.130038	0.522278
LH	ME0_ Traumatic acid	0.146014	0.448631
IgA	ME0_ Traumatic acid	-0.0996145	0.653499
ProBNP_E_	ME0_ Traumatic acid	0.116105	0.582796
CK	ME0_ Traumatic acid	-0.0949324	0.674036
CKMB	ME0_ Traumatic acid	-0.0727149	0.768869
Troponin.T	ME0_ Traumatic acid	-0.177472	0.322819
α.Microglobulin	ME0_ Traumatic acid	0.0477731	0.867228
mpas1.00.1.s.	ME0_ Traumatic acid	-0.165637	0.371612
mpas15.00.1.s.	ME0_ Traumatic acid	-0.170158	0.35169
mpas130.00.1.s.	ME0_ Traumatic acid	-0.250458	0.100079
mpas1200.00.1.s.	ME0_ Traumatic acid	-0.163235	0.379482
chloride	ME0_ Traumatic acid	0.202522	0.234631
APOB	ME0_ Traumatic acid	-0.34903	0.00660618
Inorganic_phosphorus	ME0_ Traumatic acid	0.0392574	0.897372
APOE	ME0_ Traumatic acid	-0.325109	0.0154735
TBA	ME0_ Traumatic acid	0.140548	0.473139
TRIG	ME0_ Traumatic acid	-0.236771	0.133509
HDLC	ME0_ Traumatic acid	0.0677484	0.787251
URIC	ME0_ Traumatic acid	-0.25039	0.100234
BUN	ME0_ Traumatic acid	0.21483	0.194719
CREA	ME0_ Traumatic acid	-0.0694557	0.779885
TP	ME0_ Traumatic acid	-0.23674	0.133509
TBIL	ME0_ Traumatic acid	-0.330347	0.0127605
GGT	ME0_ Traumatic acid	-0.171871	0.346734
ALB	ME0_ Traumatic acid	-0.18011	0.312577
ALT	ME0_ Traumatic acid	-0.0438587	0.882239
DBIL	ME0_ Traumatic acid	-0.290927	0.039746
ALP	ME0_ Traumatic acid	0.00931729	0.980092
AST	ME0_ Traumatic acid	-0.0343318	0.913597
iron	ME0_ Traumatic acid	-0.231573	0.146319
Hypertriglyceridemia	ME1_Mammea C/AB cyclo D	0.062583	0.808881
Hepatic	ME1_Mammea C/AB cyclo D	0.0479647	0.866736
systolic_BP	ME1_Mammea C/AB cyclo D	0.108014	0.618822
diastolic_BP	ME1_Mammea C/AB cyclo D	0.156633	0.409221
group1	ME1_Mammea C/AB cyclo D	-0.205956	0.223542
X2.h_serum_insulin	ME1_Mammea C/AB cyclo D	0.0110682	0.974451
glucose	ME1_Mammea C/AB cyclo D	-0.0269832	0.935821
Homocysteine	ME1_Mammea C/AB cyclo D	-0.000584417	0.998622
VB12	ME1_Mammea C/AB cyclo D	0.0644767	0.801778
C.Peptide	ME1_Mammea C/AB cyclo D	-0.0257562	0.939204
folic.acid	ME1_Mammea C/AB cyclo D	-0.0580497	0.827773
Fasting_serum_insulin	ME1_Mammea C/AB cyclo D	-0.00493346	0.989541
iPTH	ME1_Mammea C/AB cyclo D	-0.047921	0.866736
GA	ME1_Mammea C/AB cyclo D	0.101617	0.643673
HB	ME1_Mammea C/AB cyclo D	-0.0487967	0.863226
RBC	ME1_Mammea C/AB cyclo D	0.0561749	0.835522
Hematocrit	ME1_Mammea C/AB cyclo D	0.0165054	0.962612
MCHC_con	ME1_Mammea C/AB cyclo D	-0.165948	0.370644
Reticulocyte	ME1_Mammea C/AB cyclo D	-0.16066	0.389609
plasma_fibrinogen	ME1_Mammea C/AB cyclo D	0.224147	0.165409
Serum.ferritin	ME1_Mammea C/AB cyclo D	-0.131606	0.514966
T3	ME1_Mammea C/AB cyclo D	-0.118	0.575493
FBG	ME1_Mammea C/AB cyclo D	-0.0316385	0.921077
E2	ME1_Mammea C/AB cyclo D	-0.383666	0.00187604
X0min.prolactin	ME1_Mammea C/AB cyclo D	-0.0556209	0.837159
FSH	ME1_Mammea C/AB cyclo D	0.36626	0.00349294
P	ME1_Mammea C/AB cyclo D	-0.305422	0.02675
T	ME1_Mammea C/AB cyclo D	-0.242734	0.118883
LH	ME1_Mammea C/AB cyclo D	0.238956	0.128192
IgA	ME1_Mammea C/AB cyclo D	-0.143347	0.460455
ProBNP_E_	ME1_Mammea C/AB cyclo D	0.189094	0.278885
CK	ME1_Mammea C/AB cyclo D	-0.175723	0.330612
CKMB	ME1_Mammea C/AB cyclo D	-0.108843	0.613907
Troponin.T	ME1_Mammea C/AB cyclo D	-0.0181012	0.959313
α.Microglobulin	ME1_Mammea C/AB cyclo D	-0.309021	0.024525
mpas1.00.1.s.	ME1_Mammea C/AB cyclo D	0.0274203	0.935117
mpas15.00.1.s.	ME1_Mammea C/AB cyclo D	0.013394	0.96956
mpas130.00.1.s.	ME1_Mammea C/AB cyclo D	0.0296891	0.926522
mpas1200.00.1.s.	ME1_Mammea C/AB cyclo D	0.0115962	0.973908
chloride	ME1_Mammea C/AB cyclo D	-0.0895029	0.699196
APOB	ME1_Mammea C/AB cyclo D	0.0560741	0.835538
Inorganic_phosphorus	ME1_Mammea C/AB cyclo D	0.0438166	0.882239
APOE	ME1_Mammea C/AB cyclo D	0.0185726	0.957713
TBA	ME1_Mammea C/AB cyclo D	0.0261101	0.938412
TRIG	ME1_Mammea C/AB cyclo D	-0.0406538	0.892687
HDLC	ME1_Mammea C/AB cyclo D	0.124637	0.546215
URIC	ME1_Mammea C/AB cyclo D	-0.192835	0.266333
BUN	ME1_Mammea C/AB cyclo D	-0.252931	0.0967549
CREA	ME1_Mammea C/AB cyclo D	-0.191922	0.270132
TP	ME1_Mammea C/AB cyclo D	0.0873548	0.708617
TBIL	ME1_Mammea C/AB cyclo D	-0.0984119	0.658173
GGT	ME1_Mammea C/AB cyclo D	-0.0849359	0.719057
ALB	ME1_Mammea C/AB cyclo D	-0.0266232	0.937003
ALT	ME1_Mammea C/AB cyclo D	-0.180695	0.310525
DBIL	ME1_Mammea C/AB cyclo D	-0.0708095	0.775945
ALP	ME1_Mammea C/AB cyclo D	0.167197	0.365187
AST	ME1_Mammea C/AB cyclo D	-0.126483	0.53713
iron	ME1_Mammea C/AB cyclo D	-0.228331	0.154783
Hypertriglyceridemia	ME2_" Glycocholate	-0.0445879	0.880074
Hepatic	ME2_" Glycocholate	-0.0272662	0.935274
systolic_BP	ME2_" Glycocholate	-0.0770733	0.75217
diastolic_BP	ME2_" Glycocholate	-0.109138	0.614593
group1	ME2_" Glycocholate	0.25233	0.0980025
X2.h_serum_insulin	ME2_" Glycocholate	0.00929752	0.980142
glucose	ME2_" Glycocholate	0.0573868	0.83047
Homocysteine	ME2_" Glycocholate	0.0341206	0.914213
VB12	ME2_" Glycocholate	-0.0609703	0.814267
C.Peptide	ME2_" Glycocholate	-0.0100551	0.978224
folic.acid	ME2_" Glycocholate	0.0942075	0.67644
Fasting_serum_insulin	ME2_" Glycocholate	-0.0149569	0.96585
iPTH	ME2_" Glycocholate	0.11959	0.568977
GA	ME2_" Glycocholate	0.00819492	0.982248
HB	ME2_" Glycocholate	0.0766836	0.751292
RBC	ME2_" Glycocholate	0.00042529	0.998948
Hematocrit	ME2_" Glycocholate	0.0510531	0.854242
MCHC_con	ME2_" Glycocholate	0.12122	0.562776
Reticulocyte	ME2_" Glycocholate	0.140958	0.47074
plasma_fibrinogen	ME2_" Glycocholate	-0.166952	0.366519
Serum.ferritin	ME2_" Glycocholate	0.144544	0.455547
T3	ME2_" Glycocholate	0.134213	0.504346
FBG	ME2_" Glycocholate	0.0661047	0.793795
E2	ME2_" Glycocholate	0.376356	0.00248445
X0min.prolactin	ME2_" Glycocholate	-0.0429804	0.884887
FSH	ME2_" Glycocholate	-0.377644	0.00235444
P	ME2_" Glycocholate	0.279391	0.0533947
T	ME2_" Glycocholate	0.249879	0.101451
LH	ME2_" Glycocholate	-0.274691	0.0601985
IgA	ME2_" Glycocholate	0.184147	0.297767
ProBNP_E_	ME2_" Glycocholate	-0.13389	0.505861
CK	ME2_" Glycocholate	0.165286	0.373127
CKMB	ME2_" Glycocholate	0.113615	0.593463
Troponin.T	ME2_" Glycocholate	0.0323372	0.919407
α.Microglobulin	ME2_" Glycocholate	0.348571	0.00669854
mpas1.00.1.s.	ME2_" Glycocholate	-0.0305578	0.9237
mpas15.00.1.s.	ME2_" Glycocholate	-0.049046	0.862401
mpas130.00.1.s.	ME2_" Glycocholate	-0.0104048	0.976808
mpas1200.00.1.s.	ME2_" Glycocholate	0.0216381	0.949383
chloride	ME2_" Glycocholate	-0.00398944	0.991362
APOB	ME2_" Glycocholate	-0.00735462	0.983555
Inorganic_phosphorus	ME2_" Glycocholate	-0.120763	0.564274
APOE	ME2_" Glycocholate	0.0566315	0.834289
TBA	ME2_" Glycocholate	-0.0522124	0.850686
TRIG	ME2_" Glycocholate	0.081558	0.734342
HDLC	ME2_" Glycocholate	-0.116251	0.581913
URIC	ME2_" Glycocholate	0.159999	0.392087
BUN	ME2_" Glycocholate	0.196165	0.255039
CREA	ME2_" Glycocholate	0.162451	0.382192
TP	ME2_" Glycocholate	0.0149296	0.96585
TBIL	ME2_" Glycocholate	0.150123	0.43158
GGT	ME2_" Glycocholate	0.11631	0.581346
ALB	ME2_" Glycocholate	0.0686938	0.782871
ALT	ME2_" Glycocholate	0.211539	0.204078
DBIL	ME2_" Glycocholate	0.10785	0.615966
ALP	ME2_" Glycocholate	-0.132457	0.511307
AST	ME2_" Glycocholate	0.169157	0.355987
iron	ME2_" Glycocholate	0.221487	0.173016
Hypertriglyceridemia	ME3_"2,4,4-Trimethylcyclopentanone"	-0.105771	0.623664
Hepatic	ME3_"2,4,4-Trimethylcyclopentanone"	-0.0897596	0.697909
systolic_BP	ME3_"2,4,4-Trimethylcyclopentanone"	-0.132396	0.516161
diastolic_BP	ME3_"2,4,4-Trimethylcyclopentanone"	-0.204526	0.233776
group1	ME3_"2,4,4-Trimethylcyclopentanone"	0.17504	0.333345
X2.h_serum_insulin	ME3_"2,4,4-Trimethylcyclopentanone"	-0.0468689	0.870521
glucose	ME3_"2,4,4-Trimethylcyclopentanone"	-0.0365402	0.906276
Homocysteine	ME3_"2,4,4-Trimethylcyclopentanone"	-0.0232567	0.945877
VB12	ME3_"2,4,4-Trimethylcyclopentanone"	-0.0429636	0.884945
C.Peptide	ME3_"2,4,4-Trimethylcyclopentanone"	0.0186309	0.957601
folic.acid	ME3_"2,4,4-Trimethylcyclopentanone"	0.112165	0.599472
Fasting_serum_insulin	ME3_"2,4,4-Trimethylcyclopentanone"	-0.0176441	0.960146
iPTH	ME3_"2,4,4-Trimethylcyclopentanone"	0.00165416	0.995447
GA	ME3_"2,4,4-Trimethylcyclopentanone"	-0.0859762	0.715263
HB	ME3_"2,4,4-Trimethylcyclopentanone"	0.0364403	0.906619
RBC	ME3_"2,4,4-Trimethylcyclopentanone"	-0.0633578	0.80581
Hematocrit	ME3_"2,4,4-Trimethylcyclopentanone"	-0.0315576	0.921372
MCHC_con	ME3_"2,4,4-Trimethylcyclopentanone"	0.166063	0.369926
Reticulocyte	ME3_"2,4,4-Trimethylcyclopentanone"	0.108667	0.614241
plasma_fibrinogen	ME3_"2,4,4-Trimethylcyclopentanone"	-0.209619	0.210208
Serum.ferritin	ME3_"2,4,4-Trimethylcyclopentanone"	0.135055	0.501193
T3	ME3_"2,4,4-Trimethylcyclopentanone"	0.0419956	0.888637
FBG	ME3_"2,4,4-Trimethylcyclopentanone"	-0.042952	0.884945
E2	ME3_"2,4,4-Trimethylcyclopentanone"	0.38746	0.00159491
X0min.prolactin	ME3_"2,4,4-Trimethylcyclopentanone"	0.114731	0.588962
FSH	ME3_"2,4,4-Trimethylcyclopentanone"	-0.295679	0.0345095
P	ME3_"2,4,4-Trimethylcyclopentanone"	0.310251	0.0237307
T	ME3_"2,4,4-Trimethylcyclopentanone"	0.229584	0.151791
LH	ME3_"2,4,4-Trimethylcyclopentanone"	-0.188561	0.280588
IgA	ME3_"2,4,4-Trimethylcyclopentanone"	0.151889	0.422688
ProBNP_E_	ME3_"2,4,4-Trimethylcyclopentanone"	-0.188372	0.281016
CK	ME3_"2,4,4-Trimethylcyclopentanone"	0.153419	0.41637
CKMB	ME3_"2,4,4-Trimethylcyclopentanone"	0.061696	0.813195
Troponin.T	ME3_"2,4,4-Trimethylcyclopentanone"	0.0101797	0.97771
α.Microglobulin	ME3_"2,4,4-Trimethylcyclopentanone"	0.281245	0.0511832
mpas1.00.1.s.	ME3_"2,4,4-Trimethylcyclopentanone"	-0.0367904	0.905475
mpas15.00.1.s.	ME3_"2,4,4-Trimethylcyclopentanone"	-0.0258434	0.939004
mpas130.00.1.s.	ME3_"2,4,4-Trimethylcyclopentanone"	-0.0395864	0.896131
mpas1200.00.1.s.	ME3_"2,4,4-Trimethylcyclopentanone"	-0.0158281	0.96435
chloride	ME3_"2,4,4-Trimethylcyclopentanone"	0.0859883	0.715263
APOB	ME3_"2,4,4-Trimethylcyclopentanone"	-0.0445008	0.880472
Inorganic_phosphorus	ME3_"2,4,4-Trimethylcyclopentanone"	-0.000300113	0.999325
APOE	ME3_"2,4,4-Trimethylcyclopentanone"	-0.0529322	0.847126
TBA	ME3_"2,4,4-Trimethylcyclopentanone"	0.0257291	0.939204
TRIG	ME3_"2,4,4-Trimethylcyclopentanone"	0.0330511	0.917548
HDLC	ME3_"2,4,4-Trimethylcyclopentanone"	-0.146377	0.446687
URIC	ME3_"2,4,4-Trimethylcyclopentanone"	0.165097	0.374079
BUN	ME3_"2,4,4-Trimethylcyclopentanone"	0.253335	0.0959045
CREA	ME3_"2,4,4-Trimethylcyclopentanone"	0.213203	0.199863
TP	ME3_"2,4,4-Trimethylcyclopentanone"	-0.127077	0.535002
TBIL	ME3_"2,4,4-Trimethylcyclopentanone"	0.00744652	0.983217
GGT	ME3_"2,4,4-Trimethylcyclopentanone"	0.0734025	0.765617
ALB	ME3_"2,4,4-Trimethylcyclopentanone"	-0.00487427	0.989656
ALT	ME3_"2,4,4-Trimethylcyclopentanone"	0.217024	0.187661
DBIL	ME3_"2,4,4-Trimethylcyclopentanone"	-0.0300788	0.925514
ALP	ME3_"2,4,4-Trimethylcyclopentanone"	-0.172897	0.34184
AST	ME3_"2,4,4-Trimethylcyclopentanone"	0.129586	0.523984
iron	ME3_"2,4,4-Trimethylcyclopentanone"	0.175116	0.333345
Hypertriglyceridemia	ME4_4-Hydroxyretinoic acid glucuronide	-0.0745797	0.761007
Hepatic	ME4_4-Hydroxyretinoic acid glucuronide	-0.0113443	0.974069
systolic_BP	ME4_4-Hydroxyretinoic acid glucuronide	-0.0568505	0.835434
diastolic_BP	ME4_4-Hydroxyretinoic acid glucuronide	-0.0677488	0.789391
group1	ME4_4-Hydroxyretinoic acid glucuronide	0.228689	0.15355
X2.h_serum_insulin	ME4_4-Hydroxyretinoic acid glucuronide	-0.0611181	0.813882
glucose	ME4_4-Hydroxyretinoic acid glucuronide	0.0576504	0.829055
Homocysteine	ME4_4-Hydroxyretinoic acid glucuronide	0.0548439	0.84049
VB12	ME4_4-Hydroxyretinoic acid glucuronide	-0.100047	0.650974
C.Peptide	ME4_4-Hydroxyretinoic acid glucuronide	-0.034178	0.913987
folic.acid	ME4_4-Hydroxyretinoic acid glucuronide	0.0152364	0.965608
Fasting_serum_insulin	ME4_4-Hydroxyretinoic acid glucuronide	-0.0387528	0.899172
iPTH	ME4_4-Hydroxyretinoic acid glucuronide	0.104741	0.630128
GA	ME4_4-Hydroxyretinoic acid glucuronide	0.00590609	0.986798
HB	ME4_4-Hydroxyretinoic acid glucuronide	0.0912169	0.689953
RBC	ME4_4-Hydroxyretinoic acid glucuronide	0.0145355	0.966727
Hematocrit	ME4_4-Hydroxyretinoic acid glucuronide	0.0458766	0.874506
MCHC_con	ME4_4-Hydroxyretinoic acid glucuronide	0.146633	0.4457
Reticulocyte	ME4_4-Hydroxyretinoic acid glucuronide	0.167447	0.363848
plasma_fibrinogen	ME4_4-Hydroxyretinoic acid glucuronide	-0.190339	0.274575
Serum.ferritin	ME4_4-Hydroxyretinoic acid glucuronide	0.134748	0.503005
T3	ME4_4-Hydroxyretinoic acid glucuronide	0.148605	0.437295
FBG	ME4_4-Hydroxyretinoic acid glucuronide	0.0643024	0.802037
E2	ME4_4-Hydroxyretinoic acid glucuronide	0.343848	0.00773882
X0min.prolactin	ME4_4-Hydroxyretinoic acid glucuronide	-0.0361874	0.907321
FSH	ME4_4-Hydroxyretinoic acid glucuronide	-0.374293	0.00270975
P	ME4_4-Hydroxyretinoic acid glucuronide	0.307987	0.0253555
T	ME4_4-Hydroxyretinoic acid glucuronide	0.257281	0.0892992
LH	ME4_4-Hydroxyretinoic acid glucuronide	-0.273827	0.0610833
IgA	ME4_4-Hydroxyretinoic acid glucuronide	0.0983885	0.658224
ProBNP_E_	ME4_4-Hydroxyretinoic acid glucuronide	-0.0806729	0.737632
CK	ME4_4-Hydroxyretinoic acid glucuronide	0.210517	0.207549
CKMB	ME4_4-Hydroxyretinoic acid glucuronide	0.194912	0.261004
Troponin.T	ME4_4-Hydroxyretinoic acid glucuronide	0.0535837	0.844473
α.Microglobulin	ME4_4-Hydroxyretinoic acid glucuronide	0.288611	0.041802
mpas1.00.1.s.	ME4_4-Hydroxyretinoic acid glucuronide	-0.0225913	0.946611
mpas15.00.1.s.	ME4_4-Hydroxyretinoic acid glucuronide	-0.0081073	0.982248
mpas130.00.1.s.	ME4_4-Hydroxyretinoic acid glucuronide	0.0176242	0.960185
mpas1200.00.1.s.	ME4_4-Hydroxyretinoic acid glucuronide	0.00897931	0.980688
chloride	ME4_4-Hydroxyretinoic acid glucuronide	0.0613915	0.813712
APOB	ME4_4-Hydroxyretinoic acid glucuronide	-0.0858761	0.715263
Inorganic_phosphorus	ME4_4-Hydroxyretinoic acid glucuronide	-0.0586239	0.825135
APOE	ME4_4-Hydroxyretinoic acid glucuronide	0.0326365	0.91851
TBA	ME4_4-Hydroxyretinoic acid glucuronide	-0.00757598	0.982626
TRIG	ME4_4-Hydroxyretinoic acid glucuronide	0.0292523	0.92817
HDLC	ME4_4-Hydroxyretinoic acid glucuronide	-0.0263401	0.937797
URIC	ME4_4-Hydroxyretinoic acid glucuronide	0.159307	0.39414
BUN	ME4_4-Hydroxyretinoic acid glucuronide	0.240417	0.124787
CREA	ME4_4-Hydroxyretinoic acid glucuronide	0.168145	0.360756
TP	ME4_4-Hydroxyretinoic acid glucuronide	-0.0309003	0.922691
TBIL	ME4_4-Hydroxyretinoic acid glucuronide	0.164152	0.375866
GGT	ME4_4-Hydroxyretinoic acid glucuronide	0.102143	0.641693
ALB	ME4_4-Hydroxyretinoic acid glucuronide	0.0978455	0.66078
ALT	ME4_4-Hydroxyretinoic acid glucuronide	0.200678	0.240913
DBIL	ME4_4-Hydroxyretinoic acid glucuronide	0.144756	0.453936
ALP	ME4_4-Hydroxyretinoic acid glucuronide	-0.134477	0.503499
AST	ME4_4-Hydroxyretinoic acid glucuronide	0.193725	0.264193
iron	ME4_4-Hydroxyretinoic acid glucuronide	0.208495	0.213989
Hypertriglyceridemia	ME5_ dTMP	0.179351	0.315706
Hepatic	ME5_ dTMP	0.102099	0.641895
systolic_BP	ME5_ dTMP	0.0220947	0.94854
diastolic_BP	ME5_ dTMP	0.0478933	0.868091
group1	ME5_ dTMP	-0.088202	0.705364
X2.h_serum_insulin	ME5_ dTMP	0.00573521	0.987554
glucose	ME5_ dTMP	0.0277894	0.93408
Homocysteine	ME5_ dTMP	0.124097	0.548571
VB12	ME5_ dTMP	0.102175	0.641693
C.Peptide	ME5_ dTMP	0.30467	0.0270922
folic.acid	ME5_ dTMP	-0.0168383	0.962014
Fasting_serum_insulin	ME5_ dTMP	0.271061	0.0650945
iPTH	ME5_ dTMP	-0.0907046	0.693301
GA	ME5_ dTMP	-0.202349	0.235511
HB	ME5_ dTMP	0.170665	0.350178
RBC	ME5_ dTMP	0.162239	0.382631
Hematocrit	ME5_ dTMP	0.160791	0.388657
MCHC_con	ME5_ dTMP	0.101537	0.643883
Reticulocyte	ME5_ dTMP	0.125087	0.544656
plasma_fibrinogen	ME5_ dTMP	-0.0416206	0.890039
Serum.ferritin	ME5_ dTMP	0.0870819	0.709177
T3	ME5_ dTMP	0.150055	0.431735
FBG	ME5_ dTMP	-0.0416728	0.889852
E2	ME5_ dTMP	0.0206141	0.951457
X0min.prolactin	ME5_ dTMP	0.00723957	0.983787
FSH	ME5_ dTMP	-0.0454668	0.876581
P	ME5_ dTMP	0.0664186	0.79223
T	ME5_ dTMP	0.215847	0.191835
LH	ME5_ dTMP	0.0606014	0.816262
IgA	ME5_ dTMP	0.0471418	0.869383
ProBNP_E_	ME5_ dTMP	-0.243806	0.116818
CK	ME5_ dTMP	0.0268883	0.93616
CKMB	ME5_ dTMP	-0.111123	0.604356
Troponin.T	ME5_ dTMP	0.0877401	0.707493
α.Microglobulin	ME5_ dTMP	0.102556	0.639138
mpas1.00.1.s.	ME5_ dTMP	0.144746	0.453936
mpas15.00.1.s.	ME5_ dTMP	0.229415	0.152028
mpas130.00.1.s.	ME5_ dTMP	0.161732	0.384516
mpas1200.00.1.s.	ME5_ dTMP	0.188497	0.280596
chloride	ME5_ dTMP	-0.123198	0.552612
APOB	ME5_ dTMP	0.125746	0.541836
Inorganic_phosphorus	ME5_ dTMP	0.096707	0.665286
APOE	ME5_ dTMP	0.0467866	0.870784
TBA	ME5_ dTMP	0.0495479	0.86045
TRIG	ME5_ dTMP	0.237771	0.131345
HDLC	ME5_ dTMP	-0.231401	0.146631
URIC	ME5_ dTMP	0.282613	0.0490754
BUN	ME5_ dTMP	0.0259168	0.938749
CREA	ME5_ dTMP	0.293177	0.0371953
TP	ME5_ dTMP	-0.106185	0.622
TBIL	ME5_ dTMP	-0.147694	0.441243
GGT	ME5_ dTMP	0.214392	0.195789
ALB	ME5_ dTMP	0.0569569	0.8329
ALT	ME5_ dTMP	0.134963	0.501665
DBIL	ME5_ dTMP	-0.149958	0.432118
ALP	ME5_ dTMP	0.0375354	0.903319
AST	ME5_ dTMP	0.120203	0.566866
iron	ME5_ dTMP	0.0571485	0.831766
Hypertriglyceridemia	ME7_Ethyl cellulose	0.186549	0.288019
Hepatic	ME7_Ethyl cellulose	0.126778	0.535842
systolic_BP	ME7_Ethyl cellulose	0.189069	0.28405
diastolic_BP	ME7_Ethyl cellulose	0.225918	0.165409
group1	ME7_Ethyl cellulose	-0.00772904	0.982602
X2.h_serum_insulin	ME7_Ethyl cellulose	-0.236209	0.134525
glucose	ME7_Ethyl cellulose	0.116321	0.581346
Homocysteine	ME7_Ethyl cellulose	0.263259	0.0778214
VB12	ME7_Ethyl cellulose	0.00174014	0.99515
C.Peptide	ME7_Ethyl cellulose	0.148562	0.437295
folic.acid	ME7_Ethyl cellulose	-0.128636	0.528484
Fasting_serum_insulin	ME7_Ethyl cellulose	0.105562	0.624928
iPTH	ME7_Ethyl cellulose	0.044096	0.881506
GA	ME7_Ethyl cellulose	-0.0713976	0.7743
HB	ME7_Ethyl cellulose	0.545565	8.4129e-08
RBC	ME7_Ethyl cellulose	0.45941	3.60546e-05
Hematocrit	ME7_Ethyl cellulose	0.516026	7.58477e-07
MCHC_con	ME7_Ethyl cellulose	0.235465	0.136563
Reticulocyte	ME7_Ethyl cellulose	0.170865	0.350178
plasma_fibrinogen	ME7_Ethyl cellulose	-0.199991	0.242725
Serum.ferritin	ME7_Ethyl cellulose	0.482671	8.91085e-06
T3	ME7_Ethyl cellulose	0.50593	1.70266e-06
FBG	ME7_Ethyl cellulose	-0.0299696	0.925751
E2	ME7_Ethyl cellulose	0.159303	0.39414
X0min.prolactin	ME7_Ethyl cellulose	-0.218266	0.183466
FSH	ME7_Ethyl cellulose	-0.467118	2.17251e-05
P	ME7_Ethyl cellulose	0.315608	0.0202159
T	ME7_Ethyl cellulose	0.682508	5.09385e-15
LH	ME7_Ethyl cellulose	-0.518842	6.65833e-07
IgA	ME7_Ethyl cellulose	0.163176	0.379729
ProBNP_E_	ME7_Ethyl cellulose	-0.36606	0.00349977
CK	ME7_Ethyl cellulose	0.240531	0.124719
CKMB	ME7_Ethyl cellulose	0.0876843	0.70777
Troponin.T	ME7_Ethyl cellulose	0.290429	0.0399721
α.Microglobulin	ME7_Ethyl cellulose	0.340773	0.00852011
mpas1.00.1.s.	ME7_Ethyl cellulose	0.346431	0.00715632
mpas15.00.1.s.	ME7_Ethyl cellulose	0.369935	0.00315739
mpas130.00.1.s.	ME7_Ethyl cellulose	0.394352	0.0011353
mpas1200.00.1.s.	ME7_Ethyl cellulose	0.368617	0.00327865
chloride	ME7_Ethyl cellulose	-0.0489666	0.862609
APOB	ME7_Ethyl cellulose	0.269676	0.0675363
Inorganic_phosphorus	ME7_Ethyl cellulose	-0.188116	0.28241
APOE	ME7_Ethyl cellulose	0.283703	0.0473816
TBA	ME7_Ethyl cellulose	-0.0253481	0.940208
TRIG	ME7_Ethyl cellulose	0.407806	0.000623168
HDLC	ME7_Ethyl cellulose	-0.243383	0.11765
URIC	ME7_Ethyl cellulose	0.496344	3.38707e-06
BUN	ME7_Ethyl cellulose	0.174086	0.33761
CREA	ME7_Ethyl cellulose	0.599175	4.03677e-10
TP	ME7_Ethyl cellulose	0.0455769	0.875922
TBIL	ME7_Ethyl cellulose	0.288984	0.041559
GGT	ME7_Ethyl cellulose	0.428748	0.000198121
ALB	ME7_Ethyl cellulose	0.287566	0.042862
ALT	ME7_Ethyl cellulose	0.343771	0.00773882
DBIL	ME7_Ethyl cellulose	0.218635	0.182378
ALP	ME7_Ethyl cellulose	-0.0515766	0.852672
AST	ME7_Ethyl cellulose	0.179241	0.315895
iron	ME7_Ethyl cellulose	0.298161	0.0323953
Hypertriglyceridemia	ME8_3-Methylbutyl dodecanoate	-0.0893757	0.699752
Hepatic	ME8_3-Methylbutyl dodecanoate	0.129166	0.525841
systolic_BP	ME8_3-Methylbutyl dodecanoate	0.0116117	0.974069
diastolic_BP	ME8_3-Methylbutyl dodecanoate	0.00429479	0.990565
group1	ME8_3-Methylbutyl dodecanoate	-0.00500114	0.989194
X2.h_serum_insulin	ME8_3-Methylbutyl dodecanoate	0.0322279	0.919513
glucose	ME8_3-Methylbutyl dodecanoate	-0.0446832	0.879773
Homocysteine	ME8_3-Methylbutyl dodecanoate	0.00963505	0.979056
VB12	ME8_3-Methylbutyl dodecanoate	-0.0231906	0.945894
C.Peptide	ME8_3-Methylbutyl dodecanoate	-0.0113257	0.974077
folic.acid	ME8_3-Methylbutyl dodecanoate	0.0157452	0.964606
Fasting_serum_insulin	ME8_3-Methylbutyl dodecanoate	0.0371327	0.904244
iPTH	ME8_3-Methylbutyl dodecanoate	0.0151144	0.96575
GA	ME8_3-Methylbutyl dodecanoate	0.147616	0.441761
HB	ME8_3-Methylbutyl dodecanoate	-0.136461	0.493818
RBC	ME8_3-Methylbutyl dodecanoate	0.0242598	0.943339
Hematocrit	ME8_3-Methylbutyl dodecanoate	0.00115846	0.99645
MCHC_con	ME8_3-Methylbutyl dodecanoate	-0.308071	0.025333
Reticulocyte	ME8_3-Methylbutyl dodecanoate	-0.00287532	0.992994
plasma_fibrinogen	ME8_3-Methylbutyl dodecanoate	0.142294	0.465771
Serum.ferritin	ME8_3-Methylbutyl dodecanoate	-0.0938913	0.677926
T3	ME8_3-Methylbutyl dodecanoate	-0.0775441	0.748268
FBG	ME8_3-Methylbutyl dodecanoate	-0.0845908	0.720752
E2	ME8_3-Methylbutyl dodecanoate	-0.164803	0.374468
X0min.prolactin	ME8_3-Methylbutyl dodecanoate	0.0627299	0.808537
FSH	ME8_3-Methylbutyl dodecanoate	0.242693	0.118883
P	ME8_3-Methylbutyl dodecanoate	-0.196887	0.25266
T	ME8_3-Methylbutyl dodecanoate	-0.217142	0.187493
LH	ME8_3-Methylbutyl dodecanoate	0.151	0.427653
IgA	ME8_3-Methylbutyl dodecanoate	-0.00894868	0.98081
ProBNP_E_	ME8_3-Methylbutyl dodecanoate	0.3047	0.0270922
CK	ME8_3-Methylbutyl dodecanoate	-0.106575	0.620895
CKMB	ME8_3-Methylbutyl dodecanoate	-0.137709	0.487873
Troponin.T	ME8_3-Methylbutyl dodecanoate	-0.0506744	0.855954
α.Microglobulin	ME8_3-Methylbutyl dodecanoate	-0.00655144	0.984952
mpas1.00.1.s.	ME8_3-Methylbutyl dodecanoate	-0.13974	0.477693
mpas15.00.1.s.	ME8_3-Methylbutyl dodecanoate	-0.207787	0.215112
mpas130.00.1.s.	ME8_3-Methylbutyl dodecanoate	-0.21959	0.178822
mpas1200.00.1.s.	ME8_3-Methylbutyl dodecanoate	-0.191463	0.271599
chloride	ME8_3-Methylbutyl dodecanoate	0.199843	0.242968
APOB	ME8_3-Methylbutyl dodecanoate	-0.0924428	0.684846
Inorganic_phosphorus	ME8_3-Methylbutyl dodecanoate	-0.112965	0.5964
APOE	ME8_3-Methylbutyl dodecanoate	-0.0344771	0.913419
TBA	ME8_3-Methylbutyl dodecanoate	0.0786722	0.745037
TRIG	ME8_3-Methylbutyl dodecanoate	-0.0919054	0.687984
HDLC	ME8_3-Methylbutyl dodecanoate	0.0407064	0.892378
URIC	ME8_3-Methylbutyl dodecanoate	-0.18733	0.284746
BUN	ME8_3-Methylbutyl dodecanoate	-0.0321199	0.919872
CREA	ME8_3-Methylbutyl dodecanoate	-0.143468	0.460185
TP	ME8_3-Methylbutyl dodecanoate	0.00778053	0.982602
TBIL	ME8_3-Methylbutyl dodecanoate	-0.0504218	0.857157
GGT	ME8_3-Methylbutyl dodecanoate	-0.0132247	0.96972
ALB	ME8_3-Methylbutyl dodecanoate	-0.103038	0.637683
ALT	ME8_3-Methylbutyl dodecanoate	-0.0751391	0.758524
DBIL	ME8_3-Methylbutyl dodecanoate	-0.0206485	0.951457
ALP	ME8_3-Methylbutyl dodecanoate	0.129899	0.523072
AST	ME8_3-Methylbutyl dodecanoate	-0.117539	0.577969
iron	ME8_3-Methylbutyl dodecanoate	-0.182001	0.30569
Hypertriglyceridemia	ME11_ Dinotefuran	0.143361	0.460445
Hepatic	ME11_ Dinotefuran	0.206785	0.220019
systolic_BP	ME11_ Dinotefuran	0.141002	0.476428
diastolic_BP	ME11_ Dinotefuran	0.159025	0.398867
group1	ME11_ Dinotefuran	-0.212321	0.201909
X2.h_serum_insulin	ME11_ Dinotefuran	-0.0755241	0.756973
glucose	ME11_ Dinotefuran	0.115635	0.584947
Homocysteine	ME11_ Dinotefuran	0.222394	0.170038
VB12	ME11_ Dinotefuran	-0.0716407	0.772935
C.Peptide	ME11_ Dinotefuran	0.311464	0.0229148
folic.acid	ME11_ Dinotefuran	-0.170045	0.351843
Fasting_serum_insulin	ME11_ Dinotefuran	0.272397	0.0625496
iPTH	ME11_ Dinotefuran	0.10524	0.627071
GA	ME11_ Dinotefuran	-0.144925	0.45375
HB	ME11_ Dinotefuran	0.317913	0.0190379
RBC	ME11_ Dinotefuran	0.247694	0.106169
Hematocrit	ME11_ Dinotefuran	0.261856	0.0801876
MCHC_con	ME11_ Dinotefuran	0.171969	0.346082
Reticulocyte	ME11_ Dinotefuran	0.160472	0.390444
plasma_fibrinogen	ME11_ Dinotefuran	-0.0362455	0.907203
Serum.ferritin	ME11_ Dinotefuran	0.191764	0.270414
T3	ME11_ Dinotefuran	0.206479	0.221508
FBG	ME11_ Dinotefuran	-0.0967544	0.665054
E2	ME11_ Dinotefuran	0.00332991	0.992994
X0min.prolactin	ME11_ Dinotefuran	-0.00674074	0.984504
FSH	ME11_ Dinotefuran	-0.131391	0.516098
P	ME11_ Dinotefuran	0.0674842	0.788161
T	ME11_ Dinotefuran	0.304218	0.0273795
LH	ME11_ Dinotefuran	-0.144306	0.456635
IgA	ME11_ Dinotefuran	0.0906995	0.693301
ProBNP_E_	ME11_ Dinotefuran	-0.223255	0.16807
CK	ME11_ Dinotefuran	0.251229	0.0991639
CKMB	ME11_ Dinotefuran	0.112282	0.599025
Troponin.T	ME11_ Dinotefuran	0.154583	0.412379
α.Microglobulin	ME11_ Dinotefuran	0.102297	0.641088
mpas1.00.1.s.	ME11_ Dinotefuran	0.201442	0.23808
mpas15.00.1.s.	ME11_ Dinotefuran	0.25932	0.0851105
mpas130.00.1.s.	ME11_ Dinotefuran	0.240442	0.124787
mpas1200.00.1.s.	ME11_ Dinotefuran	0.175143	0.333345
chloride	ME11_ Dinotefuran	0.0473463	0.868766
APOB	ME11_ Dinotefuran	0.127958	0.531063
Inorganic_phosphorus	ME11_ Dinotefuran	-0.0176232	0.960185
APOE	ME11_ Dinotefuran	0.0754913	0.756973
TBA	ME11_ Dinotefuran	-0.0285658	0.93119
TRIG	ME11_ Dinotefuran	0.263454	0.0774979
HDLC	ME11_ Dinotefuran	-0.272702	0.0621768
URIC	ME11_ Dinotefuran	0.395215	0.00109301
BUN	ME11_ Dinotefuran	-0.087752	0.707493
CREA	ME11_ Dinotefuran	0.41651	0.000397061
TP	ME11_ Dinotefuran	-0.139128	0.480736
TBIL	ME11_ Dinotefuran	0.0413707	0.890039
GGT	ME11_ Dinotefuran	0.233471	0.141692
ALB	ME11_ Dinotefuran	0.0426003	0.885944
ALT	ME11_ Dinotefuran	0.253942	0.0950106
DBIL	ME11_ Dinotefuran	0.0573831	0.83047
ALP	ME11_ Dinotefuran	0.106692	0.620501
AST	ME11_ Dinotefuran	0.201587	0.238021
iron	ME11_ Dinotefuran	0.0152126	0.965646
Hypertriglyceridemia	ME14_"1,2-Dehydro-alpha-cyperone"	0.0309916	0.922404
Hepatic	ME14_"1,2-Dehydro-alpha-cyperone"	0.0404018	0.893672
systolic_BP	ME14_"1,2-Dehydro-alpha-cyperone"	0.0465889	0.873044
diastolic_BP	ME14_"1,2-Dehydro-alpha-cyperone"	0.0661304	0.795696
group1	ME14_"1,2-Dehydro-alpha-cyperone"	0.224142	0.165409
X2.h_serum_insulin	ME14_"1,2-Dehydro-alpha-cyperone"	-0.204582	0.228039
glucose	ME14_"1,2-Dehydro-alpha-cyperone"	-0.0883567	0.705211
Homocysteine	ME14_"1,2-Dehydro-alpha-cyperone"	0.104425	0.631249
VB12	ME14_"1,2-Dehydro-alpha-cyperone"	0.0067023	0.984504
C.Peptide	ME14_"1,2-Dehydro-alpha-cyperone"	-0.0131703	0.969949
folic.acid	ME14_"1,2-Dehydro-alpha-cyperone"	0.039059	0.897974
Fasting_serum_insulin	ME14_"1,2-Dehydro-alpha-cyperone"	-0.0581084	0.827719
iPTH	ME14_"1,2-Dehydro-alpha-cyperone"	-0.0798117	0.740717
GA	ME14_"1,2-Dehydro-alpha-cyperone"	-0.125649	0.542367
HB	ME14_"1,2-Dehydro-alpha-cyperone"	0.264708	0.0755826
RBC	ME14_"1,2-Dehydro-alpha-cyperone"	0.165861	0.370745
Hematocrit	ME14_"1,2-Dehydro-alpha-cyperone"	0.220452	0.176336
MCHC_con	ME14_"1,2-Dehydro-alpha-cyperone"	0.230553	0.149511
Reticulocyte	ME14_"1,2-Dehydro-alpha-cyperone"	0.130926	0.517979
plasma_fibrinogen	ME14_"1,2-Dehydro-alpha-cyperone"	-0.28158	0.0506434
Serum.ferritin	ME14_"1,2-Dehydro-alpha-cyperone"	0.245138	0.11301
T3	ME14_"1,2-Dehydro-alpha-cyperone"	0.319248	0.0183823
FBG	ME14_"1,2-Dehydro-alpha-cyperone"	-0.0932727	0.680623
E2	ME14_"1,2-Dehydro-alpha-cyperone"	0.251018	0.0993952
X0min.prolactin	ME14_"1,2-Dehydro-alpha-cyperone"	-0.0141448	0.967007
FSH	ME14_"1,2-Dehydro-alpha-cyperone"	-0.368049	0.00329412
P	ME14_"1,2-Dehydro-alpha-cyperone"	0.465641	2.32108e-05
T	ME14_"1,2-Dehydro-alpha-cyperone"	0.484462	8.30475e-06
LH	ME14_"1,2-Dehydro-alpha-cyperone"	-0.345805	0.007227
IgA	ME14_"1,2-Dehydro-alpha-cyperone"	0.278306	0.0549185
ProBNP_E_	ME14_"1,2-Dehydro-alpha-cyperone"	-0.274343	0.0606515
CK	ME14_"1,2-Dehydro-alpha-cyperone"	0.137174	0.490174
CKMB	ME14_"1,2-Dehydro-alpha-cyperone"	0.0975838	0.661857
Troponin.T	ME14_"1,2-Dehydro-alpha-cyperone"	0.120582	0.564639
α.Microglobulin	ME14_"1,2-Dehydro-alpha-cyperone"	0.193473	0.264875
mpas1.00.1.s.	ME14_"1,2-Dehydro-alpha-cyperone"	0.161564	0.385028
mpas15.00.1.s.	ME14_"1,2-Dehydro-alpha-cyperone"	0.14753	0.442123
mpas130.00.1.s.	ME14_"1,2-Dehydro-alpha-cyperone"	0.209407	0.211071
mpas1200.00.1.s.	ME14_"1,2-Dehydro-alpha-cyperone"	0.148033	0.439644
chloride	ME14_"1,2-Dehydro-alpha-cyperone"	-0.0742052	0.761994
APOB	ME14_"1,2-Dehydro-alpha-cyperone"	0.0949761	0.674022
Inorganic_phosphorus	ME14_"1,2-Dehydro-alpha-cyperone"	-0.056664	0.834263
APOE	ME14_"1,2-Dehydro-alpha-cyperone"	0.0930692	0.681926
TBA	ME14_"1,2-Dehydro-alpha-cyperone"	-0.0749299	0.759344
TRIG	ME14_"1,2-Dehydro-alpha-cyperone"	0.189668	0.276629
HDLC	ME14_"1,2-Dehydro-alpha-cyperone"	-0.118252	0.574988
URIC	ME14_"1,2-Dehydro-alpha-cyperone"	0.345853	0.007227
BUN	ME14_"1,2-Dehydro-alpha-cyperone"	0.10638	0.621284
CREA	ME14_"1,2-Dehydro-alpha-cyperone"	0.382602	0.00192645
TP	ME14_"1,2-Dehydro-alpha-cyperone"	-0.00473824	0.98986
TBIL	ME14_"1,2-Dehydro-alpha-cyperone"	0.159385	0.39414
GGT	ME14_"1,2-Dehydro-alpha-cyperone"	0.174604	0.335411
ALB	ME14_"1,2-Dehydro-alpha-cyperone"	0.199529	0.243275
ALT	ME14_"1,2-Dehydro-alpha-cyperone"	0.146667	0.445513
DBIL	ME14_"1,2-Dehydro-alpha-cyperone"	0.108066	0.615484
ALP	ME14_"1,2-Dehydro-alpha-cyperone"	-0.135837	0.497399
AST	ME14_"1,2-Dehydro-alpha-cyperone"	0.0294552	0.927601
iron	ME14_"1,2-Dehydro-alpha-cyperone"	0.224122	0.165409
Hypertriglyceridemia	ME18_ 2-Aceto-2-hydroxybutanoate	0.0693811	0.779909
Hepatic	ME18_ 2-Aceto-2-hydroxybutanoate	0.0611002	0.813882
systolic_BP	ME18_ 2-Aceto-2-hydroxybutanoate	-0.00116144	0.99645
diastolic_BP	ME18_ 2-Aceto-2-hydroxybutanoate	0.011851	0.973368
group1	ME18_ 2-Aceto-2-hydroxybutanoate	0.182769	0.303157
X2.h_serum_insulin	ME18_ 2-Aceto-2-hydroxybutanoate	0.13192	0.513616
glucose	ME18_ 2-Aceto-2-hydroxybutanoate	0.0440805	0.881634
Homocysteine	ME18_ 2-Aceto-2-hydroxybutanoate	0.0454175	0.876668
VB12	ME18_ 2-Aceto-2-hydroxybutanoate	-0.0620608	0.811708
C.Peptide	ME18_ 2-Aceto-2-hydroxybutanoate	0.0955342	0.670799
folic.acid	ME18_ 2-Aceto-2-hydroxybutanoate	0.0274412	0.935117
Fasting_serum_insulin	ME18_ 2-Aceto-2-hydroxybutanoate	0.0675657	0.787782
iPTH	ME18_ 2-Aceto-2-hydroxybutanoate	0.0667168	0.790962
GA	ME18_ 2-Aceto-2-hydroxybutanoate	-0.0987488	0.656574
HB	ME18_ 2-Aceto-2-hydroxybutanoate	0.175243	0.332956
RBC	ME18_ 2-Aceto-2-hydroxybutanoate	0.0960348	0.668132
Hematocrit	ME18_ 2-Aceto-2-hydroxybutanoate	0.156948	0.403124
MCHC_con	ME18_ 2-Aceto-2-hydroxybutanoate	0.120511	0.564901
Reticulocyte	ME18_ 2-Aceto-2-hydroxybutanoate	0.218741	0.181959
plasma_fibrinogen	ME18_ 2-Aceto-2-hydroxybutanoate	-0.123534	0.551307
Serum.ferritin	ME18_ 2-Aceto-2-hydroxybutanoate	0.234011	0.140479
T3	ME18_ 2-Aceto-2-hydroxybutanoate	0.197801	0.249696
FBG	ME18_ 2-Aceto-2-hydroxybutanoate	0.0837485	0.725019
E2	ME18_ 2-Aceto-2-hydroxybutanoate	0.374971	0.00263701
X0min.prolactin	ME18_ 2-Aceto-2-hydroxybutanoate	-0.0348424	0.912483
FSH	ME18_ 2-Aceto-2-hydroxybutanoate	-0.425558	0.000235061
P	ME18_ 2-Aceto-2-hydroxybutanoate	0.21497	0.194545
T	ME18_ 2-Aceto-2-hydroxybutanoate	0.285633	0.0450221
LH	ME18_ 2-Aceto-2-hydroxybutanoate	-0.34231	0.0080453
IgA	ME18_ 2-Aceto-2-hydroxybutanoate	0.224802	0.163176
ProBNP_E_	ME18_ 2-Aceto-2-hydroxybutanoate	-0.252201	0.0980768
CK	ME18_ 2-Aceto-2-hydroxybutanoate	0.106306	0.621498
CKMB	ME18_ 2-Aceto-2-hydroxybutanoate	0.0953425	0.672234
Troponin.T	ME18_ 2-Aceto-2-hydroxybutanoate	0.0339084	0.914646
α.Microglobulin	ME18_ 2-Aceto-2-hydroxybutanoate	0.263054	0.0780341
mpas1.00.1.s.	ME18_ 2-Aceto-2-hydroxybutanoate	0.019393	0.955388
mpas15.00.1.s.	ME18_ 2-Aceto-2-hydroxybutanoate	0.0262535	0.937963
mpas130.00.1.s.	ME18_ 2-Aceto-2-hydroxybutanoate	0.0652204	0.797484
mpas1200.00.1.s.	ME18_ 2-Aceto-2-hydroxybutanoate	0.110612	0.606433
chloride	ME18_ 2-Aceto-2-hydroxybutanoate	0.00138809	0.996166
APOB	ME18_ 2-Aceto-2-hydroxybutanoate	0.171575	0.348502
Inorganic_phosphorus	ME18_ 2-Aceto-2-hydroxybutanoate	-0.112522	0.597914
APOE	ME18_ 2-Aceto-2-hydroxybutanoate	0.176116	0.329173
TBA	ME18_ 2-Aceto-2-hydroxybutanoate	-0.130584	0.520044
TRIG	ME18_ 2-Aceto-2-hydroxybutanoate	0.230022	0.150614
HDLC	ME18_ 2-Aceto-2-hydroxybutanoate	-0.1907	0.274181
URIC	ME18_ 2-Aceto-2-hydroxybutanoate	0.281051	0.0514972
BUN	ME18_ 2-Aceto-2-hydroxybutanoate	0.0905377	0.694071
CREA	ME18_ 2-Aceto-2-hydroxybutanoate	0.198014	0.248584
TP	ME18_ 2-Aceto-2-hydroxybutanoate	-0.00266135	0.993524
TBIL	ME18_ 2-Aceto-2-hydroxybutanoate	0.193048	0.265877
GGT	ME18_ 2-Aceto-2-hydroxybutanoate	0.177816	0.32175
ALB	ME18_ 2-Aceto-2-hydroxybutanoate	0.0734637	0.765415
ALT	ME18_ 2-Aceto-2-hydroxybutanoate	0.182114	0.305231
DBIL	ME18_ 2-Aceto-2-hydroxybutanoate	0.119	0.571541
ALP	ME18_ 2-Aceto-2-hydroxybutanoate	-0.117361	0.578346
AST	ME18_ 2-Aceto-2-hydroxybutanoate	0.0515108	0.852895
iron	ME18_ 2-Aceto-2-hydroxybutanoate	0.325912	0.0150585
Hypertriglyceridemia	ME20_ Rimocidine	-0.112169	0.599472
Hepatic	ME20_ Rimocidine	-0.0965264	0.666174
systolic_BP	ME20_ Rimocidine	-0.141734	0.473022
diastolic_BP	ME20_ Rimocidine	-0.194321	0.266333
group1	ME20_ Rimocidine	0.15549	0.409221
X2.h_serum_insulin	ME20_ Rimocidine	0.000475323	0.998859
glucose	ME20_ Rimocidine	-0.00916833	0.980399
Homocysteine	ME20_ Rimocidine	-0.0122545	0.97205
VB12	ME20_ Rimocidine	-0.00620138	0.985786
C.Peptide	ME20_ Rimocidine	0.000310472	0.999325
folic.acid	ME20_ Rimocidine	0.130548	0.520088
Fasting_serum_insulin	ME20_ Rimocidine	-0.0302608	0.92492
iPTH	ME20_ Rimocidine	0.0790968	0.743662
GA	ME20_ Rimocidine	-0.0568034	0.83363
HB	ME20_ Rimocidine	0.0244101	0.943067
RBC	ME20_ Rimocidine	-0.0504217	0.857157
Hematocrit	ME20_ Rimocidine	-0.0171108	0.961513
MCHC_con	ME20_ Rimocidine	0.142671	0.464337
Reticulocyte	ME20_ Rimocidine	0.0842531	0.722148
plasma_fibrinogen	ME20_ Rimocidine	-0.126065	0.539439
Serum.ferritin	ME20_ Rimocidine	0.113278	0.595257
T3	ME20_ Rimocidine	0.00626437	0.985565
FBG	ME20_ Rimocidine	0.00108819	0.996614
E2	ME20_ Rimocidine	0.296156	0.0340997
X0min.prolactin	ME20_ Rimocidine	0.0425468	0.886219
FSH	ME20_ Rimocidine	-0.232842	0.143214
P	ME20_ Rimocidine	0.152396	0.420301
T	ME20_ Rimocidine	0.200553	0.240938
LH	ME20_ Rimocidine	-0.150046	0.431735
IgA	ME20_ Rimocidine	0.15196	0.422384
ProBNP_E_	ME20_ Rimocidine	-0.125849	0.540939
CK	ME20_ Rimocidine	0.146666	0.445513
CKMB	ME20_ Rimocidine	0.0795042	0.742003
Troponin.T	ME20_ Rimocidine	-0.00172051	0.995214
α.Microglobulin	ME20_ Rimocidine	0.355018	0.00527814
mpas1.00.1.s.	ME20_ Rimocidine	-0.0741835	0.762143
mpas15.00.1.s.	ME20_ Rimocidine	-0.0507077	0.855946
mpas130.00.1.s.	ME20_ Rimocidine	-0.0639092	0.803244
mpas1200.00.1.s.	ME20_ Rimocidine	-0.020327	0.952895
chloride	ME20_ Rimocidine	0.0509313	0.855068
APOB	ME20_ Rimocidine	-0.0479942	0.866676
Inorganic_phosphorus	ME20_ Rimocidine	-0.0622853	0.810542
APOE	ME20_ Rimocidine	-0.0366126	0.905984
TBA	ME20_ Rimocidine	-0.0678811	0.786829
TRIG	ME20_ Rimocidine	0.0364141	0.906649
HDLC	ME20_ Rimocidine	-0.132366	0.511655
URIC	ME20_ Rimocidine	0.179266	0.315895
BUN	ME20_ Rimocidine	0.220278	0.176876
CREA	ME20_ Rimocidine	0.202748	0.233776
TP	ME20_ Rimocidine	-0.075958	0.754339
TBIL	ME20_ Rimocidine	0.00819795	0.982248
GGT	ME20_ Rimocidine	0.111022	0.604666
ALB	ME20_ Rimocidine	-0.0139	0.967864
ALT	ME20_ Rimocidine	0.239694	0.126568
DBIL	ME20_ Rimocidine	-0.013536	0.969024
ALP	ME20_ Rimocidine	-0.0346776	0.912778
AST	ME20_ Rimocidine	0.213516	0.198703
iron	ME20_ Rimocidine	0.123723	0.550652
Hypertriglyceridemia	ME22_Thymoquinone	-0.201345	0.238278
Hepatic	ME22_Thymoquinone	-0.0973225	0.662495
systolic_BP	ME22_Thymoquinone	-0.163506	0.382631
diastolic_BP	ME22_Thymoquinone	-0.246602	0.114105
group1	ME22_Thymoquinone	0.263242	0.0778214
X2.h_serum_insulin	ME22_Thymoquinone	-0.0654587	0.79623
glucose	ME22_Thymoquinone	-0.0348626	0.912483
Homocysteine	ME22_Thymoquinone	-0.040557	0.893156
VB12	ME22_Thymoquinone	-0.0669395	0.790109
C.Peptide	ME22_Thymoquinone	-0.0579618	0.828087
folic.acid	ME22_Thymoquinone	0.117602	0.577869
Fasting_serum_insulin	ME22_Thymoquinone	-0.0899398	0.696777
iPTH	ME22_Thymoquinone	0.00761851	0.982602
GA	ME22_Thymoquinone	0.033166	0.916944
HB	ME22_Thymoquinone	-0.032572	0.918696
RBC	ME22_Thymoquinone	-0.0743084	0.761957
Hematocrit	ME22_Thymoquinone	-0.0467245	0.871045
MCHC_con	ME22_Thymoquinone	0.0244101	0.943067
Reticulocyte	ME22_Thymoquinone	0.0577438	0.828783
plasma_fibrinogen	ME22_Thymoquinone	-0.176077	0.329182
Serum.ferritin	ME22_Thymoquinone	0.0585451	0.825493
T3	ME22_Thymoquinone	0.00439367	0.990384
FBG	ME22_Thymoquinone	-0.0869842	0.709576
E2	ME22_Thymoquinone	0.349612	0.00645332
X0min.prolactin	ME22_Thymoquinone	0.108116	0.615092
FSH	ME22_Thymoquinone	-0.258862	0.0861204
P	ME22_Thymoquinone	0.306994	0.0261112
T	ME22_Thymoquinone	0.128379	0.529593
LH	ME22_Thymoquinone	-0.185176	0.293589
IgA	ME22_Thymoquinone	0.114237	0.591174
ProBNP_E_	ME22_Thymoquinone	-0.0389824	0.898349
CK	ME22_Thymoquinone	0.159115	0.394273
CKMB	ME22_Thymoquinone	0.0916269	0.68839
Troponin.T	ME22_Thymoquinone	-0.042505	0.886435
α.Microglobulin	ME22_Thymoquinone	0.251139	0.0993404
mpas1.00.1.s.	ME22_Thymoquinone	-0.108783	0.613907
mpas15.00.1.s.	ME22_Thymoquinone	-0.120887	0.564153
mpas130.00.1.s.	ME22_Thymoquinone	-0.14503	0.453025
mpas1200.00.1.s.	ME22_Thymoquinone	-0.0941546	0.676542
chloride	ME22_Thymoquinone	0.186178	0.289303
APOB	ME22_Thymoquinone	-0.127048	0.535092
Inorganic_phosphorus	ME22_Thymoquinone	-0.00508627	0.989012
APOE	ME22_Thymoquinone	-0.0963927	0.666658
TBA	ME22_Thymoquinone	0.017746	0.959806
TRIG	ME22_Thymoquinone	-0.0760478	0.754075
HDLC	ME22_Thymoquinone	-0.0444533	0.880616
URIC	ME22_Thymoquinone	0.0313496	0.921859
BUN	ME22_Thymoquinone	0.206232	0.222474
CREA	ME22_Thymoquinone	0.124755	0.546034
TP	ME22_Thymoquinone	-0.0956911	0.670372
TBIL	ME22_Thymoquinone	0.0127901	0.970579
GGT	ME22_Thymoquinone	0.0230616	0.945894
ALB	ME22_Thymoquinone	-0.0170338	0.961558
ALT	ME22_Thymoquinone	0.174021	0.337743
DBIL	ME22_Thymoquinone	-0.0131236	0.970079
ALP	ME22_Thymoquinone	-0.161847	0.384516
AST	ME22_Thymoquinone	0.139023	0.481438
iron	ME22_Thymoquinone	0.102755	0.638494
Hypertriglyceridemia	ME24_1-(2-Furanylmethyl)-1H-pyrrole	-0.103772	0.634829
Hepatic	ME24_1-(2-Furanylmethyl)-1H-pyrrole	-0.0539354	0.843315
systolic_BP	ME24_1-(2-Furanylmethyl)-1H-pyrrole	-0.167928	0.367146
diastolic_BP	ME24_1-(2-Furanylmethyl)-1H-pyrrole	-0.204417	0.233776
group1	ME24_1-(2-Furanylmethyl)-1H-pyrrole	0.228234	0.154783
X2.h_serum_insulin	ME24_1-(2-Furanylmethyl)-1H-pyrrole	0.0572372	0.831459
glucose	ME24_1-(2-Furanylmethyl)-1H-pyrrole	-0.00911615	0.980549
Homocysteine	ME24_1-(2-Furanylmethyl)-1H-pyrrole	-0.0104673	0.976535
VB12	ME24_1-(2-Furanylmethyl)-1H-pyrrole	-0.044375	0.880631
C.Peptide	ME24_1-(2-Furanylmethyl)-1H-pyrrole	-0.0354069	0.910159
folic.acid	ME24_1-(2-Furanylmethyl)-1H-pyrrole	0.0776145	0.748172
Fasting_serum_insulin	ME24_1-(2-Furanylmethyl)-1H-pyrrole	-0.0722539	0.770613
iPTH	ME24_1-(2-Furanylmethyl)-1H-pyrrole	0.170832	0.350178
GA	ME24_1-(2-Furanylmethyl)-1H-pyrrole	0.0478046	0.867155
HB	ME24_1-(2-Furanylmethyl)-1H-pyrrole	0.0174384	0.960958
RBC	ME24_1-(2-Furanylmethyl)-1H-pyrrole	-0.00523916	0.988634
Hematocrit	ME24_1-(2-Furanylmethyl)-1H-pyrrole	0.0427378	0.885468
MCHC_con	ME24_1-(2-Furanylmethyl)-1H-pyrrole	0.0129397	0.970459
Reticulocyte	ME24_1-(2-Furanylmethyl)-1H-pyrrole	0.0690755	0.780777
plasma_fibrinogen	ME24_1-(2-Furanylmethyl)-1H-pyrrole	-0.0849841	0.719037
Serum.ferritin	ME24_1-(2-Furanylmethyl)-1H-pyrrole	0.0703376	0.776859
T3	ME24_1-(2-Furanylmethyl)-1H-pyrrole	0.0129149	0.970491
FBG	ME24_1-(2-Furanylmethyl)-1H-pyrrole	0.0208325	0.951368
E2	ME24_1-(2-Furanylmethyl)-1H-pyrrole	0.299883	0.0305432
X0min.prolactin	ME24_1-(2-Furanylmethyl)-1H-pyrrole	0.00997661	0.978575
FSH	ME24_1-(2-Furanylmethyl)-1H-pyrrole	-0.208559	0.213989
P	ME24_1-(2-Furanylmethyl)-1H-pyrrole	0.135465	0.499346
T	ME24_1-(2-Furanylmethyl)-1H-pyrrole	0.0927064	0.683618
LH	ME24_1-(2-Furanylmethyl)-1H-pyrrole	-0.145348	0.451514
IgA	ME24_1-(2-Furanylmethyl)-1H-pyrrole	0.129087	0.525967
ProBNP_E_	ME24_1-(2-Furanylmethyl)-1H-pyrrole	-0.0659195	0.794438
CK	ME24_1-(2-Furanylmethyl)-1H-pyrrole	0.124683	0.546034
CKMB	ME24_1-(2-Furanylmethyl)-1H-pyrrole	0.0842609	0.722125
Troponin.T	ME24_1-(2-Furanylmethyl)-1H-pyrrole	-0.0586079	0.825135
α.Microglobulin	ME24_1-(2-Furanylmethyl)-1H-pyrrole	0.366247	0.00349294
mpas1.00.1.s.	ME24_1-(2-Furanylmethyl)-1H-pyrrole	-0.145867	0.449138
mpas15.00.1.s.	ME24_1-(2-Furanylmethyl)-1H-pyrrole	-0.152755	0.418554
mpas130.00.1.s.	ME24_1-(2-Furanylmethyl)-1H-pyrrole	-0.145924	0.448972
mpas1200.00.1.s.	ME24_1-(2-Furanylmethyl)-1H-pyrrole	-0.0694767	0.779885
chloride	ME24_1-(2-Furanylmethyl)-1H-pyrrole	0.0610888	0.813882
APOB	ME24_1-(2-Furanylmethyl)-1H-pyrrole	-0.0292228	0.928211
Inorganic_phosphorus	ME24_1-(2-Furanylmethyl)-1H-pyrrole	-0.0870198	0.709527
APOE	ME24_1-(2-Furanylmethyl)-1H-pyrrole	0.0239794	0.944343
TBA	ME24_1-(2-Furanylmethyl)-1H-pyrrole	-0.106249	0.621777
TRIG	ME24_1-(2-Furanylmethyl)-1H-pyrrole	0.0299124	0.925827
HDLC	ME24_1-(2-Furanylmethyl)-1H-pyrrole	-0.0794429	0.742328
URIC	ME24_1-(2-Furanylmethyl)-1H-pyrrole	0.0850895	0.718702
BUN	ME24_1-(2-Furanylmethyl)-1H-pyrrole	0.202893	0.233776
CREA	ME24_1-(2-Furanylmethyl)-1H-pyrrole	0.117011	0.579629
TP	ME24_1-(2-Furanylmethyl)-1H-pyrrole	-0.00971392	0.978784
TBIL	ME24_1-(2-Furanylmethyl)-1H-pyrrole	0.0468238	0.870599
GGT	ME24_1-(2-Furanylmethyl)-1H-pyrrole	0.0694118	0.779885
ALB	ME24_1-(2-Furanylmethyl)-1H-pyrrole	0.00578754	0.987471
ALT	ME24_1-(2-Furanylmethyl)-1H-pyrrole	0.231671	0.146169
DBIL	ME24_1-(2-Furanylmethyl)-1H-pyrrole	0.00996277	0.978575
ALP	ME24_1-(2-Furanylmethyl)-1H-pyrrole	-0.0186085	0.957683
AST	ME24_1-(2-Furanylmethyl)-1H-pyrrole	0.184872	0.294575
iron	ME24_1-(2-Furanylmethyl)-1H-pyrrole	0.108777	0.613907
Hypertriglyceridemia	ME26_ 3-Hydroxy-4H-pyrid-4-one	-0.144161	0.457549
Hepatic	ME26_ 3-Hydroxy-4H-pyrid-4-one	-0.17932	0.31582
systolic_BP	ME26_ 3-Hydroxy-4H-pyrid-4-one	-0.201624	0.242619
diastolic_BP	ME26_ 3-Hydroxy-4H-pyrid-4-one	-0.278073	0.0583481
group1	ME26_ 3-Hydroxy-4H-pyrid-4-one	0.164583	0.374742
X2.h_serum_insulin	ME26_ 3-Hydroxy-4H-pyrid-4-one	-0.11366	0.593394
glucose	ME26_ 3-Hydroxy-4H-pyrid-4-one	-0.128576	0.528546
Homocysteine	ME26_ 3-Hydroxy-4H-pyrid-4-one	-0.0560858	0.835538
VB12	ME26_ 3-Hydroxy-4H-pyrid-4-one	-0.03084	0.922741
C.Peptide	ME26_ 3-Hydroxy-4H-pyrid-4-one	-0.0373219	0.90381
folic.acid	ME26_ 3-Hydroxy-4H-pyrid-4-one	0.0444361	0.880631
Fasting_serum_insulin	ME26_ 3-Hydroxy-4H-pyrid-4-one	-0.0871195	0.709086
iPTH	ME26_ 3-Hydroxy-4H-pyrid-4-one	-0.0539975	0.843172
GA	ME26_ 3-Hydroxy-4H-pyrid-4-one	-0.0498403	0.859563
HB	ME26_ 3-Hydroxy-4H-pyrid-4-one	-0.0197901	0.954512
RBC	ME26_ 3-Hydroxy-4H-pyrid-4-one	-0.0801216	0.739312
Hematocrit	ME26_ 3-Hydroxy-4H-pyrid-4-one	-0.0487388	0.863325
MCHC_con	ME26_ 3-Hydroxy-4H-pyrid-4-one	0.0498171	0.859679
Reticulocyte	ME26_ 3-Hydroxy-4H-pyrid-4-one	0.017231	0.96132
plasma_fibrinogen	ME26_ 3-Hydroxy-4H-pyrid-4-one	-0.178788	0.317465
Serum.ferritin	ME26_ 3-Hydroxy-4H-pyrid-4-one	0.0318789	0.920488
T3	ME26_ 3-Hydroxy-4H-pyrid-4-one	0.0342597	0.913744
FBG	ME26_ 3-Hydroxy-4H-pyrid-4-one	-0.145574	0.450187
E2	ME26_ 3-Hydroxy-4H-pyrid-4-one	0.322717	0.0163735
X0min.prolactin	ME26_ 3-Hydroxy-4H-pyrid-4-one	0.131258	0.51663
FSH	ME26_ 3-Hydroxy-4H-pyrid-4-one	-0.236253	0.134525
P	ME26_ 3-Hydroxy-4H-pyrid-4-one	0.275763	0.0587333
T	ME26_ 3-Hydroxy-4H-pyrid-4-one	0.210932	0.20602
LH	ME26_ 3-Hydroxy-4H-pyrid-4-one	-0.133666	0.506568
IgA	ME26_ 3-Hydroxy-4H-pyrid-4-one	0.0716667	0.772935
ProBNP_E_	ME26_ 3-Hydroxy-4H-pyrid-4-one	-0.178252	0.319517
CK	ME26_ 3-Hydroxy-4H-pyrid-4-one	0.101656	0.64355
CKMB	ME26_ 3-Hydroxy-4H-pyrid-4-one	0.00143249	0.996038
Troponin.T	ME26_ 3-Hydroxy-4H-pyrid-4-one	-0.0256822	0.939204
α.Microglobulin	ME26_ 3-Hydroxy-4H-pyrid-4-one	0.268228	0.0696489
mpas1.00.1.s.	ME26_ 3-Hydroxy-4H-pyrid-4-one	-0.0728355	0.768473
mpas15.00.1.s.	ME26_ 3-Hydroxy-4H-pyrid-4-one	-0.0362289	0.907203
mpas130.00.1.s.	ME26_ 3-Hydroxy-4H-pyrid-4-one	-0.066862	0.790625
mpas1200.00.1.s.	ME26_ 3-Hydroxy-4H-pyrid-4-one	-0.0120693	0.972404
chloride	ME26_ 3-Hydroxy-4H-pyrid-4-one	0.111634	0.601992
APOB	ME26_ 3-Hydroxy-4H-pyrid-4-one	-0.110421	0.607821
Inorganic_phosphorus	ME26_ 3-Hydroxy-4H-pyrid-4-one	0.0211463	0.95085
APOE	ME26_ 3-Hydroxy-4H-pyrid-4-one	-0.103645	0.635558
TBA	ME26_ 3-Hydroxy-4H-pyrid-4-one	0.00681394	0.984504
TRIG	ME26_ 3-Hydroxy-4H-pyrid-4-one	-0.053044	0.846697
HDLC	ME26_ 3-Hydroxy-4H-pyrid-4-one	-0.104429	0.631249
URIC	ME26_ 3-Hydroxy-4H-pyrid-4-one	0.103879	0.634464
BUN	ME26_ 3-Hydroxy-4H-pyrid-4-one	0.288638	0.041802
CREA	ME26_ 3-Hydroxy-4H-pyrid-4-one	0.221675	0.172338
TP	ME26_ 3-Hydroxy-4H-pyrid-4-one	-0.21122	0.204823
TBIL	ME26_ 3-Hydroxy-4H-pyrid-4-one	-0.109597	0.610702
GGT	ME26_ 3-Hydroxy-4H-pyrid-4-one	0.0318937	0.920425
ALB	ME26_ 3-Hydroxy-4H-pyrid-4-one	-0.0844099	0.721425
ALT	ME26_ 3-Hydroxy-4H-pyrid-4-one	0.198463	0.246731
DBIL	ME26_ 3-Hydroxy-4H-pyrid-4-one	-0.131012	0.517388
ALP	ME26_ 3-Hydroxy-4H-pyrid-4-one	-0.135291	0.499565
AST	ME26_ 3-Hydroxy-4H-pyrid-4-one	0.0897877	0.69783
iron	ME26_ 3-Hydroxy-4H-pyrid-4-one	0.0441509	0.881453
Hypertriglyceridemia	ME30_Butyl nitrite	-0.11137	0.603379
Hepatic	ME30_Butyl nitrite	-0.101303	0.644761
systolic_BP	ME30_Butyl nitrite	-0.15504	0.414957
diastolic_BP	ME30_Butyl nitrite	-0.269347	0.0705565
group1	ME30_Butyl nitrite	0.135486	0.499346
X2.h_serum_insulin	ME30_Butyl nitrite	-0.0396137	0.896
glucose	ME30_Butyl nitrite	-0.0930087	0.68216
Homocysteine	ME30_Butyl nitrite	-0.162885	0.381039
VB12	ME30_Butyl nitrite	0.00388989	0.991804
C.Peptide	ME30_Butyl nitrite	-0.0411232	0.890448
folic.acid	ME30_Butyl nitrite	0.172725	0.34291
Fasting_serum_insulin	ME30_Butyl nitrite	-0.067884	0.786829
iPTH	ME30_Butyl nitrite	-0.0212666	0.950618
GA	ME30_Butyl nitrite	-0.0400768	0.894974
HB	ME30_Butyl nitrite	-0.0791136	0.743632
RBC	ME30_Butyl nitrite	-0.087195	0.709029
Hematocrit	ME30_Butyl nitrite	-0.0897519	0.697909
MCHC_con	ME30_Butyl nitrite	0.0738879	0.763899
Reticulocyte	ME30_Butyl nitrite	0.0821109	0.731271
plasma_fibrinogen	ME30_Butyl nitrite	-0.156022	0.407596
Serum.ferritin	ME30_Butyl nitrite	0.0302274	0.924926
T3	ME30_Butyl nitrite	0.0334587	0.916139
FBG	ME30_Butyl nitrite	-0.0855822	0.716471
E2	ME30_Butyl nitrite	0.260135	0.0833289
X0min.prolactin	ME30_Butyl nitrite	0.0774832	0.748502
FSH	ME30_Butyl nitrite	-0.163732	0.377163
P	ME30_Butyl nitrite	0.203607	0.231667
T	ME30_Butyl nitrite	0.106305	0.621498
LH	ME30_Butyl nitrite	-0.114966	0.587966
IgA	ME30_Butyl nitrite	0.213092	0.199863
ProBNP_E_	ME30_Butyl nitrite	-0.0654003	0.796365
CK	ME30_Butyl nitrite	0.0681224	0.785469
CKMB	ME30_Butyl nitrite	0.0480235	0.86655
Troponin.T	ME30_Butyl nitrite	-0.0147229	0.966483
α.Microglobulin	ME30_Butyl nitrite	0.254191	0.0947663
mpas1.00.1.s.	ME30_Butyl nitrite	-0.043816	0.882239
mpas15.00.1.s.	ME30_Butyl nitrite	-0.0861666	0.714609
mpas130.00.1.s.	ME30_Butyl nitrite	-0.104783	0.63002
mpas1200.00.1.s.	ME30_Butyl nitrite	-0.0967503	0.665054
chloride	ME30_Butyl nitrite	0.0832147	0.727117
APOB	ME30_Butyl nitrite	-0.0806712	0.737632
Inorganic_phosphorus	ME30_Butyl nitrite	-0.00988808	0.978614
APOE	ME30_Butyl nitrite	-0.0618869	0.812191
TBA	ME30_Butyl nitrite	0.134546	0.503499
TRIG	ME30_Butyl nitrite	-0.0616094	0.813253
HDLC	ME30_Butyl nitrite	-0.0947199	0.6748
URIC	ME30_Butyl nitrite	-0.00611286	0.986071
BUN	ME30_Butyl nitrite	0.305597	0.0267179
CREA	ME30_Butyl nitrite	0.0900142	0.696428
TP	ME30_Butyl nitrite	-0.0359543	0.907926
TBIL	ME30_Butyl nitrite	-0.171766	0.347313
GGT	ME30_Butyl nitrite	0.003513	0.992764
ALB	ME30_Butyl nitrite	-0.0507049	0.855946
ALT	ME30_Butyl nitrite	0.181389	0.30816
DBIL	ME30_Butyl nitrite	-0.208297	0.214536
ALP	ME30_Butyl nitrite	-0.0675386	0.787782
AST	ME30_Butyl nitrite	0.0925143	0.68452
iron	ME30_Butyl nitrite	0.0208271	0.951368
Hypertriglyceridemia	ME34_ 11-Undecanolactone	-0.198946	0.245086
Hepatic	ME34_ 11-Undecanolactone	-0.107672	0.616873
systolic_BP	ME34_ 11-Undecanolactone	-0.166094	0.374468
diastolic_BP	ME34_ 11-Undecanolactone	-0.237821	0.134917
group1	ME34_ 11-Undecanolactone	0.182769	0.303157
X2.h_serum_insulin	ME34_ 11-Undecanolactone	-0.00310788	0.992994
glucose	ME34_ 11-Undecanolactone	0.0068619	0.984504
Homocysteine	ME34_ 11-Undecanolactone	0.0407605	0.892039
VB12	ME34_ 11-Undecanolactone	-0.117657	0.577541
C.Peptide	ME34_ 11-Undecanolactone	-0.0416894	0.889852
folic.acid	ME34_ 11-Undecanolactone	-0.0633329	0.805945
Fasting_serum_insulin	ME34_ 11-Undecanolactone	-0.0388572	0.898783
iPTH	ME34_ 11-Undecanolactone	-0.0430889	0.884512
GA	ME34_ 11-Undecanolactone	0.102413	0.640075
HB	ME34_ 11-Undecanolactone	-0.014549	0.966727
RBC	ME34_ 11-Undecanolactone	-0.0186971	0.957303
Hematocrit	ME34_ 11-Undecanolactone	-0.00151591	0.995841
MCHC_con	ME34_ 11-Undecanolactone	-0.0560469	0.835538
Reticulocyte	ME34_ 11-Undecanolactone	0.113489	0.59392
plasma_fibrinogen	ME34_ 11-Undecanolactone	-0.227098	0.157611
Serum.ferritin	ME34_ 11-Undecanolactone	0.056377	0.835434
T3	ME34_ 11-Undecanolactone	0.0827831	0.729338
FBG	ME34_ 11-Undecanolactone	-0.0298336	0.925877
E2	ME34_ 11-Undecanolactone	0.266761	0.0716713
X0min.prolactin	ME34_ 11-Undecanolactone	0.165421	0.372695
FSH	ME34_ 11-Undecanolactone	-0.25074	0.0994293
P	ME34_ 11-Undecanolactone	0.315968	0.0199606
T	ME34_ 11-Undecanolactone	0.103427	0.636323
LH	ME34_ 11-Undecanolactone	-0.163165	0.379745
IgA	ME34_ 11-Undecanolactone	0.0386533	0.89932
ProBNP_E_	ME34_ 11-Undecanolactone	-0.114239	0.591174
CK	ME34_ 11-Undecanolactone	0.159825	0.39303
CKMB	ME34_ 11-Undecanolactone	0.0799348	0.740457
Troponin.T	ME34_ 11-Undecanolactone	-0.0802009	0.738894
α.Microglobulin	ME34_ 11-Undecanolactone	0.121731	0.559835
mpas1.00.1.s.	ME34_ 11-Undecanolactone	-0.0147172	0.966483
mpas15.00.1.s.	ME34_ 11-Undecanolactone	-0.0375148	0.903404
mpas130.00.1.s.	ME34_ 11-Undecanolactone	-0.0739994	0.76329
mpas1200.00.1.s.	ME34_ 11-Undecanolactone	-0.0589722	0.823904
chloride	ME34_ 11-Undecanolactone	0.158247	0.396749
APOB	ME34_ 11-Undecanolactone	-0.20259	0.234465
Inorganic_phosphorus	ME34_ 11-Undecanolactone	0.026316	0.937854
APOE	ME34_ 11-Undecanolactone	-0.100969	0.646316
TBA	ME34_ 11-Undecanolactone	0.176098	0.329173
TRIG	ME34_ 11-Undecanolactone	-0.112921	0.5964
HDLC	ME34_ 11-Undecanolactone	0.000662742	0.998298
URIC	ME34_ 11-Undecanolactone	0.0608103	0.814881
BUN	ME34_ 11-Undecanolactone	0.289337	0.0411218
CREA	ME34_ 11-Undecanolactone	0.0874722	0.708294
TP	ME34_ 11-Undecanolactone	-0.144094	0.457677
TBIL	ME34_ 11-Undecanolactone	-0.0665151	0.791952
GGT	ME34_ 11-Undecanolactone	-0.0126896	0.970673
ALB	ME34_ 11-Undecanolactone	-0.0593862	0.821476
ALT	ME34_ 11-Undecanolactone	0.134754	0.503005
DBIL	ME34_ 11-Undecanolactone	-0.0707364	0.776077
ALP	ME34_ 11-Undecanolactone	-0.177323	0.323127
AST	ME34_ 11-Undecanolactone	0.0771827	0.749679
iron	ME34_ 11-Undecanolactone	0.0786226	0.745264
Hypertriglyceridemia	ME35_(Z)-3-Oxo-2-(2-pentenyl)-1-cyclopenteneacetic acid	-0.222939	0.168588
Hepatic	ME35_(Z)-3-Oxo-2-(2-pentenyl)-1-cyclopenteneacetic acid	-0.0997108	0.652962
systolic_BP	ME35_(Z)-3-Oxo-2-(2-pentenyl)-1-cyclopenteneacetic acid	-0.196218	0.261482
diastolic_BP	ME35_(Z)-3-Oxo-2-(2-pentenyl)-1-cyclopenteneacetic acid	-0.261312	0.0851105
group1	ME35_(Z)-3-Oxo-2-(2-pentenyl)-1-cyclopenteneacetic acid	0.22005	0.177618
X2.h_serum_insulin	ME35_(Z)-3-Oxo-2-(2-pentenyl)-1-cyclopenteneacetic acid	-0.0236721	0.94516
glucose	ME35_(Z)-3-Oxo-2-(2-pentenyl)-1-cyclopenteneacetic acid	-0.0402634	0.894482
Homocysteine	ME35_(Z)-3-Oxo-2-(2-pentenyl)-1-cyclopenteneacetic acid	0.0580999	0.827719
VB12	ME35_(Z)-3-Oxo-2-(2-pentenyl)-1-cyclopenteneacetic acid	-0.154278	0.413957
C.Peptide	ME35_(Z)-3-Oxo-2-(2-pentenyl)-1-cyclopenteneacetic acid	-0.0970161	0.663948
folic.acid	ME35_(Z)-3-Oxo-2-(2-pentenyl)-1-cyclopenteneacetic acid	-0.0782276	0.746792
Fasting_serum_insulin	ME35_(Z)-3-Oxo-2-(2-pentenyl)-1-cyclopenteneacetic acid	-0.0865064	0.712168
iPTH	ME35_(Z)-3-Oxo-2-(2-pentenyl)-1-cyclopenteneacetic acid	-0.0040519	0.991072
GA	ME35_(Z)-3-Oxo-2-(2-pentenyl)-1-cyclopenteneacetic acid	0.0749157	0.759355
HB	ME35_(Z)-3-Oxo-2-(2-pentenyl)-1-cyclopenteneacetic acid	-0.0196466	0.954913
RBC	ME35_(Z)-3-Oxo-2-(2-pentenyl)-1-cyclopenteneacetic acid	-0.0353095	0.910744
Hematocrit	ME35_(Z)-3-Oxo-2-(2-pentenyl)-1-cyclopenteneacetic acid	-0.02289	0.946088
MCHC_con	ME35_(Z)-3-Oxo-2-(2-pentenyl)-1-cyclopenteneacetic acid	-0.036191	0.907321
Reticulocyte	ME35_(Z)-3-Oxo-2-(2-pentenyl)-1-cyclopenteneacetic acid	0.0839687	0.723841
plasma_fibrinogen	ME35_(Z)-3-Oxo-2-(2-pentenyl)-1-cyclopenteneacetic acid	-0.194115	0.262823
Serum.ferritin	ME35_(Z)-3-Oxo-2-(2-pentenyl)-1-cyclopenteneacetic acid	0.0474492	0.86829
T3	ME35_(Z)-3-Oxo-2-(2-pentenyl)-1-cyclopenteneacetic acid	0.0610131	0.814208
FBG	ME35_(Z)-3-Oxo-2-(2-pentenyl)-1-cyclopenteneacetic acid	-0.0416807	0.889852
E2	ME35_(Z)-3-Oxo-2-(2-pentenyl)-1-cyclopenteneacetic acid	0.312144	0.0224076
X0min.prolactin	ME35_(Z)-3-Oxo-2-(2-pentenyl)-1-cyclopenteneacetic acid	0.104449	0.631202
FSH	ME35_(Z)-3-Oxo-2-(2-pentenyl)-1-cyclopenteneacetic acid	-0.230458	0.149672
P	ME35_(Z)-3-Oxo-2-(2-pentenyl)-1-cyclopenteneacetic acid	0.283781	0.0473132
T	ME35_(Z)-3-Oxo-2-(2-pentenyl)-1-cyclopenteneacetic acid	0.111228	0.603843
LH	ME35_(Z)-3-Oxo-2-(2-pentenyl)-1-cyclopenteneacetic acid	-0.169694	0.353624
IgA	ME35_(Z)-3-Oxo-2-(2-pentenyl)-1-cyclopenteneacetic acid	0.0225229	0.946611
ProBNP_E_	ME35_(Z)-3-Oxo-2-(2-pentenyl)-1-cyclopenteneacetic acid	-0.0657134	0.79524
CK	ME35_(Z)-3-Oxo-2-(2-pentenyl)-1-cyclopenteneacetic acid	0.147303	0.442861
CKMB	ME35_(Z)-3-Oxo-2-(2-pentenyl)-1-cyclopenteneacetic acid	0.0669067	0.790226
Troponin.T	ME35_(Z)-3-Oxo-2-(2-pentenyl)-1-cyclopenteneacetic acid	-0.0705349	0.776351
α.Microglobulin	ME35_(Z)-3-Oxo-2-(2-pentenyl)-1-cyclopenteneacetic acid	0.170587	0.350178
mpas1.00.1.s.	ME35_(Z)-3-Oxo-2-(2-pentenyl)-1-cyclopenteneacetic acid	-0.0580944	0.827719
mpas15.00.1.s.	ME35_(Z)-3-Oxo-2-(2-pentenyl)-1-cyclopenteneacetic acid	-0.0537479	0.843866
mpas130.00.1.s.	ME35_(Z)-3-Oxo-2-(2-pentenyl)-1-cyclopenteneacetic acid	-0.0830666	0.727786
mpas1200.00.1.s.	ME35_(Z)-3-Oxo-2-(2-pentenyl)-1-cyclopenteneacetic acid	-0.0683189	0.784771
chloride	ME35_(Z)-3-Oxo-2-(2-pentenyl)-1-cyclopenteneacetic acid	0.222047	0.17139
APOB	ME35_(Z)-3-Oxo-2-(2-pentenyl)-1-cyclopenteneacetic acid	-0.154862	0.411754
Inorganic_phosphorus	ME35_(Z)-3-Oxo-2-(2-pentenyl)-1-cyclopenteneacetic acid	-0.0156503	0.964866
APOE	ME35_(Z)-3-Oxo-2-(2-pentenyl)-1-cyclopenteneacetic acid	-0.07546	0.756973
TBA	ME35_(Z)-3-Oxo-2-(2-pentenyl)-1-cyclopenteneacetic acid	0.0957997	0.669768
TRIG	ME35_(Z)-3-Oxo-2-(2-pentenyl)-1-cyclopenteneacetic acid	-0.107612	0.617191
HDLC	ME35_(Z)-3-Oxo-2-(2-pentenyl)-1-cyclopenteneacetic acid	-0.012279	0.97198
URIC	ME35_(Z)-3-Oxo-2-(2-pentenyl)-1-cyclopenteneacetic acid	0.0415742	0.890039
BUN	ME35_(Z)-3-Oxo-2-(2-pentenyl)-1-cyclopenteneacetic acid	0.256484	0.0909414
CREA	ME35_(Z)-3-Oxo-2-(2-pentenyl)-1-cyclopenteneacetic acid	0.0846613	0.720565
TP	ME35_(Z)-3-Oxo-2-(2-pentenyl)-1-cyclopenteneacetic acid	-0.0899222	0.69693
TBIL	ME35_(Z)-3-Oxo-2-(2-pentenyl)-1-cyclopenteneacetic acid	0.00989129	0.978614
GGT	ME35_(Z)-3-Oxo-2-(2-pentenyl)-1-cyclopenteneacetic acid	-0.00115621	0.99645
ALB	ME35_(Z)-3-Oxo-2-(2-pentenyl)-1-cyclopenteneacetic acid	-0.0152177	0.965638
ALT	ME35_(Z)-3-Oxo-2-(2-pentenyl)-1-cyclopenteneacetic acid	0.124699	0.546034
DBIL	ME35_(Z)-3-Oxo-2-(2-pentenyl)-1-cyclopenteneacetic acid	-0.0170231	0.961558
ALP	ME35_(Z)-3-Oxo-2-(2-pentenyl)-1-cyclopenteneacetic acid	-0.1801	0.312577
AST	ME35_(Z)-3-Oxo-2-(2-pentenyl)-1-cyclopenteneacetic acid	0.090881	0.692191
iron	ME35_(Z)-3-Oxo-2-(2-pentenyl)-1-cyclopenteneacetic acid	0.0751318	0.758524
Hypertriglyceridemia	ME36_ Microcystin YR	0.0793784	0.742635
Hepatic	ME36_ Microcystin YR	0.141904	0.46698
systolic_BP	ME36_ Microcystin YR	0.130874	0.523164
diastolic_BP	ME36_ Microcystin YR	0.18902	0.284083
group1	ME36_ Microcystin YR	0.138668	0.483066
X2.h_serum_insulin	ME36_ Microcystin YR	0.108525	0.614243
glucose	ME36_ Microcystin YR	0.17149	0.348818
Homocysteine	ME36_ Microcystin YR	0.0569598	0.8329
VB12	ME36_ Microcystin YR	0.17217	0.344824
C.Peptide	ME36_ Microcystin YR	0.0781868	0.746792
folic.acid	ME36_ Microcystin YR	0.192441	0.267496
Fasting_serum_insulin	ME36_ Microcystin YR	0.108179	0.614652
iPTH	ME36_ Microcystin YR	0.114259	0.591174
GA	ME36_ Microcystin YR	0.0449051	0.87874
HB	ME36_ Microcystin YR	0.0924619	0.684837
RBC	ME36_ Microcystin YR	0.0611035	0.813882
Hematocrit	ME36_ Microcystin YR	0.116762	0.580055
MCHC_con	ME36_ Microcystin YR	0.142248	0.466033
Reticulocyte	ME36_ Microcystin YR	0.144168	0.457549
plasma_fibrinogen	ME36_ Microcystin YR	-0.00951081	0.979453
Serum.ferritin	ME36_ Microcystin YR	0.120338	0.566179
T3	ME36_ Microcystin YR	0.164914	0.374095
FBG	ME36_ Microcystin YR	0.153978	0.414696
E2	ME36_ Microcystin YR	0.21722	0.187493
X0min.prolactin	ME36_ Microcystin YR	-0.125011	0.544938
FSH	ME36_ Microcystin YR	-0.11435	0.591174
P	ME36_ Microcystin YR	0.124576	0.546373
T	ME36_ Microcystin YR	0.10671	0.620419
LH	ME36_ Microcystin YR	-0.0433774	0.883338
IgA	ME36_ Microcystin YR	0.331225	0.0124293
ProBNP_E_	ME36_ Microcystin YR	-0.0927	0.683634
CK	ME36_ Microcystin YR	-0.010878	0.975343
CKMB	ME36_ Microcystin YR	0.0341344	0.914213
Troponin.T	ME36_ Microcystin YR	0.0455487	0.876014
α.Microglobulin	ME36_ Microcystin YR	0.270088	0.0669684
mpas1.00.1.s.	ME36_ Microcystin YR	-0.043586	0.882583
mpas15.00.1.s.	ME36_ Microcystin YR	-0.100817	0.647249
mpas130.00.1.s.	ME36_ Microcystin YR	0.0148432	0.966195
mpas1200.00.1.s.	ME36_ Microcystin YR	0.0514652	0.852947
chloride	ME36_ Microcystin YR	-0.122449	0.557364
APOB	ME36_ Microcystin YR	0.0706842	0.776088
Inorganic_phosphorus	ME36_ Microcystin YR	-0.289975	0.0402108
APOE	ME36_ Microcystin YR	0.085493	0.716471
TBA	ME36_ Microcystin YR	-0.0530501	0.846697
TRIG	ME36_ Microcystin YR	0.0544868	0.841795
HDLC	ME36_ Microcystin YR	-0.0654079	0.796328
URIC	ME36_ Microcystin YR	0.108526	0.614243
BUN	ME36_ Microcystin YR	0.0795125	0.742003
CREA	ME36_ Microcystin YR	0.00465874	0.98986
TP	ME36_ Microcystin YR	0.15751	0.40046
TBIL	ME36_ Microcystin YR	0.245959	0.110955
GGT	ME36_ Microcystin YR	0.127551	0.5327
ALB	ME36_ Microcystin YR	0.148952	0.435693
ALT	ME36_ Microcystin YR	0.164018	0.376497
DBIL	ME36_ Microcystin YR	0.211993	0.202697
ALP	ME36_ Microcystin YR	0.00866221	0.981334
AST	ME36_ Microcystin YR	0.137129	0.490433
iron	ME36_ Microcystin YR	0.226768	0.158044
Hypertriglyceridemia	ME39_ epsilon-Caprolactone	-0.0205944	0.951457
Hepatic	ME39_ epsilon-Caprolactone	0.0969244	0.664353
systolic_BP	ME39_ epsilon-Caprolactone	0.0469933	0.871399
diastolic_BP	ME39_ epsilon-Caprolactone	0.0690255	0.784057
group1	ME39_ epsilon-Caprolactone	0.154581	0.412379
X2.h_serum_insulin	ME39_ epsilon-Caprolactone	0.0716849	0.772855
glucose	ME39_ epsilon-Caprolactone	0.169434	0.355095
Homocysteine	ME39_ epsilon-Caprolactone	0.102349	0.640526
VB12	ME39_ epsilon-Caprolactone	0.0119566	0.972906
C.Peptide	ME39_ epsilon-Caprolactone	-0.0178535	0.959779
folic.acid	ME39_ epsilon-Caprolactone	0.0939675	0.677665
Fasting_serum_insulin	ME39_ epsilon-Caprolactone	0.0238872	0.944649
iPTH	ME39_ epsilon-Caprolactone	0.195934	0.256199
GA	ME39_ epsilon-Caprolactone	0.11149	0.602916
HB	ME39_ epsilon-Caprolactone	0.0725647	0.769211
RBC	ME39_ epsilon-Caprolactone	0.0568089	0.83363
Hematocrit	ME39_ epsilon-Caprolactone	0.103847	0.634781
MCHC_con	ME39_ epsilon-Caprolactone	0.0334794	0.916139
Reticulocyte	ME39_ epsilon-Caprolactone	0.120088	0.567159
plasma_fibrinogen	ME39_ epsilon-Caprolactone	0.000962823	0.997002
Serum.ferritin	ME39_ epsilon-Caprolactone	0.116926	0.579629
T3	ME39_ epsilon-Caprolactone	0.090973	0.69158
FBG	ME39_ epsilon-Caprolactone	0.17486	0.334018
E2	ME39_ epsilon-Caprolactone	0.2527	0.0975082
X0min.prolactin	ME39_ epsilon-Caprolactone	-0.0487261	0.863325
FSH	ME39_ epsilon-Caprolactone	-0.278776	0.054027
P	ME39_ epsilon-Caprolactone	0.110719	0.606304
T	ME39_ epsilon-Caprolactone	0.170709	0.350178
LH	ME39_ epsilon-Caprolactone	-0.256752	0.0902145
IgA	ME39_ epsilon-Caprolactone	0.137945	0.486267
ProBNP_E_	ME39_ epsilon-Caprolactone	-0.015043	0.965807
CK	ME39_ epsilon-Caprolactone	0.24563	0.111825
CKMB	ME39_ epsilon-Caprolactone	0.175606	0.331389
Troponin.T	ME39_ epsilon-Caprolactone	0.0984634	0.657942
α.Microglobulin	ME39_ epsilon-Caprolactone	0.219696	0.1787
mpas1.00.1.s.	ME39_ epsilon-Caprolactone	-0.0371525	0.904119
mpas15.00.1.s.	ME39_ epsilon-Caprolactone	-0.0374487	0.903694
mpas130.00.1.s.	ME39_ epsilon-Caprolactone	-0.00224962	0.994219
mpas1200.00.1.s.	ME39_ epsilon-Caprolactone	0.0311672	0.922256
chloride	ME39_ epsilon-Caprolactone	0.00485569	0.989656
APOB	ME39_ epsilon-Caprolactone	0.00675978	0.984504
Inorganic_phosphorus	ME39_ epsilon-Caprolactone	-0.120716	0.564467
APOE	ME39_ epsilon-Caprolactone	0.0589942	0.823904
TBA	ME39_ epsilon-Caprolactone	-0.230395	0.149802
TRIG	ME39_ epsilon-Caprolactone	0.0168438	0.962014
HDLC	ME39_ epsilon-Caprolactone	0.00587596	0.98696
URIC	ME39_ epsilon-Caprolactone	0.200276	0.241975
BUN	ME39_ epsilon-Caprolactone	0.00304151	0.992994
CREA	ME39_ epsilon-Caprolactone	0.0826359	0.729611
TP	ME39_ epsilon-Caprolactone	0.128757	0.528011
TBIL	ME39_ epsilon-Caprolactone	0.324166	0.0157401
GGT	ME39_ epsilon-Caprolactone	0.14337	0.460445
ALB	ME39_ epsilon-Caprolactone	0.0974593	0.662316
ALT	ME39_ epsilon-Caprolactone	0.173992	0.337743
DBIL	ME39_ epsilon-Caprolactone	0.312255	0.0224076
ALP	ME39_ epsilon-Caprolactone	-0.0485387	0.864121
AST	ME39_ epsilon-Caprolactone	0.214745	0.19476
iron	ME39_ epsilon-Caprolactone	0.1722	0.344642
Hypertriglyceridemia	ME40_Ethyl furoate	0.118168	0.575043
Hepatic	ME40_Ethyl furoate	0.166981	0.366519
systolic_BP	ME40_Ethyl furoate	0.0733895	0.768473
diastolic_BP	ME40_Ethyl furoate	0.0847831	0.723062
group1	ME40_Ethyl furoate	-0.139577	0.478268
X2.h_serum_insulin	ME40_Ethyl furoate	0.0216507	0.949383
glucose	ME40_Ethyl furoate	0.039178	0.897561
Homocysteine	ME40_Ethyl furoate	0.203568	0.231843
VB12	ME40_Ethyl furoate	0.0148082	0.96626
C.Peptide	ME40_Ethyl furoate	0.230647	0.149243
folic.acid	ME40_Ethyl furoate	-0.130504	0.520319
Fasting_serum_insulin	ME40_Ethyl furoate	0.224075	0.165409
iPTH	ME40_Ethyl furoate	-0.0804353	0.737993
GA	ME40_Ethyl furoate	-0.0836457	0.725294
HB	ME40_Ethyl furoate	0.168798	0.357795
RBC	ME40_Ethyl furoate	0.119337	0.569857
Hematocrit	ME40_Ethyl furoate	0.129069	0.525967
MCHC_con	ME40_Ethyl furoate	0.106122	0.622214
Reticulocyte	ME40_Ethyl furoate	0.0656809	0.795415
plasma_fibrinogen	ME40_Ethyl furoate	0.0200445	0.953576
Serum.ferritin	ME40_Ethyl furoate	0.225936	0.15974
T3	ME40_Ethyl furoate	0.185674	0.291708
FBG	ME40_Ethyl furoate	0.04398	0.881985
E2	ME40_Ethyl furoate	-0.122475	0.557364
X0min.prolactin	ME40_Ethyl furoate	-0.139594	0.478194
FSH	ME40_Ethyl furoate	-0.0845559	0.720795
P	ME40_Ethyl furoate	0.0197916	0.954512
T	ME40_Ethyl furoate	0.282533	0.0490754
LH	ME40_Ethyl furoate	-0.00295642	0.992994
IgA	ME40_Ethyl furoate	-0.0309072	0.922691
ProBNP_E_	ME40_Ethyl furoate	-0.146459	0.446341
CK	ME40_Ethyl furoate	0.0458394	0.874757
CKMB	ME40_Ethyl furoate	-0.0558461	0.836461
Troponin.T	ME40_Ethyl furoate	0.0311842	0.922211
α.Microglobulin	ME40_Ethyl furoate	-0.0244474	0.943067
mpas1.00.1.s.	ME40_Ethyl furoate	0.220568	0.175867
mpas15.00.1.s.	ME40_Ethyl furoate	0.292011	0.03855
mpas130.00.1.s.	ME40_Ethyl furoate	0.239969	0.125875
mpas1200.00.1.s.	ME40_Ethyl furoate	0.206852	0.219773
chloride	ME40_Ethyl furoate	0.0227025	0.946591
APOB	ME40_Ethyl furoate	0.0865257	0.712054
Inorganic_phosphorus	ME40_Ethyl furoate	0.143159	0.461738
APOE	ME40_Ethyl furoate	0.0316	0.92119
TBA	ME40_Ethyl furoate	0.144262	0.456779
TRIG	ME40_Ethyl furoate	0.137989	0.486212
HDLC	ME40_Ethyl furoate	-0.148872	0.436002
URIC	ME40_Ethyl furoate	0.264384	0.0757899
BUN	ME40_Ethyl furoate	-0.00451657	0.98986
CREA	ME40_Ethyl furoate	0.253099	0.0964544
TP	ME40_Ethyl furoate	-0.111917	0.600735
TBIL	ME40_Ethyl furoate	-0.131848	0.513755
GGT	ME40_Ethyl furoate	0.180074	0.312711
ALB	ME40_Ethyl furoate	0.056923	0.83293
ALT	ME40_Ethyl furoate	0.180679	0.310562
DBIL	ME40_Ethyl furoate	-0.118183	0.575043
ALP	ME40_Ethyl furoate	0.0986485	0.656938
AST	ME40_Ethyl furoate	0.154136	0.414554
iron	ME40_Ethyl furoate	0.042802	0.885319
Hypertriglyceridemia	ME41_Cortolone-3-glucuronide	0.175752	0.33058
Hepatic	ME41_Cortolone-3-glucuronide	0.162602	0.381502
systolic_BP	ME41_Cortolone-3-glucuronide	0.252596	0.0994718
diastolic_BP	ME41_Cortolone-3-glucuronide	0.303506	0.0296341
group1	ME41_Cortolone-3-glucuronide	-0.000454649	0.998893
X2.h_serum_insulin	ME41_Cortolone-3-glucuronide	0.0348082	0.912497
glucose	ME41_Cortolone-3-glucuronide	0.248064	0.105456
Homocysteine	ME41_Cortolone-3-glucuronide	0.13822	0.485015
VB12	ME41_Cortolone-3-glucuronide	0.172475	0.343684
C.Peptide	ME41_Cortolone-3-glucuronide	0.164978	0.374095
folic.acid	ME41_Cortolone-3-glucuronide	0.111051	0.604646
Fasting_serum_insulin	ME41_Cortolone-3-glucuronide	0.191695	0.270414
iPTH	ME41_Cortolone-3-glucuronide	0.0504987	0.856824
GA	ME41_Cortolone-3-glucuronide	0.0192007	0.956028
HB	ME41_Cortolone-3-glucuronide	0.227033	0.157611
RBC	ME41_Cortolone-3-glucuronide	0.172329	0.344206
Hematocrit	ME41_Cortolone-3-glucuronide	0.237414	0.132539
MCHC_con	ME41_Cortolone-3-glucuronide	0.200913	0.240116
Reticulocyte	ME41_Cortolone-3-glucuronide	0.203221	0.233194
plasma_fibrinogen	ME41_Cortolone-3-glucuronide	-0.0611875	0.813882
Serum.ferritin	ME41_Cortolone-3-glucuronide	0.211777	0.203279
T3	ME41_Cortolone-3-glucuronide	0.201449	0.23808
FBG	ME41_Cortolone-3-glucuronide	0.155399	0.409221
E2	ME41_Cortolone-3-glucuronide	0.190638	0.274181
X0min.prolactin	ME41_Cortolone-3-glucuronide	-0.16755	0.363575
FSH	ME41_Cortolone-3-glucuronide	-0.143687	0.459329
P	ME41_Cortolone-3-glucuronide	0.0880175	0.706371
T	ME41_Cortolone-3-glucuronide	0.25861	0.0866095
LH	ME41_Cortolone-3-glucuronide	-0.133347	0.50749
IgA	ME41_Cortolone-3-glucuronide	0.337369	0.00974386
ProBNP_E_	ME41_Cortolone-3-glucuronide	-0.125504	0.543231
CK	ME41_Cortolone-3-glucuronide	0.0624994	0.809555
CKMB	ME41_Cortolone-3-glucuronide	0.0491611	0.861902
Troponin.T	ME41_Cortolone-3-glucuronide	0.111744	0.601628
α.Microglobulin	ME41_Cortolone-3-glucuronide	0.263938	0.0766134
[truncated: 4,141 more rows]

## Sheet: Table S8
Supplementary Table 8 Correlations between MGS and phenotypes and between MGS and urine metabolites that fulfil the triangular correlation
[truncated: 7,991 more rows]

[truncated: 2 more sheets: Table S9, Table S10]
