# Supplementary material for: Network of Interactions Between Gut Microbiome, Host Biomarkers, and Urine Metabolome in Carotid Atherosclerosis
Source: Front Cell Infect Microbiol. 2021 Oct 7;11:708088. doi: 10.3389/fcimb.2021.708088 (PMC8529068; doi:10.3389/fcimb.2021.708088)
Supplement: Supplementary file 2 [file Table_2.xlsx]

## Sheet: Table S11
Supplementary Table 11 Differential phenotypes in the non-carotid atherosclerosis versus carotid atherosclerosis groups
	Control (Mean±SD)	CAS (Mean±SD)	P value	q value
Age	45.971 ± 5.13	51.71 ± 7.62	5.70717e-05	0.000786711
Smoke	2.676 ± 6.73	6.01 ± 11.25	0.490491	0.683381
Drink	2.853 ± 6.33	9.67 ± 12.26	0.00180055	0.0101485
Hypertriglyceridemia	0 ± 0	0.62 ± 0.49	4.9888e-10	6.1876e-08
T2D	0.176 ± 0.39	0.47 ± 0.69	0.0282622	0.0858994
Hepatic disease	0.294 ± 0.46	0.55 ± 0.5	0.0115275	0.0446689
Gallbladder disease	0.118 ± 0.33	0.2 ± 0.41	0.265168	0.456678
Systolic BP	115.971 ± 10.48	129.35 ± 17.02	1.7538e-05	0.000434
Diastolic BP	73.059 ± 8.46	79.51 ± 10.96	0.00434887	0.0179753
SBP/DBP	1.6 ± 0.17	1.63 ± 0.14	0.184826	0.337036
C13	0.381 ± 0.5	0.54 ± 0.5	0.210875	0.378963
Gender	0.353 ± 0.49	0.68 ± 0.47	0.00105142	0.00724314
2h C-peptide	7.924 ± 2.23	7.9 ± 2.6	0.867941	0.934563
2h Serum insulin	41.532 ± 20.07	45.17 ± 27.34	0.602626	0.762506
Glucose	4.795 ± 0.31	5.42 ± 1.01	4.4759e-05	0.000786711
Homocysteine	10.921 ± 4.68	12.62 ± 6.09	0.0714817	0.16093
VB12	526.638 ± 190.75	579.8 ± 238.74	0.311159	0.488401
C-peptide	1.963 ± 0.48	2.62 ± 0.82	5.5234e-05	0.000786711
Beta-collagen-degradation-products	0.378 ± 0.19	0.86 ± 3.24	0.0147042	0.053627
Folic acid	9.781 ± 3.56	9.03 ± 3.04	0.360302	0.531874
Fasting serum insulin	7.442 ± 2.99	10.19 ± 4.25	0.0020191	0.0108856
Osteocalcin	17.191 ± 5.77	18.02 ± 5.2	0.354595	0.529756
iPTH	40.315 ± 16.43	40.1 ± 12.56	0.597359	0.762506
tP1NP	51.128 ± 19.41	50.88 ± 17.96	0.893868	0.934563
Calcifediol	13.768 ± 7.6	16.58 ± 7.04	0.0248633	0.0790526
GA	13.462 ± 1.45	14.02 ± 2.01	0.273575	0.458423
HB	134.382 ± 15.72	144.97 ± 16.03	0.00228244	0.0113209
HbA1c	5.138 ± 0.89	5.71 ± 0.51	1.66052e-06	6.86133e-05
RBC	4.306 ± 0.47	4.61 ± 0.44	0.00262341	0.011618
WBC	5.602 ± 1.28	5.91 ± 1.39	0.270173	0.458423
Neutrophils	0.545 ± 0.13	0.54 ± 0.07	0.883115	0.934563
Lymphocytes	0.348 ± 0.1	0.36 ± 0.07	0.659156	0.785917
Monocytes	0.063 ± 0.01	0.08 ± 0.11	0.721213	0.82806
Eosinophils	0.039 ± 0.09	0.03 ± 0.02	0.055875	0.136744
Basophils	0.003 ± 0	0 ± 0	0.291908	0.466038
Hematocrit	0.385 ± 0.04	0.41 ± 0.04	0.00239782	0.0113244
MCV	89.647 ± 4.85	89.56 ± 3.65	0.87666	0.934563
MCHC_V	31.294 ± 2.66	31.51 ± 2.31	0.810601	0.910304
MCHC_con	348.529 ± 16.63	351.76 ± 20.06	0.770723	0.876785
RDW	12.679 ± 0.83	12.58 ± 0.58	0.64275	0.785917
PLT	211.147 ± 43.72	217.62 ± 55.47	0.61255	0.767234
Mean_Platelet_Volume	10.874 ± 0.77	11.6 ± 9.73	0.0755985	0.161624
PDW	12.894 ± 1.62	12.42 ± 1.95	0.0562415	0.136744
PCT	0.229 ± 0.04	0.25 ± 0.19	0.902256	0.934563
Reticulocyte	1.229 ± 0.46	1.35 ± 0.37	0.119355	0.238709
LFR	0.952 ± 0.03	0.95 ± 0.03	0.668971	0.790022
MFR	0.045 ± 0.03	0.04 ± 0.02	0.651239	0.785917
HFR	0.003 ± 0	0 ± 0	0.902496	0.934563
Prothrombin-time	15.876 ± 0.65	16.33 ± 0.65	0.00139698	0.00824885
APTT	37.759 ± 3.62	36.34 ± 3.08	0.0430542	0.116059
Prothrombin activity	96.029 ± 9.36	99.68 ± 8	0.0447229	0.117992
Plasma fibrinogen	2.967 ± 0.72	2.91 ± 0.47	0.952231	0.966533
iNR	1.034 ± 0.07	1.01 ± 0.05	0.0396486	0.111737
Prothrombin time2	13.571 ± 0.75	13.3 ± 0.51	0.0378154	0.109049
Serum ferritin	206.897 ± 234.72	265.57 ± 229.91	0.045675	0.117994
T3	4.559 ± 0.6	4.87 ± 0.98	0.0346127	0.10219
T4	15.192 ± 1.86	15.93 ± 5.5	0.339254	0.519352
Thyroxin	96.479 ± 14.62	95.52 ± 18.36	0.967425	0.967425
TSH	2.307 ± 1.03	2.54 ± 2.61	0.695014	0.805437
Triiodothyronine	1.546 ± 0.22	1.66 ± 0.42	0.0416546	0.114782
TPOA	25.696 ± 64.11	39.17 ± 103.13	0.412418	0.594649
ATG	51.585 ± 108.01	38.93 ± 80.4	0.225281	0.399069
FBG	6.919 ± 1.04	7.83 ± 2.05	0.0119044	0.0447317
E2	341.837 ± 368.64	144.65 ± 155.09	0.000482168	0.0049824
0 min prolactin	22.051 ± 19.02	15.23 ± 6.38	0.115903	0.237153
FSH	18.327 ± 27.94	17.46 ± 23.37	0.600861	0.762506
P	9.724 ± 20.18	2.63 ± 8.91	0.000713718	0.00520594
T	7.461 ± 9.02	10.79 ± 6.85	0.1663	0.312442
LH	14.574 ± 18.57	9.59 ± 10.75	0.132559	0.258572
ACL	1.785 ± 1.55	1.82 ± 1.64	0.867654	0.934563
IgG	1.446 ± 1.63	1.28 ± 0.83	0.586979	0.762506
IgM	7.033 ± 17.89	2.32 ± 3.54	0.152603	0.291119
IgA	3.187 ± 4.98	1.92 ± 2.56	0.293153	0.466038
B lymphocytes	0.128 ± 0.04	0.14 ± 0.05	0.502716	0.692631
NK	0.115 ± 0.05	0.1 ± 0.08	0.0726779	0.16093
ProBNP E	32.768 ± 21.09	21.57 ± 19.13	0.0024658	0.0113244
CK	88.059 ± 46.81	102.99 ± 52.66	0.0621505	0.148205
CKMB	21.4 ± 51.16	11.36 ± 4.16	0.958739	0.966533
CKMB2	0.532 ± 1.74	0.43 ± 0.52	0.0754127	0.161624
Troponin-I	0.004 ± 0.01	0.48 ± 4.56	0.44517	0.634495
Troponin-T	0.003 ± 0	0 ± 0	0.016392	0.0580746
MYOG	33.794 ± 8.72	39.56 ± 12.35	0.018166	0.06195
LDH	150.059 ± 21.85	149.19 ± 27.41	0.53828	0.725508
CRP	0.291 ± 0.45	0.19 ± 0.17	0.329915	0.511368
β2—MG	0.024 ± 0.02	0.02 ± 0.01	0.24241	0.423364
α-Microglobulin	0.654 ± 0.19	0.7 ± 0.41	0.911953	0.934563
ACR	4.261 ± 2.96	6.96 ± 13.68	0.104662	0.219967
mpas1.00.1.s.	17.746 ± 1.76	19.11 ± 1.93	0.000588002	0.00520594
mpas15.00.1.s.	7.972 ± 0.78	8.58 ± 0.88	0.000689501	0.00520594
mpas130.00.1.s.	4.879 ± 0.55	5.16 ± 0.51	0.00213192	0.0110149
mpas1200.00.1.s.	3.553 ± 0.3	3.77 ± 0.39	0.00296067	0.0126594
chloride	104.291 ± 2.78	104.05 ± 2.62	0.556439	0.741919
AMY	63.794 ± 20.28	57.72 ± 21.73	0.0184851	0.06195
NA1	141.971 ± 2.65	142.48 ± 2.5	0.474255	0.668268
LPS	32.106 ± 11.56	35.85 ± 24.2	0.595466	0.762506
Ca	2.153 ± 0.21	2.21 ± 0.08	0.0711659	0.16093
Ka	3.994 ± 0.23	4.07 ± 0.26	0.169947	0.314528
APOA1	1.366 ± 0.23	1.27 ± 0.25	0.0284022	0.0858994
Mg	0.858 ± 0.05	0.89 ± 0.05	0.000591915	0.00520594
APOB	0.78 ± 0.13	1.02 ± 0.24	2.33835e-07	1.4508e-05
Inorganic_phosphorus	1.276 ± 0.24	1.26 ± 0.16	0.351646	0.529756
CO2	25.344 ± 1.83	25.74 ± 2.33	0.280862	0.464358
APOE	4.076 ± 0.97	4.62 ± 1.15	0.0491687	0.124427
TBA	3.038 ± 1.9	3.73 ± 2.5	0.133457	0.258572
CHOL	4.073 ± 0.57	4.76 ± 0.92	0.000126311	0.00156626
TRIG	0.986 ± 0.36	1.71 ± 0.97	2.31409e-06	7.161e-05
CP	8.685 ± 2.69	8.84 ± 2.72	0.848803	0.934563
HDLC	1.378 ± 0.35	1.16 ± 0.32	0.000645341	0.00520594
MAO	5.176 ± 1.36	5.72 ± 1.72	0.116664	0.237153
LDLC	2.638 ± 0.5	3.29 ± 0.84	2.68814e-05	0.000555933
APOA	22.788 ± 26.79	27.72 ± 39.7	0.814869	0.910304
URIC	289.735 ± 74.28	345.62 ± 87.01	0.00116175	0.00726882
BUN	4.785 ± 1.03	5.19 ± 1.16	0.0713061	0.16093
CREA	62.206 ± 12.9	67.76 ± 12.6	0.0213668	0.0697234
TP	66.453 ± 4.7	66.06 ± 4.17	0.534724	0.725508
TBIL	10.703 ± 4.68	11.22 ± 4.92	0.659148	0.785917
GGT	19.971 ± 11.16	40.03 ± 32.7	0.000196739	0.00221779
ALB	43.362 ± 2.82	43.58 ± 2.93	0.690951	0.805437
ALT	16.221 ± 5.98	24.52 ± 19.9	0.00117239	0.00726882
DBIL	3.732 ± 1.46	3.67 ± 1.37	0.906763	0.934563
ALP	60.588 ± 22.07	67.88 ± 51.21	0.285694	0.466038
AST	17.338 ± 3.29	21.83 ± 12.11	0.0109004	0.0436016
Iron	18.475 ± 5.54	19.14 ± 5.81	0.639583	0.785917
UIBC	32.609 ± 9.63	34.03 ± 8.04	0.389575	0.568322

## Sheet: Table S12
Supplementary Table 12 trans omics correlation between clinical index, urine metabolite, gut microbiome. Spearman correlation was reported here. BH adjust pvalue was reported in Supplementary Table 13. The anotation of the id was in Supplementary Table 14.
	age	smoke	drink	family	Carotid	Hypertriglyceridemia	T2d	Hepatic	gallbladder	systolic_BP	diastolic_BP	SBP.DBP	C13	smoke1	drink1	history1	group1	gender	X2hC.Peptide	X2.h_serum_insulin	glucose	Homocysteine	VB12	C.Peptide	beta.collagen.degradation.products	folic.acid	Fasting_serum_insulin	Osteocalcin	iPTH	tP1NP	calcifediol	GA	HB	HbA1c	RBC	WBC	Neutrophils	Lymphocytes	Monocytes	Eosinophils	Basophils	Hematocrit	MCV	MCHC_V	MCHC_con	RDW	PLT	Mean_Platelet_Volume	PDW
age	1	0.0180406	0.0391525	-0.0480153	0.314518	0.104995	0.157769	-0.0628593	0.0229226	0.163038	-0.0067401	0.22802	0.0126936	0.0249315	0.0113316	0.18846	-0.386438	-0.135998	0.0759069	0.0406877	0.157326	0.139708	-0.131103	0.0105161	0.162525	0.0917499	-0.00947412	0.16706	0.134098	0.102844	0.226884	0.0394188	-0.125841	0.260245	-0.140347	-0.178831	-0.0949767	0.172923	-0.0599427	-0.0060798	0.10353	-0.162322	-0.0587725	-0.0108002	0.0349638	0.0738184	-0.0237746	-0.0457062	-0.0577962
smoke	0.0180406	1	0.247707	-0.0590621	0.0464583	0.0916326	0.00754096	0.139388	-0.0871363	0.00460405	-0.024683	0.00538624	-0.0586213	0.97559	0.244142	0.167565	-0.0599909	0.361553	-0.0950857	-0.121992	-0.053687	0.174106	-0.111005	0.111056	0.0455899	-0.205351	0.0502384	-0.0195092	-0.226753	0.0300648	0.00534129	-0.174999	0.275743	0.043481	0.214059	0.189054	0.0726835	-0.0645964	0.195855	-0.0185723	-0.202895	0.276813	0.239049	0.191577	0.0805086	0.0685292	-0.159901	0.121426	0.0706578
drink	0.0391525	0.247707	1	0.058877	0.151811	0.27958	0.132666	0.306384	-0.0107936	0.293276	0.241758	-0.0306236	0.111416	0.257057	0.941601	0.155139	-0.270023	0.599204	-0.000906059	-0.0261254	0.235684	0.328829	-0.0309563	0.345366	-0.0895373	-0.0749419	0.32659	-0.200536	-0.00606186	-0.140642	0.139042	-0.0481783	0.50812	0.100263	0.374479	-0.0166658	0.125301	-0.112509	0.0548773	-0.0377438	-0.201226	0.477627	0.337267	0.357006	0.197112	-0.110296	-0.275121	-0.0160824	-0.00616744
family	-0.0480153	-0.0590621	0.058877	1	0.132859	0.0921186	0.133938	-0.0467024	-0.166708	0.00352389	0.081078	-0.10941	0.0110432	-0.0395694	0.0256699	0.000453231	-0.131468	0.00748706	-0.0106899	0.0302499	0.189726	-0.0154503	0.177899	0.158594	-0.121338	0.109059	0.187897	-0.109065	0.0322653	-0.189502	-0.119746	0.00840933	0.0634193	0.215222	0.0627143	0.142459	-0.0645268	0.0281744	-0.0315962	0.0147744	0.00793259	0.0406727	-0.0936172	-0.00681783	0.0731877	-0.0735638	0.141103	-0.0177409	-0.00090912
Carotid	0.314518	0.0464583	0.151811	0.132859	1	0.408139	0.233974	0.144227	0.0568934	0.284464	0.215982	0.0544017	0.142782	0.0239866	0.0995017	0.234555	-0.813929	0.271848	-0.0778222	-0.0282401	0.405441	0.207606	0.066723	0.289831	0.202215	-0.0993453	0.189898	0.077649	-0.0587624	-0.00337843	0.234757	0.140632	0.235741	0.425497	0.234939	0.123472	-0.0469153	0.054196	-0.0547379	0.203922	0.0663613	0.225364	-0.0230856	0.0160821	0.0527306	0.00510305	0.0877298	-0.153426	-0.169355
Hypertriglyceridemia	0.104995	0.0916326	0.27958	0.0921186	0.408139	1	0.194429	0.327251	0.104129	0.516219	0.480057	0.0121852	0.0378742	0.0886254	0.20328	0.339262	-0.537052	0.302511	0.165991	0.186934	0.333884	0.225922	0.0182512	0.431593	0.149808	-0.160034	0.368587	0.0227044	0.0972731	0.0102393	-0.0046745	-0.0282766	0.342707	0.350477	0.277358	0.203884	0.147793	-0.116858	-0.0293941	0.0394135	-0.0719503	0.309632	0.0351708	0.172098	0.197279	-0.00803277	0.0489701	-0.167331	-0.15875
T2d	0.157769	0.00754096	0.132666	0.133938	0.233974	0.194429	1	0.0572201	0.0200353	0.181494	0.177294	0.0154259	0.301729	-0.00936244	0.0934132	0.216012	-0.211591	0.098104	0.139383	0.186198	0.401824	0.0746042	0.0823131	0.116664	0.0665968	0.0927497	0.0871376	-0.0348122	-0.0581583	-0.0137596	0.0565508	0.284234	0.14689	0.5973	0.0623726	0.00444471	0.0606463	0.0499746	-0.0521206	-0.164859	-0.195725	0.0665397	-0.0580638	0.137249	0.201344	-0.186767	-0.090405	-0.080575	-0.0895793
Hepatic	-0.0628593	0.139388	0.306384	-0.0467024	0.144227	0.327251	0.0572201	1	0.0320518	0.234003	0.29577	-0.0936843	0.28371	0.124099	0.248286	0.205555	-0.205952	0.224309	0.128764	0.162508	0.197171	0.240413	0.0115323	0.445346	-0.0587766	-0.111777	0.445106	-0.107348	0.0541176	-0.0261716	0.00576669	-0.0729888	0.355232	0.0779006	0.314067	0.0416948	0.0496789	-0.0403651	0.0104285	-0.0153094	-0.072147	0.343564	0.152155	0.239584	0.163291	-0.134288	-0.015969	-0.12921	-0.0953957
gallbladder	0.0229226	-0.0871363	-0.0107936	-0.166708	0.0568934	0.104129	0.0200353	0.0320518	1	0.0713978	-0.0249842	0.0657769	0.0845945	-0.0893165	-0.0505722	-0.0684297	-0.0893165	0.0161316	-0.00200472	-0.0409535	0.0789661	-0.0749585	0.0280369	0.00772482	0.0981394	0.0420562	-0.0652292	0.088123	0.0669507	0.0700979	0.145634	0.0649647	-0.0735606	0.100205	-0.0340484	0.0506393	-0.0715245	0.114728	0.0366374	-0.011735	0.0135054	-0.0226034	0.0171674	-0.0180288	-0.0755578	0.0883367	0.169665	-0.109116	-0.116765
systolic_BP	0.163038	0.00460405	0.293276	0.00352389	0.284464	0.516219	0.181494	0.234003	0.0713978	1	0.722044	0.303765	0.0671789	0.00720285	0.21935	0.346956	-0.36949	0.305088	-0.122137	-0.138986	0.312475	0.188261	0.144532	0.256345	0.0300828	-0.0521247	0.223292	-0.0718601	0.00739915	-0.0951483	0.0895183	0.0367644	0.332383	0.287179	0.334269	0.102675	0.1806	-0.138535	-0.0184444	0.0362337	0.0324445	0.330852	-0.0209202	0.0850702	0.184856	-0.133613	-0.0293754	-0.185752	-0.145434
diastolic_BP	-0.0067401	-0.024683	0.241758	0.081078	0.215982	0.480057	0.177294	0.29577	-0.0249842	0.722044	1	-0.374582	0.0460593	-0.0210831	0.204869	0.186898	-0.260702	0.28078	0.00977293	0.0701709	0.305702	0.0930176	0.168409	0.345942	0.0405633	-0.0858681	0.321588	-0.0548774	-0.00160597	-0.107352	-0.0541485	-0.0843998	0.381974	0.192288	0.368468	0.152387	0.153799	-0.145507	-0.126861	-0.0527819	-0.0571954	0.388671	0.028621	0.123728	0.177247	-0.118489	-0.00206274	-0.0732877	-0.00538268
SBP.DBP	0.22802	0.00538624	-0.0306236	-0.10941	0.0544017	0.0121852	0.0154259	-0.0936843	0.0657769	0.303765	-0.374582	1	0.0243597	-0.022929	-0.0673628	0.206261	-0.0829891	-0.048107	-0.197659	-0.269664	-0.00861532	0.114447	-0.0371838	-0.168048	-0.0740595	0.0718363	-0.164038	-0.0464781	0.0411763	0.00141737	0.182827	0.221413	-0.190674	0.110377	-0.129547	-0.0600001	0.00486293	-0.0215581	0.150882	0.133296	0.122175	-0.177891	-0.0783543	-0.128506	-0.0908959	0.0137078	-0.0551094	-0.116402	-0.138911
C13	0.0126936	-0.0586213	0.111416	0.0110432	0.142782	0.0378742	0.301729	0.28371	0.0845945	0.0671789	0.0460593	0.0243597	1	-0.094249	0.113851	-0.0392534	-0.121598	0.0606043	0.0195449	0.0327503	0.300503	0.0359098	0.0834342	0.115126	0.0586175	-0.0939986	0.105614	0.0332682	-0.0401331	-0.0934679	0.15103	-0.0031701	-0.00739716	0.339077	-0.0427785	-0.012674	0.183243	-0.0723505	-0.0517798	-0.000528387	-0.057959	-0.0211254	0.0697143	0.0940305	0.0665703	-0.140339	0.0998182	-0.331503	-0.310114
smoke1	0.0249315	0.97559	0.257057	-0.0395694	0.0239866	0.0886254	-0.00936244	0.124099	-0.0893165	0.00720285	-0.0210831	-0.022929	-0.094249	1	0.269408	0.143228	-0.0500672	0.375075	-0.0800967	-0.115695	-0.0863691	0.196103	-0.118877	0.0848435	0.0861185	-0.194322	0.0393719	0.00711286	-0.185189	0.0462336	-0.0294679	-0.203785	0.290981	0.0084125	0.212883	0.158252	0.0825554	-0.0739208	0.174844	-0.0132145	-0.193159	0.280201	0.231937	0.220289	0.127309	0.0466004	-0.147337	0.127648	0.0747044
drink1	0.0113316	0.244142	0.941601	0.0256699	0.0995017	0.20328	0.0934132	0.248286	-0.0505722	0.21935	0.204869	-0.0673628	0.113851	0.269408	1	0.0881845	-0.217023	0.544926	0.0514199	0.0299004	0.218604	0.254578	-0.00950391	0.318622	-0.0459403	-0.0255705	0.303674	-0.142117	-0.0436762	-0.11564	0.145513	-0.105936	0.448935	0.0272517	0.293747	-0.0452577	0.0681129	-0.0730932	0.0303367	0.00792349	-0.173932	0.406671	0.344442	0.363965	0.203509	-0.0941428	-0.279933	-0.00906091	-0.00248996
history1	0.18846	0.167565	0.155139	0.000453231	0.234555	0.339262	0.216012	0.205555	-0.0684297	0.346956	0.186898	0.206261	-0.0392534	0.143228	0.0881845	1	-0.245795	0.167627	-0.0608897	0.0167446	0.126592	0.220482	-0.0057019	0.0285112	0.080596	0.0288905	0.0710839	-0.00988407	0.126592	-0.0524617	-0.0197685	0.135003	0.0985124	0.109874	0.0760334	0.016726	0.1684	-0.135711	0.212617	-0.0844335	-0.160022	0.0866779	0.0410595	0.0711077	0.117128	-0.204659	-0.0984591	-0.0856376	-0.0384076
group1	-0.386438	-0.0599909	-0.270023	-0.131468	-0.813929	-0.537052	-0.211591	-0.205952	-0.0893165	-0.36949	-0.260702	-0.0829891	-0.121598	-0.0500672	-0.217023	-0.245795	1	-0.2963	0.00610261	-0.041701	-0.330997	-0.196357	-0.113543	-0.324133	-0.222028	0.0723944	-0.236485	-0.122443	-0.0477578	-0.00787496	-0.218977	-0.0914748	-0.283103	-0.440509	-0.290619	-0.0972883	0.0142249	-0.0490265	0.0236344	-0.146376	-0.105312	-0.292141	0.0254039	-0.027949	-0.0426906	0.0190985	-0.0414068	0.151042	0.16313
gender	-0.135998	0.361553	0.599204	0.00748706	0.271848	0.302511	0.098104	0.224309	0.0161316	0.305088	0.28078	-0.048107	0.0606043	0.375075	0.544926	0.167627	-0.2963	1	-0.233701	-0.235958	0.211591	0.393847	0.00315788	0.376031	0.0769248	-0.202559	0.315113	-0.0753439	-0.0322581	-0.114821	0.0667727	-0.0954453	0.740651	0.158009	0.63277	0.24023	0.0821068	-0.0881994	0.159776	0.140815	-0.141897	0.683973	0.184756	0.264884	0.269879	-0.0630896	-0.195352	-0.0896431	-0.0561841
X2hC.Peptide	0.0759069	-0.0950857	-0.000906059	-0.0106899	-0.0778222	0.165991	0.139383	0.128764	-0.00200472	-0.122137	0.00977293	-0.197659	0.0195449	-0.0800967	0.0514199	-0.0608897	0.00610261	-0.233701	1	0.87802	0.0464484	0.0194206	-0.120512	0.325472	-0.103267	-0.0658113	0.284555	-0.106567	-0.0891153	-0.057148	-0.0868571	-0.178418	-0.0820954	0.0210778	-0.0825415	-0.0223744	-0.0374553	0.0812452	-0.114898	0.037399	-0.0422305	-0.0909715	-0.0431442	0.0465476	0.00733784	0.0242999	0.12556	-0.0834914	-0.0051439
X2.h_serum_insulin	0.0406877	-0.121992	-0.0261254	0.0302499	-0.0282401	0.186934	0.186198	0.162508	-0.0409535	-0.138986	0.0701709	-0.269664	0.0327503	-0.115695	0.0299004	0.0167446	-0.041701	-0.235958	0.87802	1	0.142716	-0.0135709	-0.0946928	0.391069	-0.0877144	-0.0649314	0.42686	-0.116199	-0.030886	-0.0227831	-0.160125	-0.10688	-0.0710981	0.104867	-0.0779567	-0.00825774	-0.0398555	0.0471749	-0.0997048	0.0446124	-0.0548911	-0.0607412	-0.0125569	0.0224677	-0.0337662	-0.00232623	0.0992871	-0.0490481	0.0474424
glucose	0.157326	-0.053687	0.235684	0.189726	0.405441	0.333884	0.401824	0.197171	0.0789661	0.312475	0.305702	-0.00861532	0.300503	-0.0863691	0.218604	0.126592	-0.330997	0.211591	0.0464484	0.142716	1	0.104401	0.101497	0.421542	-0.0168357	0.014685	0.43602	-0.145275	0.100331	-0.192747	0.145758	0.239827	0.27805	0.515094	0.214791	-0.0982499	0.0187301	0.0528917	-0.11775	-0.0955685	-0.134178	0.219365	-0.0464375	0.104125	0.185386	-0.143548	-0.0401568	-0.09817	-0.0862482
Homocysteine	0.139708	0.174106	0.328829	-0.0154503	0.207606	0.225922	0.0746042	0.240413	-0.0749585	0.188261	0.0930176	0.114447	0.0359098	0.196103	0.254578	0.220482	-0.196357	0.393847	0.0194206	-0.0135709	0.104401	1	-0.3547	0.249615	0.0970275	-0.463689	0.257034	0.0259696	0.197538	0.0113579	-0.0959048	0.0536124	0.372327	0.0653514	0.3064	0.0053829	0.144149	-0.14472	0.020667	0.0793057	-0.0102266	0.333271	0.0664241	0.111264	0.0926359	-0.0933765	-0.107436	-0.110883	-0.0211266
VB12	-0.131103	-0.111005	-0.0309563	0.177899	0.066723	0.0182512	0.0823131	0.0115323	0.0280369	0.144532	0.168409	-0.0371838	0.0834342	-0.118877	-0.00950391	-0.0057019	-0.113543	0.00315788	-0.120512	-0.0946928	0.101497	-0.3547	1	0.0487635	-0.0790572	0.275139	0.0464251	-0.107669	-0.258684	-0.176188	0.232099	-0.0141187	0.0741151	0.0892925	0.0501137	0.0266708	-0.126558	0.0686805	0.0320622	-0.0695733	0.0727881	0.0802627	0.0351459	0.0335737	0.0182548	-0.112872	0.0154914	-0.00810241	-0.0417584
C.Peptide	0.0105161	0.111056	0.345366	0.158594	0.289831	0.431593	0.116664	0.445346	0.00772482	0.256345	0.345942	-0.168048	0.115126	0.0848435	0.318622	0.0285112	-0.324133	0.376031	0.325472	0.391069	0.421542	0.249615	0.0487635	1	0.00147183	-0.252918	0.899736	-0.17172	-0.0506433	-0.102549	0.107312	-0.171748	0.453546	0.295698	0.389699	0.30772	0.00719111	0.00926219	-0.0720872	0.15253	-0.0200467	0.409515	0.0108975	0.150124	0.2065	-0.0163753	0.037108	-0.17235	-0.129408
beta.collagen.degradation.products	0.162525	0.0455899	-0.0895373	-0.121338	0.202215	0.149808	0.0665968	-0.0587766	0.0981394	0.0300828	0.0405633	-0.0740595	0.0586175	0.0861185	-0.0459403	0.080596	-0.222028	0.0769248	-0.103267	-0.0877144	-0.0168357	0.0970275	-0.0790572	0.00147183	1	-0.258339	0.00802714	0.777529	0.0268887	0.668555	0.0826811	0.0450084	0.127677	0.162868	0.11515	0.100352	-0.108094	0.118856	-0.0849055	0.125451	0.0667715	0.113406	-0.124084	-0.0467176	0.0715145	-0.128817	0.226735	-0.0979955	-0.104177
folic.acid	0.0917499	-0.205351	-0.0749419	0.109059	-0.0993453	-0.160034	0.0927497	-0.111777	0.0420562	-0.0521247	-0.0858681	0.0718363	-0.0939986	-0.194322	-0.0255705	0.0288905	0.0723944	-0.202559	-0.0658113	-0.0649314	0.014685	-0.463689	0.275139	-0.252918	-0.258339	1	-0.264254	-0.200504	-0.0545548	-0.194467	0.223976	0.0512727	-0.258589	-0.0304605	-0.290393	-0.207808	-0.199221	0.183727	-0.0975808	-0.0455137	0.130179	-0.282569	0.0735531	0.070271	0.0319077	0.0369616	-0.128297	0.136204	0.103759
Fasting_serum_insulin	-0.00947412	0.0502384	0.32659	0.187897	0.189898	0.368587	0.0871376	0.445106	-0.0652292	0.223292	0.321588	-0.164038	0.105614	0.0393719	0.303674	0.0710839	-0.236485	0.315113	0.284555	0.42686	0.43602	0.257034	0.0464251	0.899736	0.00802714	-0.264254	1	-0.13582	-0.0156222	-0.0890032	0.0578085	-0.129629	0.364641	0.28838	0.333482	0.217566	-0.0299799	0.0215884	-0.105247	0.147557	-0.0557174	0.32676	-0.0629133	0.0765193	0.181037	-0.0807921	0.00101239	-0.216247	-0.164394
Osteocalcin	0.16706	-0.0195092	-0.200536	-0.109065	0.077649	0.0227044	-0.0348122	-0.107348	0.088123	-0.0718601	-0.0548774	-0.0464781	0.0332682	0.00711286	-0.142117	-0.00988407	-0.122443	-0.0753439	-0.106567	-0.116199	-0.145275	0.0259696	-0.107669	-0.17172	0.777529	-0.200504	-0.13582	1	0.0870108	0.726024	-0.0126813	-0.0291601	-0.0305291	0.0628781	0.00958718	0.033365	-0.177852	0.211017	-0.157494	0.0708114	0.112469	-0.017054	-0.126885	-0.126628	-0.0661707	-0.0618794	0.245922	-0.130221	-0.113144
iPTH	0.134098	-0.226753	-0.00606186	0.0322653	-0.0587624	0.0972731	-0.0581583	0.0541176	0.0669507	0.00739915	-0.00160597	0.0411763	-0.0401331	-0.185189	-0.0436762	0.126592	-0.0477578	-0.0322581	-0.0891153	-0.030886	0.100331	0.197538	-0.258684	-0.0506433	0.0268887	-0.0545548	-0.0156222	0.0870108	1	0.0850121	-0.238928	0.15508	0.037175	-0.0293986	0.0526251	-0.0984144	0.0998938	-0.0830307	-0.0653914	-0.0979616	0.0744445	0.0381196	0.00031343	0.0372752	0.0405806	0.0393402	0.089169	0.0428005	0.0679482
tP1NP	0.102844	0.0300648	-0.140642	-0.189502	-0.00337843	0.0102393	-0.0137596	-0.0261716	0.0700979	-0.0951483	-0.107352	0.00141737	-0.0934679	0.0462336	-0.11564	-0.0524617	-0.00787496	-0.114821	-0.057148	-0.0227831	-0.192747	0.0113579	-0.176188	-0.102549	0.668555	-0.194467	-0.0890032	0.726024	0.0850121	1	-0.012394	0.00901008	-0.0186282	-0.00957134	-0.0197152	0.0827028	-0.0655502	0.0941829	-0.117409	0.143163	0.180278	-0.0142962	-0.098867	-0.0790989	-0.0316838	-0.00317568	0.183718	-0.0332365	-0.0432355
calcifediol	0.226884	0.00534129	0.139042	-0.119746	0.234757	-0.0046745	0.0565508	0.00576669	0.145634	0.0895183	-0.0541485	0.182827	0.15103	-0.0294679	0.145513	-0.0197685	-0.218977	0.0667727	-0.0868571	-0.160125	0.145758	-0.0959048	0.232099	0.107312	0.0826811	0.223976	0.0578085	-0.0126813	-0.238928	-0.012394	1	0.124971	0.066317	0.114526	-0.00593829	-0.127261	-0.131346	0.16028	-0.107105	0.0387605	-0.0361459	0.0068816	-0.0299882	0.0872534	0.0893552	-0.00517016	-0.177461	0.0483805	-0.0306143
GA	0.0394188	-0.174999	-0.0481783	0.00840933	0.140632	-0.0282766	0.284234	-0.0729888	0.0649647	0.0367644	-0.0843998	0.221413	-0.0031701	-0.203785	-0.105936	0.135003	-0.0914748	-0.0954453	-0.178418	-0.10688	0.239827	0.0536124	-0.0141187	-0.171748	0.0450084	0.0512727	-0.129629	-0.0291601	0.15508	0.00901008	0.124971	1	-0.105979	0.308563	0.00169971	-0.152493	0.0607527	-0.0165951	-0.0451301	-0.18359	-0.139065	-0.00715224	-0.132387	-0.276012	-0.277246	-0.068706	0.00849828	0.0369616	-0.00425334
HB	-0.125841	0.275743	0.50812	0.0634193	0.235741	0.342707	0.14689	0.355232	-0.0735606	0.332383	0.381974	-0.190674	-0.00739716	0.290981	0.448935	0.0985124	-0.283103	0.740651	-0.0820954	-0.0710981	0.27805	0.372327	0.0741151	0.453546	0.127677	-0.258589	0.364641	-0.0305291	0.037175	-0.0186282	0.066317	-0.105979	1	0.132096	0.814249	0.194124	0.0362446	0.0162316	-0.0296127	0.0355498	-0.0544945	0.892471	0.185315	0.385085	0.388023	-0.144377	-0.194002	-0.041336	-0.0063171
HbA1c	0.260245	0.043481	0.100263	0.215222	0.425497	0.350477	0.5973	0.0779006	0.100205	0.287179	0.192288	0.110377	0.339077	0.0084125	0.0272517	0.109874	-0.440509	0.158009	0.0210778	0.104867	0.515094	0.0653514	0.0892925	0.295698	0.162868	-0.0304605	0.28838	0.0628781	-0.0293986	-0.00957134	0.114526	0.308563	0.132096	1	0.16472	0.142076	-0.0595708	0.10833	0.0559366	-0.00411035	-0.113926	0.142234	-0.146888	-0.0913374	-0.0196576	0.133146	0.0992913	-0.119348	-0.136644
RBC	-0.140347	0.214059	0.374479	0.0627143	0.234939	0.277358	0.0623726	0.314067	-0.0340484	0.334269	0.368468	-0.129547	-0.0427785	0.212883	0.293747	0.0760334	-0.290619	0.63277	-0.0825415	-0.0779567	0.214791	0.3064	0.0501137	0.389699	0.11515	-0.290393	0.333482	0.00958718	0.0526251	-0.0197152	-0.00593829	0.00169971	0.814249	0.16472	1	0.214595	0.0143078	0.0551247	-0.0657711	0.0246823	-0.0896888	0.924616	-0.157628	-0.137408	-0.0143069	-0.039392	0.0297739	-0.106473	-0.0477609
WBC	-0.178831	0.189054	-0.0166658	0.142459	0.123472	0.203884	0.00444471	0.0416948	0.0506393	0.102675	0.152387	-0.0600001	-0.012674	0.158252	-0.0452577	0.016726	-0.0972883	0.24023	-0.0223744	-0.00825774	-0.0982499	0.0053829	0.0266708	0.30772	0.100352	-0.207808	0.217566	0.033365	-0.0984144	0.0827028	-0.127261	-0.152493	0.194124	0.142076	0.214595	1	0.172351	-0.209675	-0.00313375	0.218143	0.0212396	0.231172	-0.00269934	-0.0191951	-0.0197597	0.11703	0.288491	-0.179194	-0.162125
Neutrophils	-0.0949767	0.0726835	0.125301	-0.0645268	-0.0469153	0.147793	0.0606463	0.0496789	-0.0715245	0.1806	0.153799	0.00486293	0.183243	0.0825554	0.0681129	0.1684	0.0142249	0.0821068	-0.0374553	-0.0398555	0.0187301	0.144149	-0.126558	0.00719111	-0.108094	-0.199221	-0.0299799	-0.177852	0.0998938	-0.0655502	-0.131346	0.0607527	0.0362446	-0.0595708	0.0143078	0.172351	1	-0.888469	0.0197969	-0.0937773	-0.180389	0.0667174	0.0354155	0.00901517	0.0133945	0.0422317	0.00780735	-0.0961254	-0.0271194
Lymphocytes	0.172923	-0.0645964	-0.112509	0.0281744	0.054196	-0.116858	0.0499746	-0.0403651	0.114728	-0.138535	-0.145507	-0.0215581	-0.0723505	-0.0739208	-0.0730932	-0.135711	-0.0490265	-0.0881994	0.0812452	0.0471749	0.0528917	-0.14472	0.0686805	0.00926219	0.118856	0.183727	0.0215884	0.211017	-0.0830307	0.0941829	0.16028	-0.0165951	0.0162316	0.10833	0.0551247	-0.209675	-0.888469	1	-0.184868	-0.150743	0.1205	-0.0279109	-0.153055	-0.0408267	0.0193853	-0.0795943	-0.012862	0.10565	0.0329888
Monocytes	-0.0599427	0.195855	0.0548773	-0.0315962	-0.0547379	-0.0293941	-0.0521206	0.0104285	0.0366374	-0.0184444	-0.126861	0.150882	-0.0517798	0.174844	0.0303367	0.212617	0.0236344	0.159776	-0.114898	-0.0997048	-0.11775	0.020667	0.0320622	-0.0720872	-0.0849055	-0.0975808	-0.105247	-0.157494	-0.0653914	-0.117409	-0.107105	-0.0451301	-0.0296127	0.0559366	-0.0657711	-0.00313375	0.0197969	-0.184868	1	0.056407	-0.0967839	-0.0303515	0.178229	0.0299035	-0.0732038	0.100176	0.0292611	0.0777263	0.0542591
Eosinophils	-0.0060798	-0.0185723	-0.0377438	0.0147744	0.203922	0.0394135	-0.164859	-0.0153094	-0.011735	0.0362337	-0.0527819	0.133296	-0.000528387	-0.0132145	0.00792349	-0.0844335	-0.146376	0.140815	0.037399	0.0446124	-0.0955685	0.0793057	-0.0695733	0.15253	0.125451	-0.0455137	0.147557	0.0708114	-0.0979616	0.143163	0.0387605	-0.18359	0.0355498	-0.00411035	0.0246823	0.218143	-0.0937773	-0.150743	0.056407	1	0.297597	0.0552847	0.0916583	0.0211909	-0.0109003	0.0974379	0.142045	-0.239871	-0.226424
Basophils	0.10353	-0.202895	-0.201226	0.00793259	0.0663613	-0.0719503	-0.195725	-0.072147	0.0135054	0.0324445	-0.0571954	0.122175	-0.057959	-0.193159	-0.173932	-0.160022	-0.105312	-0.141897	-0.0422305	-0.0548911	-0.134178	-0.0102266	0.0727881	-0.0200467	0.0667715	0.130179	-0.0557174	0.112469	0.0744445	0.180278	-0.0361459	-0.139065	-0.0544945	-0.113926	-0.0896888	0.0212396	-0.180389	0.1205	-0.0967839	0.297597	1	-0.063074	0.080389	0.0230206	-0.000238133	0.106828	0.0808401	-0.0136268	-0.0215002
Hematocrit	-0.162322	0.276813	0.477627	0.0406727	0.225364	0.309632	0.0665397	0.343564	-0.0226034	0.330852	0.388671	-0.177891	-0.0211254	0.280201	0.406671	0.0866779	-0.292141	0.683973	-0.0909715	-0.0607412	0.219365	0.333271	0.0802627	0.409515	0.113406	-0.282569	0.32676	-0.017054	0.0381196	-0.0142962	0.0068816	-0.00715224	0.892471	0.142234	0.924616	0.231172	0.0667174	-0.0279109	-0.0303515	0.0552847	-0.063074	1	0.17507	0.0947485	0.0160481	-0.0804637	-0.0133927	-0.059223	-0.0223558
MCV	-0.0587725	0.239049	0.337267	-0.0936172	-0.0230856	0.0351708	-0.0580638	0.152155	0.0171674	-0.0209202	0.028621	-0.0783543	0.0697143	0.231937	0.344442	0.0410595	0.0254039	0.184756	-0.0431442	-0.0125569	-0.0464375	0.0664241	0.0351459	0.0108975	-0.124084	0.0735531	-0.0629133	-0.126885	0.00031343	-0.098867	-0.0299882	-0.132387	0.185315	-0.146888	-0.157628	-0.00269934	0.0354155	-0.153055	0.178229	0.0916583	0.080389	0.17507	1	0.670334	0.109472	-0.081737	-0.210207	0.165488	0.113303
MCHC_V	-0.0108002	0.191577	0.357006	-0.00681783	0.0160821	0.172098	0.137249	0.239584	-0.0180288	0.0850702	0.123728	-0.128506	0.0940305	0.220289	0.363965	0.0711077	-0.027949	0.264884	0.0465476	0.0224677	0.104125	0.111264	0.0335737	0.150124	-0.0467176	0.070271	0.0765193	-0.126628	0.0372752	-0.0790989	0.0872534	-0.276012	0.385085	-0.0913374	-0.137408	-0.0191951	0.00901517	-0.0408267	0.0299035	0.0211909	0.0230206	0.0947485	0.670334	1	0.758674	-0.235373	-0.393444	0.124422	0.099112
MCHC_con	0.0349638	0.0805086	0.197112	0.0731877	0.0527306	0.197279	0.201344	0.163291	-0.0755578	0.184856	0.177247	-0.0908959	0.0665703	0.127309	0.203509	0.117128	-0.0426906	0.269879	0.00733784	-0.0337662	0.185386	0.0926359	0.0182548	0.2065	0.0715145	0.0319077	0.181037	-0.0661707	0.0405806	-0.0316838	0.0893552	-0.277246	0.388023	-0.0196576	-0.0143069	-0.0197597	0.0133945	0.0193853	-0.0732038	-0.0109003	-0.000238133	0.0160481	0.109472	0.758674	1	-0.261227	-0.371603	0.0246675	0.0299057
RDW	0.0738184	0.0685292	-0.110296	-0.0735638	0.00510305	-0.00803277	-0.186767	-0.134288	0.0883367	-0.133613	-0.118489	0.0137078	-0.140339	0.0466004	-0.0941428	-0.204659	0.0190985	-0.0630896	0.0242999	-0.00232623	-0.143548	-0.0933765	-0.112872	-0.0163753	-0.128817	0.0369616	-0.0807921	-0.0618794	0.0393402	-0.00317568	-0.00517016	-0.068706	-0.144377	0.133146	-0.039392	0.11703	0.0422317	-0.0795943	0.100176	0.0974379	0.106828	-0.0804637	-0.081737	-0.235373	-0.261227	1	0.0532593	0.0836704	0.116685
PLT	-0.0237746	-0.159901	-0.275121	0.141103	0.0877298	0.0489701	-0.090405	-0.015969	0.169665	-0.0293754	-0.00206274	-0.0551094	0.0998182	-0.147337	-0.279933	-0.0984591	-0.0414068	-0.195352	0.12556	0.0992871	-0.0401568	-0.107436	0.0154914	0.037108	0.226735	-0.128297	0.00101239	0.245922	0.089169	0.183718	-0.177461	0.00849828	-0.194002	0.0992913	0.0297739	0.288491	0.00780735	-0.012862	0.0292611	0.142045	0.0808401	-0.0133927	-0.210207	-0.393444	-0.371603	0.0532593	1	-0.379769	-0.311819
Mean_Platelet_Volume	-0.0457062	0.121426	-0.0160824	-0.0177409	-0.153426	-0.167331	-0.080575	-0.12921	-0.109116	-0.185752	-0.0732877	-0.116402	-0.331503	0.127648	-0.00906091	-0.0856376	0.151042	-0.0896431	-0.0834914	-0.0490481	-0.09817	-0.110883	-0.00810241	-0.17235	-0.0979955	0.136204	-0.216247	-0.130221	0.0428005	-0.0332365	0.0483805	0.0369616	-0.041336	-0.119348	-0.106473	-0.179194	-0.0961254	0.10565	0.0777263	-0.239871	-0.0136268	-0.059223	0.165488	0.124422	0.0246675	0.0836704	-0.379769	1	0.912687
PDW	-0.0577962	0.0706578	-0.00616744	-0.00090912	-0.169355	-0.15875	-0.0895793	-0.0953957	-0.116765	-0.145434	-0.00538268	-0.138911	-0.310114	0.0747044	-0.00248996	-0.0384076	0.16313	-0.0561841	-0.0051439	0.0474424	-0.0862482	-0.0211266	-0.0417584	-0.129408	-0.104177	0.103759	-0.164394	-0.113144	0.0679482	-0.0432355	-0.0306143	-0.00425334	-0.0063171	-0.136644	-0.0477609	-0.162125	-0.0271194	0.0329888	0.0542591	-0.226424	-0.0215002	-0.0223558	0.113303	0.099112	0.0299057	0.116685	-0.311819	0.912687	1
PCT	-0.0381362	-0.133297	-0.317019	0.172853	0.0377747	0.00870078	-0.111302	-0.0462375	0.136212	-0.0727875	0.00693181	-0.126661	-0.0460862	-0.117628	-0.319127	-0.185198	-0.00432831	-0.256614	0.154169	0.153502	-0.0602056	-0.178969	0.0247604	0.0216588	0.182444	-0.0633995	-0.0289979	0.246009	0.106402	0.165646	-0.172388	-0.0119785	-0.210953	0.0854131	0.0074931	0.243875	-0.0552375	0.0589714	0.00451205	0.0598192	0.106312	-0.0278641	-0.183785	-0.372505	-0.381237	0.111754	0.930229	-0.115149	-0.0581613
Reticulocyte	-0.133548	-0.065661	0.241107	0.0145425	0.169411	0.217702	0.0989924	0.365525	0.111015	0.0590279	0.16927	-0.154149	0.259316	-0.0502995	0.216577	-0.0076035	-0.099837	0.191072	0.20802	0.226192	0.114183	0.179033	-0.0756916	0.332272	-0.0585019	-0.13293	0.312816	-0.113349	0.129672	-0.11232	0.0924824	-0.0388229	0.187809	-0.0531172	0.141312	0.0758761	0.0770437	-0.103327	-0.17872	0.0610767	-0.119063	0.158939	0.169075	0.232845	0.19934	-0.0648706	-0.0216756	-0.250742	-0.186289
X.LFR	0.133381	-0.0873733	-0.17954	0.0138629	0.000983381	-0.182115	0.0566569	-0.233148	0.00228933	-0.123964	-0.238527	0.17386	-0.186493	-0.101377	-0.182433	0.0380245	-0.0614868	-0.225622	-0.109801	-0.155272	-0.103935	-0.155759	0.126464	-0.315775	0.0631119	0.188475	-0.324659	0.156419	-0.147616	0.221855	0.125299	0.107973	-0.218493	-0.00936955	-0.0871566	-0.12346	-0.107165	0.119573	-0.00533128	-0.0114938	0.039052	-0.156592	-0.242306	-0.247944	-0.178602	-0.0670528	0.0602242	0.109375	0.0186798
X.MFR	-0.129275	0.0813307	0.177709	-0.0109081	-0.00561578	0.181219	-0.0615426	0.217613	-0.0145941	0.125374	0.235519	-0.160857	0.181713	0.0952764	0.179259	-0.0418246	0.061485	0.240732	0.089832	0.14041	0.102326	0.166371	-0.135093	0.311058	-0.0646129	-0.198191	0.327798	-0.154386	0.155649	-0.22008	-0.127233	-0.103885	0.218547	0.00992441	0.0949587	0.116193	0.117881	-0.133955	0.00705897	0.00938141	-0.0435399	0.159537	0.221228	0.230623	0.178366	0.061005	-0.0657266	-0.112116	-0.0194324
X.HFR	-0.0802226	0.0291451	0.13353	-0.00488297	0.000420781	0.109277	-0.00106559	0.193496	0.0368709	0.0136908	0.154723	-0.261266	0.169753	0.0394916	0.160397	-0.0975548	0.0265009	0.0163808	0.312534	0.278425	0.114456	0.0655503	-0.0696693	0.280384	-0.0575973	-0.0441158	0.20013	-0.141642	0.0419265	-0.149053	-0.0762863	-0.150022	0.155543	-0.049695	0.0181604	0.0481903	0.0247881	0.01307	-0.0782955	0.0826297	0.0197442	0.073144	0.194419	0.24164	0.13271	0.10649	0.0454021	-0.0807043	-0.0102604
Prothrombin.time	0.123656	-0.038432	0.0923998	0.0468683	0.199734	0.102309	-0.0190741	0.199885	0.0767826	0.108709	0.0564255	0.0544237	0.0116323	-0.01221	0.10356	0.0384448	-0.257682	0.156991	-0.0304692	0.0599879	0.147189	0.126425	-0.00705941	0.205922	0.198345	-0.139196	0.292959	0.146416	0.108624	0.142404	0.0390526	0.237485	0.150843	0.121788	0.262358	-0.105247	-0.220977	0.212873	-0.0990751	0.156099	0.148024	0.200112	-0.197324	-0.133628	0.0119298	-0.094903	0.0234782	-0.0779928	-0.0986451
APTT	-0.0246245	-0.0274756	-0.0972736	-0.149068	-0.128649	-0.176085	-0.0878247	-0.209389	0.155372	-0.0653537	-0.131515	0.117447	-0.261978	-0.0459832	-0.0912067	0.0178699	0.182917	-0.0385774	-0.140813	-0.161881	-0.0246926	-0.165823	0.158185	-0.11012	-0.0210197	0.083789	-0.118392	0.0724409	0.100315	0.0741373	0.0581523	0.023705	-0.0639451	-0.102519	-0.0530933	0.0469863	0.00892959	-0.0524896	0.079292	-0.135589	0.0279559	-0.021688	0.0381615	-0.0952783	-0.170996	0.147399	0.147418	-0.080637	-0.0761851
Prothrombin_activity	0.0873523	-0.0350334	0.0300843	0.152711	0.191024	0.249255	0.0455469	0.0953007	-0.10775	0.151148	0.188166	-0.0373548	0.0354482	-0.0129762	0.0122397	0.0784311	-0.180903	0.0183011	0.0969894	0.0967163	0.136157	0.120976	-0.119815	0.243985	0.1467	-0.117484	0.180853	-0.0109871	0.122505	-0.0664445	0.121923	0.082097	0.115634	0.146663	0.080339	0.0764287	-0.00955397	0.0293274	-0.173827	0.0385216	0.0172954	0.0669904	-0.0430959	0.084273	0.107971	-0.0824522	0.0205969	0.103688	0.0577929
plasma_fibrinogen	0.126058	-0.0442392	-0.102507	-0.0104527	0.0506241	0.0129111	0.211581	-0.0354889	0.0403443	0.074991	0.095571	0.0105817	0.0966549	-0.0609708	-0.107726	0.0148274	-0.0180372	-0.119113	0.0451753	0.0683147	0.139723	-0.0564024	0.245718	0.0221688	0.114758	0.0886312	0.0179552	0.0633957	0.0554738	0.145131	0.172237	0.0790588	-0.00458354	0.234566	0.0331514	0.147719	0.106635	-0.0872834	-0.0910903	-0.0503192	-0.0587438	0.023227	-0.128928	-0.142804	-0.129455	0.0393193	0.187964	-0.124352	-0.100095
iNR	-0.0892868	0.0362498	-0.0290871	-0.148915	-0.193179	-0.250054	-0.0460928	-0.0955728	0.111247	-0.150047	-0.18706	0.0362171	-0.0338896	0.0155287	-0.00997832	-0.0830568	0.182525	-0.0174065	-0.0933414	-0.0993621	-0.135373	-0.126179	0.122755	-0.244962	-0.152731	0.121778	-0.187192	0.00769501	-0.12301	0.0658203	-0.124691	-0.096727	-0.114279	-0.151933	-0.0817128	-0.0757466	0.0104688	-0.0288716	0.174545	-0.0379565	-0.00984266	-0.0678538	0.0460823	-0.0793986	-0.104485	0.0880004	-0.0185462	-0.108651	-0.0629082
Prothrombin.time2	-0.0909167	0.0268389	-0.0255638	-0.142995	-0.19536	-0.243388	-0.0466991	-0.0980278	0.0929066	-0.146263	-0.191441	0.0505038	-0.0370523	0.00509189	-0.00725771	-0.0670622	0.186109	-0.0158257	-0.0934066	-0.0912438	-0.135076	-0.110624	0.11595	-0.250398	-0.149193	0.119016	-0.179719	0.00321506	-0.111231	0.0618129	-0.128541	-0.0490439	-0.117614	-0.146128	-0.074752	-0.0830418	0.00916887	-0.0296491	0.176298	-0.0382638	-0.0228996	-0.0629565	0.0398246	-0.0955715	-0.118482	0.0684131	-0.0186204	-0.113841	-0.0670239
Serum.ferritin	-0.0585697	0.200655	0.416629	-0.0299909	0.162206	0.314279	0.142014	0.434906	0.0257485	0.217722	0.27476	-0.118531	0.0670661	0.228358	0.382197	0.0501769	-0.161807	0.643087	0.0187605	0.025977	0.292646	0.319039	0.02852	0.44386	0.103445	-0.1458	0.410778	0.021901	0.0666801	-0.0118047	0.123858	-0.0982819	0.666326	0.180033	0.486815	0.0288909	-0.0901721	0.0620279	0.018269	0.109458	-0.113384	0.552305	0.196662	0.404699	0.403359	-0.113356	-0.205204	0.0157729	0.0398503
T3	-0.0968106	0.332272	0.340922	-0.0284022	0.193895	0.205897	0.120845	0.29343	0.0406278	0.187886	0.272078	-0.241177	0.0602048	0.349543	0.318856	0.112527	-0.185949	0.596656	0.0128901	-0.0136175	0.288359	0.280422	-0.00254247	0.311924	0.0893013	-0.203759	0.248348	-0.0401511	-0.100349	-0.0932907	0.0424009	-0.0725609	0.59083	0.155393	0.52939	0.183663	0.0296915	0.0174709	0.101839	-0.0330147	-0.13731	0.587174	0.160599	0.201433	0.131656	-0.0423014	-0.0607841	0.004915	0.053602
T4	-0.0377385	0.229715	0.184862	-0.0102243	0.100637	0.0638803	0.076262	0.0827239	-0.0377648	0.0944792	0.0851177	-0.0706594	0.0554483	0.250968	0.155234	0.17106	-0.107703	0.314441	-0.0633925	-0.0977194	0.0663109	0.179964	-0.0263021	-0.0367005	0.0421488	-0.0484759	-0.0139131	-0.00742944	0.1254	-0.0510936	0.103038	-0.0723344	0.23048	0.0748533	0.202339	0.0652989	0.0648965	-0.0779838	0.0722559	0.0615693	-0.134322	0.226723	0.0811212	0.140336	0.0538082	-0.0560746	-0.145167	0.143598	0.123833
thyroxin	0.0265499	0.131203	-0.0994812	-0.0395332	-0.0458219	0.0402862	0.104112	0.128408	0.124164	0.0251834	0.0629764	-0.0766866	0.0454138	0.148851	-0.105222	0.0650014	-0.0241311	-0.0257142	0.0869987	0.0422597	0.000826491	0.0607638	-0.0256442	-0.053552	0.0380646	0.0530175	-0.0448062	0.110284	0.0929342	0.0458387	0.0765309	-0.153086	0.0768187	0.0595434	0.0931392	0.0479038	-0.067748	0.139973	0.0214824	-0.182378	-0.141062	0.0439253	-0.137023	0.0419419	0.0205585	-0.00720094	-0.0176653	0.115505	0.0948559
TSH	0.0704662	-0.212503	-0.0971904	-0.0345354	0.00786511	-0.0992706	-0.115704	-0.00842765	0.0286097	0.0212007	0.0691382	0.00197356	-0.00897735	-0.22201	-0.0624556	-0.00114042	0.0591858	-0.137145	-0.0555377	0.0119022	-0.125429	0.0514586	-0.108929	0.0145189	-0.0897548	-0.0580003	0.029794	-0.0100073	0.132829	-0.0253686	-0.178813	-0.127022	-0.174073	-0.204595	-0.183384	-0.0439214	0.184578	-0.208533	-0.000631667	0.127397	0.162747	-0.212627	-0.0197372	0.00476957	0.0819771	0.0521816	0.0591127	-0.11939	-0.0914631
triiodothyronine	0.0662711	0.249852	0.0926592	-0.0272707	0.168496	0.134245	0.162519	0.230258	0.0500779	0.118551	0.160927	-0.132373	0.162706	0.260423	0.052963	-0.0422056	-0.182677	0.326016	0.165825	0.146077	0.203575	0.213342	-0.00243841	0.266001	0.117062	-0.1853	0.202405	0.0154107	-0.109061	-0.0120747	0.101591	-0.0602985	0.385017	0.227704	0.377208	0.144037	0.0382519	0.0520236	0.110493	-0.092726	-0.0393695	0.381027	-0.00650623	0.0690799	0.0342527	0.0741658	0.040926	-0.00927638	0.0352391
TPOA	0.116732	0.206521	-0.131627	-0.0853	0.02339	-0.0614805	-0.0431813	0.0779259	0.131321	-0.0219445	-0.0598426	0.0934066	0.166157	0.190371	-0.103409	-0.212389	-0.0567501	-0.101247	-0.0595815	-0.0263629	-0.167565	0.00269574	-0.0325599	0.00241184	0.119959	-0.233758	-0.0348751	0.0769255	0.016509	0.043736	-0.00566012	-0.0130895	-0.0676887	0.0128159	-0.0425139	-0.0564476	-0.141497	0.0827142	0.0438254	0.099968	0.083567	0.0210118	0.185805	0.0180946	-0.139501	0.0358067	0.0643165	0.0191799	0.00267783
ATG	0.239218	0.00247538	-0.163914	0.073811	0.065299	0.0109253	-0.0210352	0.0145148	0.160032	0.0150243	0.0238145	0.0108459	0.197837	-0.00909151	-0.177949	-0.00936025	-0.116112	-0.290409	0.178339	0.140485	0.0164497	0.00111222	0.0575146	-0.0597041	0.00502733	-0.0684241	-0.0501695	0.0381455	0.0510813	-0.0491081	-0.0574397	-0.0490438	-0.252105	0.0155367	-0.250022	-0.113684	0.0613144	-0.0250945	0.00930883	-0.0963226	-0.0403731	-0.231325	0.0767994	-0.0124621	-0.110734	-0.043268	0.102129	0.00974189	0.013159
FBG	0.168334	-0.0486466	0.0965293	0.125265	0.2903	0.350497	0.715906	0.22586	-0.0407216	0.157533	0.129496	0.0338224	0.207674	-0.0292807	0.0846045	0.187409	-0.278549	-0.0219316	0.372005	0.394221	0.439604	0.0517785	0.0828448	0.188857	0.0178633	0.0591163	0.160837	-0.0895145	0.0373149	-0.0699116	0.0306629	0.220499	0.131311	0.532613	0.0817509	-0.175146	0.00277783	0.0549544	0.0540678	-0.129241	-0.204194	0.0714974	-0.0849468	0.118094	0.17433	-0.0890786	-0.0491904	-0.0498121	-0.0408057
E2	-0.384556	-0.0464803	-0.0436642	0.169447	-0.262583	-0.177393	-0.100938	0.00044411	-0.132341	-0.109023	-0.0256838	-0.0710791	-0.0876725	-0.0544268	-0.0704629	-0.170538	0.292481	-0.0225847	-0.00478836	0.0599604	-0.156009	-0.128803	0.0405341	0.0206848	-0.335354	-0.0355191	0.0471081	-0.38354	0.0362981	-0.193439	-0.297602	-0.0295177	-0.0668054	-0.168187	-0.077305	0.017079	0.0720091	-0.17514	0.291402	0.0398199	-0.0310062	-0.0478492	0.145132	0.0268974	-0.0499129	0.0698934	-0.0492263	0.0798252	0.0782231
X0min.prolactin	-0.158309	-0.129116	-0.268354	0.114404	-0.144724	-0.255613	-0.136839	-0.120131	-0.115153	-0.198916	-0.207334	0.074477	0.105627	-0.13454	-0.231325	-0.0578607	0.142933	-0.21094	0.038419	0.0492918	-0.222035	-0.215226	0.0677973	-0.0952159	-0.106806	0.00459732	-0.0158405	0.060607	-0.132068	-0.125641	-0.161633	-0.209893	-0.272893	-0.0906917	-0.198903	0.125411	-0.199834	0.098337	0.0726404	0.143123	0.00594424	-0.269471	-0.0969925	-0.104835	-0.0500017	0.0420091	0.0536958	-0.0244516	-0.00542192
FSH	0.377183	-0.115523	-0.162677	-0.106217	0.00943572	-0.0880276	0.0463727	-0.053293	0.0879403	-0.0557188	-0.021301	-0.0563628	0.0739382	-0.106818	-0.109206	-0.0395892	-0.0384038	-0.396134	0.0893941	0.0516445	-0.0164075	-0.154545	0.12796	-0.170791	0.18677	0.156325	-0.149115	0.389623	-0.0654403	0.197942	0.174311	-0.0688897	-0.235192	0.0143847	-0.195633	-0.168436	-0.220281	0.272474	-0.223877	-0.0558104	0.14025	-0.216516	-0.0404061	-0.0313881	-0.0545532	-0.0883513	0.0462328	0.0067669	-0.0441356
P	-0.453626	0.146334	-0.0266026	0.024337	-0.314454	-0.0543773	-0.205744	-0.0797185	-0.110858	-0.0347464	-0.0311139	0.0136473	-0.166895	0.135814	-0.0104223	0.000380669	0.290703	0.147705	-0.00274833	-0.0772222	-0.122552	0.0672394	-0.00167035	0.00927042	-0.12706	-0.158783	0.0342209	-0.109092	-0.167924	-0.108875	-0.144805	0.0345538	0.0291466	-0.199624	0.0587653	0.108915	0.0749676	-0.104647	0.0841043	-0.0579916	-0.186517	0.0322904	-0.077703	-0.0630033	-0.00683175	-0.0431601	-0.0837437	0.0953322	0.122655
T	-0.186559	0.329476	0.468583	0.0614098	0.172222	0.187642	0.0803411	0.114579	-0.0621594	0.206053	0.224101	-0.0959991	-0.0116188	0.352499	0.42232	0.104301	-0.13047	0.79949	-0.238756	-0.203999	0.145508	0.300726	-0.0373099	0.256403	0.0605699	-0.173006	0.19635	-0.0722662	-0.0761271	-0.0910781	0.0485851	-0.017075	0.581935	0.122105	0.424508	0.165338	0.0605404	-0.0767092	0.230042	0.0678199	-0.0976045	0.52969	0.269479	0.320083	0.247621	-0.0566015	-0.143095	0.0181881	0.0300851
LH	0.272951	-0.121415	-0.351255	-0.0382107	-0.0668697	-0.0991702	0.0447116	-0.02487	0.18476	-0.140991	-0.0846624	-0.0588506	0.0480595	-0.125384	-0.299749	-0.143129	0.11928	-0.49799	0.0996034	0.0490147	-0.056587	-0.246951	0.130119	-0.23389	0.0805608	0.202192	-0.240447	0.22374	-0.0975896	0.13934	0.1127	-0.114254	-0.318041	0.0352617	-0.273661	-0.103066	-0.189508	0.248085	-0.157631	-0.0287053	0.080533	-0.296021	-0.0767035	-0.0749733	-0.0826798	0.116921	0.0808537	0.0795876	0.0368488
ACL	-0.0436804	0.0689706	0.125381	0.0600864	-0.0570055	-0.111089	-0.0524813	0.0338451	-0.168557	-0.130405	-0.0957304	-0.0398282	-0.227007	0.0705386	0.11945	-0.0507061	-0.046708	-0.0891614	-0.00187353	-0.014465	-0.0612952	-0.100089	0.0881102	-0.110601	-0.184289	0.0443691	-0.130343	-0.1754	0.0381417	-0.129426	-0.0423584	-0.0321275	-0.00450624	-0.156077	-0.0643475	-0.143669	0.047638	-0.0846095	0.0945701	-0.149415	-0.00444673	0.00323234	0.154866	0.0465084	-0.109138	-0.0124712	-0.0556941	0.240744	0.221475
IgG	-0.0859311	-0.00308749	0.0496247	0	-0.0283534	-0.152995	-0.211725	-0.0821447	-0.0542157	-0.161356	-0.149492	0.0256392	0.0274939	-0.0498867	0.0339156	-0.109868	0.034133	0.0711125	-0.112896	-0.0787695	-0.0684454	-0.0922433	0.08885	0.121711	-0.0711848	0.0543791	0.0934289	-0.0109622	-0.118801	-0.00368408	0.115843	-0.0214536	-0.012534	-0.0216855	0.11603	0.186295	-0.0662355	0.0112583	-0.0224046	0.182051	0.126006	0.0795292	-0.0334462	-0.222364	-0.265548	0.102261	0.0745703	-0.0795102	-0.0466717
IgM	-0.0315654	-0.0352066	-0.0603505	-0.20081	-0.154082	-0.0445723	-0.0138782	-0.0858636	0.0114584	-0.129728	-0.0729986	-0.0257628	-0.121679	-0.0169558	-0.0404814	0.0281915	0.1153	-0.183694	0.12477	0.164042	-0.0796993	8.20351e-05	0.00749774	-0.212202	-0.0380751	0.0564105	-0.147679	-0.0134215	0.0568775	0.0704713	-0.0504051	0.0102739	-0.116312	-0.250522	-0.20317	-0.0649587	0.0697208	-0.111918	-0.149371	-0.013644	0.0391834	-0.140838	0.145057	0.102347	-0.0142095	-0.090704	-0.0901641	0.0141039	0.0442631
IgA	-0.0800791	-0.146844	0.00368623	0.0762516	-0.051481	-0.00545343	0.0549208	0.118114	0.147203	-0.00705159	0.153548	-0.19894	-0.0547643	-0.139868	0.0102132	-0.214746	0.0897516	0.119841	0.0426024	0.0818392	0.147221	-0.112088	0.0866295	0.125202	-0.09655	0.168817	0.140424	-0.0684599	0.0784625	-0.0551393	-0.00896447	-0.104455	0.0537422	-0.0497249	0.0494132	0.0731293	-0.0787175	0.066261	-0.106415	-0.0304505	0.0751881	0.0249065	-0.043589	0.0652894	0.154842	-0.0515018	0.0566208	0.0154358	0.0517729
B_lymphocytes	-0.00274698	0.139197	0.00204097	-0.0116456	0.00791108	-0.0487808	-0.0420141	0.0644358	-0.0765072	0.035972	-0.0317897	0.0581261	-0.133117	0.134324	0.0250243	0.0928958	-0.0301335	-0.0616811	0.0273741	0.0549799	-0.0448088	-0.040267	-0.112555	0.132135	0.113601	-0.074227	0.145757	0.1042	-0.112474	0.0541458	0.0139961	-0.0183869	-0.0594515	-0.0620159	-0.0233189	0.0981914	-0.160788	0.186823	0.0102007	0.0119648	-0.128623	-0.0873038	-0.173853	-0.0702839	0.00810016	-0.0168878	0.0186493	0.0702026	-0.00772431
NK	-0.0277529	-0.275228	-0.0949584	0.103923	-0.0356996	-0.119972	0.0113705	-0.103483	0.052937	-0.053894	-0.086776	0.102507	-0.0509027	-0.273066	-0.115144	-0.0210339	0.119035	-0.105477	-0.104435	-0.123144	0.130523	-0.00253043	0.0675776	-0.0823031	-0.132363	0.0874851	-0.0514968	-0.0875089	0.247457	-0.0692175	-0.0551194	0.0315348	0.0543386	-0.144954	-0.0232234	-0.106763	-0.122475	0.0959273	-0.101402	-0.0223691	0.0251237	-0.039825	-0.0451602	0.0656216	0.11231	-0.0736192	-0.0443614	-0.053934	-0.0690607
ProBNP_E_	0.16174	-0.140692	-0.24097	-0.100651	-0.256272	-0.272656	-0.0446218	-0.214458	-0.0789615	-0.125501	-0.210327	0.199745	-0.11248	-0.157233	-0.218365	0.0513171	0.26214	-0.490376	0.012917	0.00211591	-0.127879	-0.122949	-0.0624961	-0.344388	-0.0348877	0.155449	-0.267553	0.0385185	0.117573	0.177487	0.00653838	0.19699	-0.401143	-0.184808	-0.23086	-0.333419	0.00570072	-0.0147599	0.00431402	-0.0973395	0.0873389	-0.295032	-0.18215	-0.299019	-0.267993	0.0711625	0.0376227	0.0179871	0.00167649
CK	0.0359239	-0.0462671	0.158695	-0.0499908	0.0763138	-0.00378426	0.0394856	0.143729	0.0712458	0.104164	-0.090909	0.216646	0.107738	-0.0238801	0.163624	0.0760373	-0.146837	0.271161	-0.119374	-0.158405	0.185772	0.207738	-0.117933	0.0749222	-0.00190985	0.0666868	0.0521569	-0.0204577	0.206486	-0.0381622	0.0724181	0.0680529	0.218033	0.0225696	0.219073	-0.224291	-0.0852602	0.149547	-0.127936	0.0358186	0.154195	0.172337	-0.0750822	0.0551555	0.204485	-0.157992	-0.149815	-0.1047	-0.142521
CKMB	0.0124607	-0.0854899	0.100927	0.11271	-0.0312918	0.0146922	0.190564	0.0368204	-0.0417757	0.148865	0.0926047	0.00417173	0.159514	-0.0342967	0.0880378	0.0323161	0.0403939	0.106031	-0.155391	-0.203751	0.137939	0.0692985	0.0458005	-0.120275	0.146077	0.147724	-0.133816	0.0585631	0.170608	0.0208148	0.0308023	0.0675859	0.114114	0.0372197	0.0320626	-0.112443	0.0202129	-0.000290387	-0.212463	-0.021362	0.0211226	0.0252818	0.0163625	0.181822	0.281565	-0.157369	-0.0633443	-0.0981328	-0.123453
CKMB2	0.288318	-0.0152981	0.0581221	-0.0336657	0.068605	0.11715	0.0694387	0.140433	0.063175	0.18043	0.0149892	0.196087	0.0798387	-0.00563471	0.0652553	0.236559	-0.170066	0.0109171	-0.0121855	-0.0857787	0.182038	0.0713232	0.0463075	0.070929	0.0828655	0.0531794	0.0366922	0.0593539	0.181812	-0.0717183	0.121976	-0.153339	0.150225	0.0584404	0.0864191	-0.168315	-0.0897051	0.113813	-0.113077	0.0209165	0.0788614	0.056655	-0.0140222	0.206876	0.338684	-0.106471	-0.154802	-0.0518733	-0.0794809
Troponin.I	0.0218969	-0.0289841	-0.0407813	-0.0275515	-0.0586871	-0.0769689	0.00552941	-0.0181079	0.0416803	-0.0652182	-0.14664	0.114115	-0.0459896	-0.00691331	-0.0344161	-0.0134278	0.0349732	0.0310564	0.0104432	-0.0428215	-0.0349637	-0.0774462	0.0813242	0.0674569	-0.119579	0.102388	-0.0019527	-0.180468	0.0183675	-0.109541	0.132576	-0.0484081	0.0273581	-0.0321575	-0.0686783	-0.0447874	-0.206906	0.210281	-0.00748236	0.0705892	0.0965384	-0.117335	-0.0491325	0.223583	0.320177	0.0692893	-0.157872	0.1934	0.121996
Troponin.T	0.182228	0.141738	0.348882	-0.0995227	0.232167	0.15019	0.125184	0.181182	-0.0635965	0.303771	0.148208	0.160419	0.0508508	0.142166	0.316619	0.275925	-0.22844	0.370079	0.0103399	-0.0458724	0.230477	0.230282	0.058754	0.187276	0.0478561	-0.0974271	0.140337	-0.0303015	0.0647393	-0.0762792	0.137763	-0.0652415	0.393368	0.117106	0.298705	-0.117549	-0.0987328	0.130567	0.135727	-0.0341297	-0.133926	0.306138	0.0633388	0.259536	0.286781	-0.0956136	-0.273508	0.0233557	0.0378989
MYOG	0.26335	0.106265	0.141248	-0.0979931	0.163372	0.22607	0.0285842	0.118732	-0.0314918	0.251759	0.104253	0.136569	-0.0872218	0.138277	0.133826	0.176891	-0.213517	0.288695	0.0187532	-0.0524741	0.124088	0.301796	-0.149951	0.191524	0.0315233	-0.101212	0.124187	0.00780646	0.103872	0.0060032	-0.0098758	-0.243266	0.388729	0.0179341	0.271121	-0.157055	-0.048275	0.100746	0.0136584	0.0519666	0.0796896	0.242821	-0.0893913	0.230421	0.417782	-0.0638868	-0.256354	0.00419019	0.0121079
LDH	0.165588	-0.0845142	-0.0609466	0.00272691	-0.0477189	0.00578797	0.0494486	0.213164	-0.078975	0.172324	0.170729	0.0291581	0.00316928	-0.0607192	-0.0801184	0.102274	0.0378542	-0.160178	-0.0351663	-0.069351	-0.00749962	-0.0183191	0.0230429	-0.0646576	-0.00777496	0.193557	-0.0835144	0.0541299	0.109414	0.056865	0.113224	-0.0548233	0.0153329	0.0111774	-0.063807	-0.22092	-0.0421412	0.0484219	-0.267399	-0.0434074	0.103253	-0.0604016	-0.0316655	0.131514	0.192045	0.0684884	-0.0235593	0.0825532	0.0649131
CRP	0.100765	-0.0744313	-0.0657461	-0.0808449	-0.0879811	-0.0182957	-0.0944105	0.137837	0.0708371	0.106379	0.0984592	0.00702888	0.142495	-0.0735884	-0.0669167	0.00495466	0.0840282	-0.135894	0.0854474	0.102901	0.0013983	-0.00754875	-0.00942867	0.120897	-0.00882133	-0.0202082	0.14308	-0.136867	0.0762193	-0.0382182	0.157593	0.050485	-0.135642	0.0487394	-0.137904	0.11217	0.259636	-0.243764	-0.0706207	-0.0358768	-0.0060477	-0.161236	-0.136327	-0.0607173	-0.000440578	0.149324	0.0835415	-0.0576862	-0.0278566
β2.MG	0.068176	-0.0863599	-0.216972	-0.0304128	-0.123178	-0.105456	6.67321e-05	-0.187676	0.0465323	0.0429934	-0.0501085	0.121636	-0.115335	-0.0814313	-0.21336	0.0538633	0.141307	-0.0515751	-0.256133	-0.183216	0.0375955	-0.0566524	0.0454507	-0.058909	0.130869	0.035805	-0.0146615	-0.032577	0.133368	-0.00639518	0.111037	0.114274	-0.0286992	0.00799847	-0.0609404	-0.0514772	0.0809998	-0.0587861	0.061996	-0.076441	-0.132493	-0.0653471	-0.0404727	-0.000148502	0.0980153	0.0404606	-0.0499191	0.0540207	0.0433471
α.Microglobulin	-0.0276854	-0.0118335	0.0374501	-0.103585	-0.0737792	0.0971312	0.0480975	0.0861413	0.18564	0.0636227	-0.0498365	0.125446	0.230244	-0.00957602	0.0343814	-0.0273012	0.0177011	0.227534	-0.111157	-0.141036	0.220472	0.0589378	0.0375719	0.151481	0.0488835	-0.00255514	0.164254	-0.0659691	0.188243	-0.063865	0.0394145	-0.0304784	0.0809401	0.137011	0.089794	0.0906957	0.0644668	-0.0704371	0.0566379	0.0671015	-0.0958424	0.0444623	-0.117463	0.0209748	0.172565	0.0344359	-0.0676062	-0.0738564	-0.0788538
ACR	0.273257	-0.134089	-0.183546	-0.135186	0.0729047	0.121082	0.0660754	0.02994	0.143333	0.1842	0.139643	0.086076	0.148389	-0.141994	-0.190533	0.0505578	-0.138945	-0.251505	0.0623416	0.0646295	0.117484	-0.0611806	-0.0613843	-0.0977447	0.0781501	0.105921	-0.102022	0.126152	0.288259	0.0518751	0.0599703	0.251983	-0.143763	0.235112	-0.145895	-0.0313288	0.0158626	0.0206038	-0.19176	-0.00359005	0.131034	-0.138428	-0.0694767	-0.0398771	-0.03243	-0.0419047	0.079595	-0.0841835	-0.094096
mpas1.00.1.s.	-0.0451304	0.112789	0.371557	0.0577376	0.228723	0.293088	0.0634848	0.198207	-0.0182427	0.297517	0.249574	0.0103135	0.0201303	0.100011	0.308049	0.120042	-0.284349	0.600894	-0.203925	-0.113907	0.285163	0.210669	0.0987649	0.320895	0.125631	-0.14914	0.287414	0.0532619	-0.0600647	0.00864532	0.125183	-0.0318606	0.651278	0.178437	0.578316	0.184603	0.0195333	0.0324034	0.0298788	0.0340357	-0.0875475	0.585077	-0.00469598	0.146749	0.184789	-0.181046	-0.1151	-0.0655616	-0.00745773
mpas15.00.1.s.	-0.0647843	0.199793	0.375303	0.0409901	0.196309	0.351135	0.0211058	0.180891	-0.0194217	0.287756	0.275914	-0.0503179	0.0169524	0.193801	0.311817	0.106691	-0.278991	0.641532	-0.153632	-0.0906279	0.224607	0.290554	0.0583576	0.314498	0.106866	-0.265453	0.262427	0.0175068	-0.0762364	-0.0283577	0.073563	-0.152592	0.645287	0.134391	0.530797	0.165942	0.117177	-0.0557595	0.0244979	0.0378201	-0.132342	0.574268	0.0460698	0.202518	0.214954	-0.147302	-0.133879	-0.0899504	-0.0323135
mpas130.00.1.s.	-0.0346083	0.177055	0.373628	-0.00506135	0.226881	0.326923	0.112388	0.234377	0.0156387	0.366785	0.37741	-0.0902212	0.114972	0.161478	0.309922	0.107939	-0.255587	0.620837	-0.139656	-0.108315	0.272606	0.346945	0.00337433	0.29512	0.0852099	-0.250449	0.245951	-0.00660301	-0.0606044	-0.0703659	0.0443508	-0.0742853	0.600704	0.182064	0.513971	0.0987847	0.143235	-0.055561	0.00526931	0.00231176	-0.166687	0.52541	-0.0137834	0.169485	0.224716	-0.187027	-0.104682	-0.116667	-0.0618941
mpas1200.00.1.s.	-0.0453946	0.202268	0.38497	-0.0547504	0.176762	0.391557	0.130496	0.287787	-0.0709479	0.289682	0.346584	-0.166857	-0.016435	0.202347	0.318831	0.10345	-0.261482	0.589056	-0.0831838	-0.00436907	0.256412	0.31587	0.0499971	0.370868	0.0732547	-0.246031	0.309779	-0.0698972	-0.0420068	-0.0182837	0.0446461	-0.0300348	0.67804	0.173031	0.504349	0.125611	0.123867	-0.0531654	0.021533	-0.023371	-0.158786	0.593669	0.136456	0.296563	0.259036	-0.164229	-0.174801	-0.088566	-0.0380918
chloride	0.0212077	0.0428507	-0.0227313	-0.133157	-0.0366818	-0.196558	-0.0654656	-0.0512364	0.241205	-0.0670645	-0.13864	0.159582	0.0279928	0.030485	-0.0554463	0.0794583	0.0741802	-0.00225591	-0.0406979	-0.0386492	-0.0841831	-0.0474846	-0.0940947	-0.050478	-0.0699725	0.00927183	-0.0595556	-0.0698633	-0.0539628	-0.0255387	0.0775879	0.053093	-0.193782	-0.106204	-0.187224	-0.0968347	0.0526876	-0.104236	0.13621	0.123938	0.00494111	-0.150589	0.155408	-0.00452417	-0.11407	-0.0133332	0.068113	-0.0243133	-0.0100017
AMY.	-0.0983679	-0.1225	-0.203265	-0.0895486	-0.19483	-0.297016	-0.150222	-0.232278	0.131933	-0.170482	-0.177063	-0.00407412	-0.235639	-0.112565	-0.236999	-0.290916	0.194892	-0.22045	-0.143143	-0.215889	-0.368063	-0.16993	0.046479	-0.33792	-0.0155894	0.0622354	-0.382088	0.0942608	-0.032578	0.0780726	0.112331	-0.0115226	-0.137889	-0.232435	-0.116891	-0.0793974	-0.12561	0.176751	-0.0637388	-0.122755	-0.0327707	-0.112278	-0.0127233	-0.0498704	-0.17859	0.0332039	-0.133343	0.300182	0.213709
NA1	0.111919	0.126966	0.127909	-0.0723378	0.048272	-0.00269061	0.126212	0.0221178	0.227103	0.144538	0.0291318	0.162042	0.0170101	0.108495	0.0850266	0.213496	-0.0419652	0.189053	-0.0397787	-0.11141	0.071067	-0.0344477	0.0598357	-0.0206704	0.0288244	0.0578854	-0.0576093	0.0555474	-0.0823996	-0.0349615	0.117568	0.00876314	0.0183338	0.0891686	-0.0415104	-0.0763597	0.0753894	-0.120852	0.257421	0.045697	-0.119163	-0.0265214	0.150835	0.139804	0.113238	-0.0636622	-0.0296856	-0.00393935	0.0365851
LPS	-0.0723603	0.0049148	0.0932515	0.100882	0.0912524	-0.0351684	0.0420417	0.135733	0.0918394	0.039682	-0.0339258	0.0433643	0.0945299	-0.0144793	0.0140302	0.0574016	-0.0736664	0.157675	-0.142217	-0.0928193	0.173274	0.106952	0.0963071	0.166725	0.0888335	-0.000523852	0.138088	-0.058844	-0.0275354	-0.0474338	0.330742	0.0675432	0.173098	0.0397764	0.0726158	-0.0202798	0.0114956	0.0073572	0.073896	-0.0769396	-0.0695374	0.0935157	-0.0320178	0.15334	0.178722	-0.258736	-0.157595	0.157759	0.202908
Ca	0.0596198	0.12266	0.111822	0.11874	0.255027	0.239323	0.18218	0.285091	-0.0366622	0.0974589	0.215121	-0.192315	0.00581508	0.124101	0.118937	0.0528934	-0.204716	0.0982338	0.02359	0.0122699	0.278263	0.0259593	0.188602	0.115216	0.19591	0.0287564	0.0945806	0.189353	-0.105438	0.0876556	0.182287	0.0127828	0.352601	0.140296	0.263326	-0.0463737	-0.231735	0.264002	-0.133703	-0.0963135	0.00481209	0.283561	0.0372723	0.200849	0.219452	-0.153313	-0.0645201	0.126324	0.0918859
Ka	0.0184556	0.0883733	-0.00918045	0.0518101	0.138258	0.146032	0.0828018	0.186321	0.146216	-0.0250374	-0.0307338	-0.00140458	-0.0897937	0.0823125	0.0303268	-0.0399213	-0.11102	0.106708	0.10518	0.0546807	0.129825	-0.00126601	-0.0366609	0.149044	-0.027172	-0.0119378	0.0922396	0.0355559	-0.0287293	0.0796748	0.0135305	-0.0962953	0.164913	0.161625	0.132364	0.116807	-0.207461	0.237745	-0.0516947	0.110478	0.215061	0.121662	-0.098337	0.0179237	0.0408835	0.0623495	0.167804	-0.21142	-0.264892
APOA1	0.102182	-0.106346	-0.0602822	-0.0783856	-0.125381	0.0462963	-0.0223423	-0.048126	-0.0326148	0.0341199	0.0123918	0.0419136	-0.102447	-0.100336	-0.0846312	0.0786869	0.172222	-0.23504	0.076323	-0.0139765	-0.164942	-0.0174589	-0.031574	-0.26535	-0.079215	-0.0536586	-0.183794	0.00147021	-0.0523592	0.0136498	0.00765378	0.0478549	-0.133172	-0.2298	-0.089344	-0.183465	0.0322045	-0.0055089	-0.115517	-0.103913	0.0501041	-0.144005	-0.108618	-0.108647	-0.0293627	-0.0453559	-0.119796	0.0461854	-0.0138392
Mg	0.0163927	0.148611	0.130016	0.100647	0.20637	0.208801	0.00474975	0.247839	0.085448	0.194121	0.148032	-0.00730717	0.087393	0.147405	0.158983	0.157325	-0.282335	0.198718	-0.0312972	-0.109578	0.0884325	0.101101	0.122849	0.227824	0.216946	-0.011267	0.100657	0.154445	-0.0144041	0.0483057	0.0587349	-0.0163499	0.309863	0.109865	0.223441	0.176966	-0.272402	0.286691	0.100859	0.0252962	0.0882501	0.269428	0.133751	0.171109	0.0992401	-0.179336	0.175478	0.069309	0.0655876
APOB	-0.0175406	0.169738	0.315611	0.108604	0.376311	0.634791	0.191013	0.293412	0.0366201	0.390021	0.424261	-0.0982237	0.12621	0.157488	0.286478	0.103776	-0.45443	0.340604	0.156927	0.159176	0.309562	0.265536	0.098923	0.412911	0.159282	-0.287458	0.356622	0.129507	-0.077096	0.0450833	0.0393811	-0.0732619	0.382802	0.421236	0.344115	0.177528	0.0807769	-0.062541	-0.0656005	0.0679204	-0.13392	0.395177	0.0568897	0.106165	0.0683023	-0.0165395	0.102591	-0.163757	-0.164895
Inorganic_phosphorus	-0.0351544	0.0961039	-0.182984	-0.0572715	-0.0394643	-0.105087	0.0249143	-0.0532421	0.00429265	-0.11799	-0.0834644	-0.0720567	0.00422587	0.0650462	-0.123135	-0.00760516	0.0724148	-0.152752	0.0621597	0.0202486	-0.00931538	-0.17627	-0.0175278	0.0166051	0.224285	-0.0836964	-0.0502359	0.269972	-0.212481	0.154837	-0.000142916	-0.130136	-0.0941363	0.198347	-0.0826494	0.091386	-0.290583	0.301854	-0.0203573	-0.0154865	0.040184	-0.126796	-0.0834167	-0.049372	-0.0220572	-0.00411912	0.0627542	0.0891501	0.0335335
CO2	0.158344	0.0305607	-0.125438	-0.0652207	0.170204	0.0333935	0.0684165	-0.120228	0.0515076	0.167959	0.0459476	0.118712	-0.158987	0.0297257	-0.0975493	0.118629	-0.122968	0.0647506	-0.105898	-0.180246	-0.00390746	0.0267261	-0.035148	-0.187348	0.180998	0.108246	-0.17647	0.306058	-0.103472	0.0733856	0.0207195	0.0368429	0.0148831	0.12215	0.10599	-0.0264461	-0.0870056	0.106785	0.0344088	-0.00228267	-0.106864	0.0443834	-0.154869	-0.187122	-0.0983306	0.0819751	-0.0170852	-0.097879	-0.117527
APOE	-0.0684184	0.207757	0.317362	0.0359214	0.125695	0.463491	0.0519038	0.265644	0.152303	0.371049	0.395972	-0.136338	0.148007	0.23156	0.296631	0.0593412	-0.190128	0.349181	0.0934813	0.0567324	0.266953	0.228748	0.111329	0.311892	0.0505624	-0.311734	0.294041	-0.0167318	0.0149916	-0.0255005	-0.0518516	-0.0981317	0.462999	0.156958	0.428409	0.0626484	0.0868255	-0.0394978	-0.00139642	0.0296021	-0.0438777	0.456836	0.0900338	0.139101	0.165187	-0.016666	-0.0207317	-0.126244	-0.10902
TBA	-0.0454885	-0.0227796	-0.00995926	-0.119088	0.0497254	0.157853	-5.09726e-05	0.166381	0.0203186	0.151695	0.0976906	0.101975	-0.0438484	-0.0533582	-0.0579459	0.0174915	-0.0955367	0.078745	0.0733623	0.0826387	0.0888295	-0.014552	-0.0343473	0.234686	0.0773982	-0.0646838	0.24318	-0.0148369	-0.132011	-0.0275409	0.121369	0.154408	0.12531	0.0937513	0.133082	0.164091	-0.242073	0.249798	-0.0659454	-0.00617679	-0.16388	0.0755275	-0.133352	0.00166459	0.0635429	-0.0192246	-0.063458	0.0227548	0.0232272
CHOL	0.0347858	0.115938	0.221314	0.0454429	0.302425	0.542891	0.179159	0.19229	0.016022	0.313366	0.349692	-0.0926841	0.0792177	0.102118	0.18511	0.0448575	-0.359953	0.153391	0.101642	0.0844885	0.225469	0.14187	0.174623	0.215118	0.15295	-0.313567	0.182024	0.175486	-0.0720157	0.0957659	-0.00399298	-0.0841253	0.29774	0.309272	0.241321	0.0766311	0.0821185	-0.0503395	-0.0947195	0.0195141	-0.067577	0.285854	0.061002	0.108505	0.0691721	-0.00784968	0.0543582	-0.0999193	-0.133404
TRIG	-0.00627737	0.248201	0.463756	0.0674823	0.295754	0.629696	0.207775	0.414297	0.0557905	0.437683	0.498507	-0.16123	0.148927	0.261898	0.423624	0.146355	-0.394498	0.54431	0.187643	0.189995	0.361711	0.36152	-0.0501923	0.592069	0.118357	-0.283674	0.501805	0.0210399	0.0600718	-0.0213227	-0.0331758	-0.123572	0.601345	0.356969	0.536622	0.246136	0.0770899	-0.0344218	0.0430514	0.0543461	-0.103265	0.550253	0.0612398	0.208952	0.267286	-0.0672016	-0.0103225	-0.169719	-0.103447
CP	0.0526882	-0.154934	-0.133801	0.0761389	-0.0264035	0.0556626	0.0243375	0.00643366	-0.0117337	0.0470034	0.0952766	-0.0752471	-0.198657	-0.144581	-0.171807	0.0996269	-0.0312539	-0.248203	-0.15087	-0.0946494	0.132578	0.0226341	0.154296	-0.155694	-0.0186307	0.0358322	-0.0877231	0.022612	0.121528	0.0028922	0.0578846	0.247899	-0.0251485	0.0256834	0.00439219	-0.174781	-0.0327513	0.0606114	0.0305787	-0.156955	-0.049171	-0.0419407	-0.181161	-0.0725944	0.00876387	0.0217564	-0.0566434	0.18906	0.166893
HDLC	0.0563874	-0.13838	-0.17617	-0.135204	-0.225226	-0.219044	-0.0446673	-0.225133	-0.0978564	-0.154287	-0.20409	0.0963081	-0.15792	-0.135152	-0.176751	-0.00190095	0.268018	-0.397721	-0.0324089	-0.115443	-0.284516	-0.184824	0.0757075	-0.486042	-0.084567	0.0812997	-0.397865	-0.00293616	-0.0970657	0.046212	0.0471067	0.084882	-0.311599	-0.321937	-0.293169	-0.272412	0.0169308	0.0153964	-0.0864607	-0.160143	0.0559942	-0.310881	-0.0400782	-0.0970357	-0.105488	-0.0165754	-0.16558	0.141969	0.0661585
MAO	0.146211	-0.0271999	0.0744469	0.12979	0.0765957	0.133159	0.0395548	0.163743	-0.0128798	-0.0834197	0.0624743	-0.200214	0.219258	-0.00203299	0.093723	0.114859	-0.103174	-0.0462609	0.262587	0.343598	0.132681	-0.0366665	-0.0544783	0.246051	-0.00962449	-0.0445022	0.30579	-0.0324292	0.134231	-0.0670164	-0.0734677	0.0327943	-0.120709	0.140731	-0.135077	0.0753269	0.0226408	-0.0554462	0.00431591	0.116584	-0.064897	-0.110848	0.0373593	-0.011829	0.000894775	-0.0273821	0.262342	-0.0780186	-0.0408514
LDLC	0.0230435	0.0888901	0.205448	0.100657	0.333691	0.525087	0.200858	0.196727	0.00572218	0.329075	0.338828	-0.0624047	0.0987592	0.0734136	0.177191	0.0517005	-0.379007	0.208433	0.0933027	0.0916783	0.254405	0.208689	0.165294	0.279699	0.172051	-0.28	0.245365	0.181222	-0.0958924	0.0905506	0.0254713	-0.0393636	0.29083	0.382244	0.239216	0.1197	0.0598264	-0.046665	-0.0915493	0.0604591	-0.112579	0.295349	0.0506225	0.0801577	0.0325561	-0.0304672	0.120624	-0.136799	-0.14485
APOA	0.06736	-0.0999456	-0.0787368	0.139053	0.164438	0.0278232	0.0675272	-0.148153	0.0214578	0.011108	-0.0979174	0.171128	-0.0992806	-0.123963	-0.0651727	0.0429565	-0.0688401	-0.106245	-0.0327735	-0.071741	0.0560855	-0.155344	0.027034	-0.142828	-0.0803913	0.132876	-0.111989	-0.0161897	-0.165104	-0.00249037	0.178091	0.155739	-0.146304	0.0643561	-0.119483	0.0478675	0.00202936	0.0611298	-0.0391367	-0.0374033	-0.108942	-0.112819	-0.0303571	-0.0746508	-0.0946685	-0.00283676	-0.0363829	-0.0625386	-0.0858425
URIC	-0.074864	0.123084	0.484153	0.0415792	0.280267	0.392189	0.0687662	0.274123	0.111007	0.32889	0.306372	-0.0206967	0.0797422	0.152411	0.432215	0.166119	-0.283231	0.707838	0.014412	-0.06124	0.169461	0.398874	-0.0116565	0.379449	0.0250161	-0.188914	0.274196	-0.0277547	0.0561931	-0.10894	0.00308492	-0.26214	0.53756	0.0926006	0.43631	0.274836	0.0959163	-0.118668	0.10526	0.163255	-0.156085	0.48127	0.147784	0.26412	0.287556	-0.0613436	-0.0719751	-0.084542	-0.0772911
BUN	0.000437256	0.133085	-0.130687	-0.0743508	0.129577	-0.00890959	0.107265	-0.0752375	-0.0177508	0.0743934	0.00934152	0.143651	-0.067653	0.10295	-0.124322	-0.0376596	-0.128879	0.106996	-0.034746	-0.0884627	0.0955392	0.0245925	0.0898868	-0.00403396	0.0206045	-0.210466	-0.0173005	-0.0139456	-0.0147282	-0.107119	0.126482	-0.0511743	0.0697497	0.067474	0.0799429	0.028892	-0.160749	0.133007	0.0149956	0.0575503	-0.0273001	0.061867	-0.00405729	0.0195348	-0.000349096	-0.030756	-0.135072	0.0896048	0.0178306
CREA	-0.133974	0.141683	0.388162	-0.0761457	0.206224	0.228682	-0.0596794	0.134009	0.0303386	0.185203	0.139302	0.0207932	-0.0686852	0.173055	0.349304	0.0433575	-0.197704	0.778298	-0.168099	-0.225601	0.0660827	0.439728	-0.116938	0.29119	0.0540173	-0.251843	0.23305	0.0138859	0.0910938	-0.0205515	0.0269407	-0.199555	0.587414	-0.0322666	0.493788	0.124207	-0.0130952	0.00778879	0.0894763	0.16099	-0.0587956	0.487891	0.0559327	0.213772	0.271241	-0.057789	-0.237722	-0.0345787	-0.0400344
TP	-0.213906	-0.0969081	0.108308	0.135654	-0.091576	0.134227	0.00250284	0.169898	0.0357652	0.0746436	0.212396	-0.243933	-0.0105625	-0.0774815	0.102065	-0.0923797	0.0228634	-0.0397033	-0.0161971	0.0420549	0.185831	0.00469353	0.211375	0.02476	0.0260413	0.0923619	0.101356	0.0819567	0.10449	0.0379694	0.0613757	0.0573061	0.206764	0.020776	0.188671	-0.13331	-0.140608	0.171037	-0.260455	-0.162384	0.100031	0.209366	-0.0237537	0.057006	0.0262901	-0.184277	0.0171662	0.0483366	0.0469864
TBIL	-0.0676725	-0.0877331	0.235289	0.0970244	0.132434	0.117085	0.161499	0.199173	-0.0426316	0.227188	0.227705	-0.0513164	0.112496	-0.0726539	0.224494	0.214795	-0.0833233	0.267091	0.0095594	-0.0319706	0.251443	0.208064	0.077107	0.029633	-0.00645607	-0.0253151	0.0177563	-0.0553884	0.151066	-0.0343153	-0.0169128	0.0980933	0.428253	-0.0264711	0.380493	-0.114446	0.089605	-0.0888699	0.0615129	-0.0363738	-0.16134	0.375882	-0.00501187	0.107366	0.187935	-0.213816	-0.110661	-0.0694513	0.00846618
GGT	-0.0431297	0.307489	0.568821	0.101596	0.214146	0.442425	0.106779	0.426636	0.0666846	0.310313	0.376885	-0.120283	0.127317	0.31306	0.514085	0.0984898	-0.333643	0.6176	0.169025	0.142248	0.308082	0.210896	0.114191	0.574398	-0.0672948	-0.140078	0.487258	-0.206461	-0.0644824	-0.207912	0.118425	-0.112679	0.558148	0.236245	0.50116	0.138284	0.104095	-0.112033	0.150171	0.0832749	-0.165235	0.593197	0.215297	0.21485	0.121302	-0.0230806	-0.00504539	-0.0273424	-0.0124469
ALB	-0.180587	0.188919	0.270991	0.104527	0.0259438	0.239524	0.128543	0.258182	-0.00457809	0.134102	0.245318	-0.194333	-0.0205981	0.190534	0.271125	0.095426	-0.0607169	0.232813	-0.0470163	-0.0880265	0.304755	0.1679	0.0979783	0.0633722	-0.0428421	0.0570283	0.0475407	0.00127833	0.129825	-0.0592274	0.118029	0.0183209	0.430431	0.0121715	0.262922	-0.109336	-0.0959895	0.153405	-0.22897	-0.212692	-0.0375744	0.329768	0.186056	0.363289	0.277132	-0.171909	-0.240195	0.128029	0.109284
ALT	-0.134468	0.114649	0.272016	0.0690743	0.236747	0.237059	0.0252483	0.40366	0.0560778	0.195679	0.203721	-0.0632329	0.14259	0.108724	0.23241	-0.0224285	-0.267746	0.473941	0.010302	0.0956698	0.276432	0.198166	0.0558836	0.469232	0.0565792	-0.164764	0.433289	-0.0521285	0.115465	-0.0211987	0.0735678	-0.0120466	0.461912	0.208984	0.452404	0.084097	-0.0361162	0.0181377	0.0612271	0.153874	-0.0807768	0.486216	0.0645459	0.110421	0.110503	-0.0459222	0.0601542	-0.0580542	-0.0792166
DBIL	-0.0536785	-0.150707	0.213836	0.0791049	0.0899865	0.0175921	0.115062	0.16952	-0.0523805	0.171715	0.151294	-0.00337962	0.115731	-0.126051	0.211	0.203489	-0.0350708	0.208297	-0.0382021	-0.0741685	0.211802	0.170007	0.0824385	-0.0394352	-0.0364617	0.0355426	-0.0133495	-0.092623	0.184592	-0.0727481	-0.020776	0.130576	0.361965	-0.104372	0.308397	-0.133706	0.098117	-0.101555	0.03406	-0.0348307	-0.100843	0.301206	-0.0151354	0.0958683	0.178947	-0.217501	-0.126713	-0.0803933	-0.0135092
ALP	0.104581	-0.0202221	-0.0786067	-0.0936474	0.0916498	0.191274	0.0219098	0.220762	0.0455081	0.0191547	0.106473	-0.125676	-0.0174329	0.0327815	-0.0860247	-0.0277641	-0.0965656	-0.00970338	0.000619971	0.0575293	0.0130343	0.119048	-0.0898176	0.0502384	0.398198	-0.132941	0.063648	0.353598	0.223308	0.455297	0.0694768	0.0430508	0.127295	0.0679344	0.0626368	0.0104366	0.0415695	-0.0551442	-0.128545	0.0674815	0.0491456	0.101828	0.0421588	0.105233	0.132762	0.0412582	0.163316	-0.0538413	-0.02874
AST	0.00605321	0.0065688	0.234076	0.0547618	0.153516	0.127552	0.090891	0.301875	-0.0778266	0.0964227	0.121511	-0.0419556	0.120416	0.0226098	0.216581	-0.00950399	-0.236514	0.239352	-0.0206343	0.0068837	0.234978	0.165243	-0.00808565	0.271955	-0.0516979	0.031678	0.211414	-0.111715	0.2623	-0.0382052	0.127417	0.0379953	0.308779	0.140704	0.27129	-0.0485027	-0.02242	0.04234	0.0689112	0.0267025	0.017521	0.295647	0.0471103	0.142267	0.163515	-0.00932571	-0.000854257	0.0417952	0.00271406
iron	-0.104383	0.095749	0.227323	0.107695	0.0661337	0.2435	0.1779	0.192947	-0.027179	0.194193	0.181002	-0.0899651	-0.015314	0.117608	0.198679	0.214772	-0.037594	0.284438	0.226876	0.145648	0.245611	0.100114	0.00721526	0.194283	-0.125576	0.0339832	0.133899	-0.140885	0.0633863	-0.141785	0.0095142	-0.102947	0.453068	0.0214354	0.342494	0.00292642	-0.0278862	0.0620955	-0.085975	-0.038487	-0.167567	0.351671	0.0410656	0.250315	0.347646	-0.112795	-0.0680869	-0.0435449	-0.0217054
UIBC	-0.0506109	-0.144319	-0.00250927	0.139057	0.0851772	0.0621028	-0.0534184	0.00266149	0.0500695	-0.0109066	0.0435722	-0.0243788	-0.0089778	-0.180614	-0.0119939	-0.0969385	-0.117107	-0.179561	-0.0334771	-0.00091347	0.00787524	0.0140985	0.135172	0.00780751	-0.0747763	0.00643694	0.00730331	-0.0566992	0.0459755	-0.0694572	0.0473557	0.120034	-0.126005	0.0641773	-0.0552473	0.0211683	-0.0752542	0.0892259	0.0277486	-0.0972921	0.0795282	-0.0598237	-0.0391399	-0.148125	-0.294371	0.0606792	0.0378341	0.101299	0.0624368
MGS.igc0005	0.158465	0.238808	-0.0195078	-0.116166	-0.0481191	0.0249578	0.0333857	-0.0266604	-0.0566458	-0.0288089	-0.0493943	0.10536	0.0660568	0.23556	0.0317742	0.00191477	0.0130867	0.0740556	0.0136964	-0.0243449	0.0912729	0.0308678	-0.0619848	-0.0740596	0.0396074	0.0717531	-0.0740101	-0.0432317	-0.0670925	-0.0674742	0.126995	0.00632569	0.0407261	0.131357	0.0251106	-0.125302	-0.207473	0.1481	0.131212	0.0352183	-0.0590546	0.0372094	0.0844548	0.0661946	0.0439982	0.0914801	-0.225657	0.190953	0.17059
MGS.igc0006	-0.182606	-0.0403907	0.0703188	-0.168582	-0.110856	-0.0445146	-0.0714642	0.0545563	0.134462	0.052854	0.0814112	-0.0187482	0.0707606	-0.0508017	0.0330371	0.0524568	0.141737	0.0207516	0.0192522	0.0364313	-0.0638111	-0.00976695	-0.0566057	-0.0969485	0.0175964	-0.0076807	-0.00884806	-0.0674406	0.0550095	-0.0309582	-0.177585	0.069296	-0.0758127	0.0676717	-0.0400875	0.10781	0.0511015	-0.139025	0.145749	0.0978483	-0.151641	-0.0197164	0.052335	-0.0497255	-0.153318	0.0344797	0.0175652	0.0272856	0.0200991
MGS.igc0007	-0.0054587	0.106882	0.172521	0.0227207	0.106222	0.0155806	0.0407101	0.0745182	-0.0280375	0.000777621	-0.000616527	0.0449113	0.0116177	0.0965262	0.207733	0.138748	-0.0558836	0.192184	0.0970111	0.133172	0.0379855	0.176612	0.0207289	0.0628595	-0.0541306	0.0567775	0.0654254	-0.140892	-0.0293461	-0.153419	0.0426722	-0.0873725	0.10126	0.144573	0.119563	-0.0827825	-0.14545	0.0410482	0.261802	0.116727	-0.0212601	0.113791	0.0750651	0.0510577	0.0311963	0.0583046	-0.091654	0.0896958	0.136076
MGS.igc0008	0.142675	0.102088	0.0109433	-0.0510147	0.0746275	0.0168959	0.083456	-0.0152639	-0.0689166	-0.0765552	-0.124191	0.106548	-0.00966613	0.10978	0.0283999	0.0454256	-0.018768	-0.00776227	0.0861748	0.057406	0.0219254	0.18306	-0.100621	-0.0462149	-0.0565004	0.04777	-0.0816701	-0.126019	0.0301092	-0.0637076	0.0426624	-0.0176636	0.00336616	0.110404	0.0232402	-0.213916	-0.132411	0.108992	0.108363	0.0356921	0.0817839	-0.002505	-0.0222218	-0.00376828	0.0479714	0.0560079	-0.131641	0.223509	0.182462
MGS.igc0009	0.154122	-0.165763	-0.12725	-0.0230835	-0.0439251	-0.0648328	0.111909	-0.184674	0.0951061	-0.129975	-0.154157	-0.0422519	0.0705823	-0.133676	-0.098992	-0.0640155	0.00797656	-0.139466	0.0812477	-0.00756459	-0.0351262	-0.0983877	0.0913464	-0.113718	0.0254391	0.0438011	-0.144052	-0.0039392	-0.0402305	-0.0046512	0.0659742	-0.0616476	-0.13917	-0.0728562	-0.225437	-0.0637341	0.025452	0.0350509	-0.058473	0.0045148	-0.0629787	-0.206386	-0.0226778	0.0979141	0.07071	-0.0365077	-0.0743488	-0.033516	-0.0698026
MGS.igc0011	-0.159586	-0.0736667	0.10197	-0.0191191	-0.106769	0.092307	-0.0182859	0.0679818	0.0687818	0.0826773	0.00826543	0.109488	0.100062	-0.0452929	0.112433	-0.115034	0.106871	-0.0582969	0.00376785	-0.00552697	0.0510548	0.0894972	-0.0947322	-0.0208087	-0.00880905	-0.0435583	0.0125014	-0.0297137	0.0753246	0.0208125	0.111466	0.0488984	-0.0132185	-0.0346242	-0.0383111	-0.128629	-0.0851166	0.0113324	-0.0157435	-0.00670299	-0.189021	-0.0400375	-0.0461663	0.0389673	0.0125801	-0.0851334	-0.0892514	-0.0122588	-0.0592242
MGS.igc0014	0.0811727	-0.0648228	0.0110343	-0.133404	0.0346903	0.0197374	0.109375	0.0120681	0.0876412	-0.0283209	-0.0348461	-0.052334	0.19878	-0.0445381	0.00456051	-0.00153182	0.0363472	-0.0418231	0.0918582	0.119533	0.0509556	0.0207464	0.0071051	-0.0266198	-0.0239462	-0.0444085	-0.0060742	-0.039383	-0.0563314	-0.0147191	-0.0244629	-0.0904991	-0.0449616	0.0370577	-0.098429	-0.0056161	0.102009	-0.05689	-0.0987297	-0.0663441	-0.161496	-0.0744854	-0.0126296	0.0645118	0.00786669	-0.138507	0.0903204	-0.13946	-0.103739
MGS.igc0016	0.0190541	-0.0446559	-0.172379	0.0471871	-0.191953	-0.0921736	0.0142189	-0.097285	0.0833728	-0.0633856	0.00963967	-0.0524132	-0.0535991	-0.0514271	-0.15248	-0.0922936	0.144671	-0.0913351	-0.129914	-0.0813052	0.0478491	-0.240984	0.11903	-0.099867	0.0215291	0.209199	-0.00169169	0.11408	0.00429472	-0.0127742	0.0938456	0.0692424	-0.169425	0.0303217	-0.148472	0.0441668	-0.213503	0.182339	-0.0412171	-0.120039	-0.085879	-0.158014	-0.0276417	-0.0694394	-0.064969	-0.136859	-0.00872606	0.0334102	0.0401992
MGS.igc0017	-0.0538907	0.00947091	-0.00778152	-0.0609331	0.0911552	0.0980007	-0.100767	0.0707952	-0.136846	0.0373724	0.0547367	-0.00715973	-0.0105646	0.0246561	0.0394005	-0.0836732	-0.128364	0.0367921	-0.0117687	-0.0384295	-0.0634222	-0.0452994	0.197378	-0.0113972	0.0612279	0.115791	-0.04581	0.0918019	-0.0656216	0.048333	-0.0321655	-0.140339	0.0130062	-0.0637682	0.0211508	0.0725969	0.0475955	-0.130052	0.00128571	0.146589	0.166512	0.0431792	0.124203	0.0489992	-0.0208924	0.213128	-0.0336761	0.03366	0.0751216
MGS.igc0018	0.0546847	0.154034	0.0753713	-0.0363588	0.143905	0.081922	0.0155843	0.103365	0.0349092	-0.0221254	0.0163454	-0.0173682	0.117782	0.133633	0.0932451	0.119764	-0.101622	0.103326	0.120136	0.103353	0.0294392	0.271654	-0.0723919	0.0813528	-0.018454	-0.0590478	0.0851138	-0.0354351	-0.0461847	-0.0774497	0.109017	-0.115275	0.0988129	0.0787305	0.109114	-0.0913132	-0.106023	0.0271003	0.138213	0.154087	0.010444	0.113895	0.0577656	0.0529651	0.0196121	0.0208148	-0.00408404	0.0217814	0.0298315
MGS.igc0020	0.118392	0.0482808	0.0711539	0.130432	-0.139481	-0.0808415	0.0211447	-0.0242686	-0.226473	-0.150514	0.00340336	-0.193909	0.16843	0.0434683	0.0579534	-0.113432	0.0384413	-0.00682722	-0.0188804	0.0130052	0.0340273	-0.0238741	0.0322244	-0.0856937	-0.0871347	0.161021	-0.0173087	0.00351599	0.0110702	-0.17771	0.0869297	-0.0240244	-0.00583072	0.0421967	-0.0566311	-0.10123	-0.135757	0.106297	0.0903794	-0.142071	-0.0308418	-0.0547546	0.0896267	0.0933659	0.0295536	0.0608168	-0.248178	0.202727	0.164402
MGS.igc0021	0.107161	-0.0650622	-0.13395	-0.121335	-0.101589	-0.0734554	-0.0393987	-0.115776	-0.0869784	-0.141684	-0.156068	0.0505544	-0.0591499	-0.0370884	-0.125823	-0.0889611	0.067572	-0.0306789	-0.192188	-0.193872	-0.00715935	-0.0328952	-0.0671708	-0.147305	0.0713721	0.0750224	-0.0987013	0.183132	-0.0219485	0.100918	0.0601924	0.13821	-0.0557862	0.0105519	-0.118448	-0.250085	-0.0750719	0.101554	-0.00651376	-0.0690791	0.107255	-0.105357	0.0232521	0.00184401	0.0128788	0.0231168	-0.196752	-0.00756631	-0.0475106
MGS.igc0023	0.0820848	-0.0358297	-0.0907583	-0.167751	-0.0163238	-0.053113	-0.134835	-0.158767	-0.00520702	-0.0403859	-0.198735	0.235917	-0.00961567	-0.0595871	-0.0983861	-0.116757	-0.0256841	0.0282814	-0.123123	-0.153439	-0.0796118	0.0102518	0.0510364	-0.0782932	0.0920826	-0.0770143	-0.0936891	0.110798	-0.104333	0.046253	0.152778	0.0977351	-0.0307844	0.0321368	-0.0575754	-0.0611029	-0.156931	0.134893	0.0653734	0.0871917	0.210897	-0.0291914	0.068925	-0.0545868	-0.0831467	0.0585544	-0.0785874	-0.0505866	-0.0595932
MGS.igc0024	-0.0899301	-0.097833	0.0293243	-0.0970768	-0.130414	-0.0356586	-0.111507	0.00070126	0.110666	-0.0168414	-0.0181341	0.0282731	0.00448191	-0.104147	0.0591492	-0.231476	0.114053	-0.0166422	-0.0571049	-0.012629	-0.0237552	-0.131766	0.133766	0.0231427	-0.0497598	0.0806387	0.0111427	-0.0304769	-0.131745	-0.0381488	0.0753075	0.0108289	-0.0443859	-0.078576	-0.00137475	0.0801339	0.00182314	-0.0948478	0.0880127	0.0433383	-0.164368	-0.00375827	-0.0095116	-0.0670118	-0.135168	-0.0112338	0.0912798	-0.0976031	-0.0989567
MGS.igc0025	0.0286454	0.175275	0.0105333	-0.0276128	-0.217181	-0.187776	0.00604474	-0.0491865	-0.0136855	-0.174077	-0.230139	0.0872036	0.106412	0.180054	0.0339496	-0.12731	0.219268	-0.0608165	-0.0704625	-0.131195	0.0410691	-0.0438938	-0.0991408	-0.0992957	-0.010519	-0.0216409	-0.0836265	0.0839332	0.00451951	0.0618769	0.0644931	-0.0527981	0.00564412	-0.0237631	-0.0273082	-0.0570435	-0.109127	0.168533	0.0144095	-0.140317	-0.0631042	-0.0225111	0.09365	0.0717352	0.00798597	0.0357314	-0.14	0.0734629	0.0269203
MGS.igc0027	0.0448534	0.119308	-0.0176961	-0.105026	-0.0689508	-0.109122	0.0319395	-0.0967473	-0.00114499	-0.237968	-0.232479	0.0284937	-0.0443875	0.109793	0.0389422	-0.0228168	0.057438	0.00857611	-0.0237648	-0.0339008	-0.138751	0.0173161	-0.0658439	-0.177169	0.0107691	-0.0573301	-0.208156	-0.0434075	0.0340497	-0.00158628	0.0146763	0.0968681	-0.0708268	-0.0316429	-0.0502888	-0.0776404	-0.0636106	0.0756627	0.143232	-0.095083	-0.0357319	-0.0475278	-0.018169	-0.0528804	-0.0606082	0.0666651	-0.150066	0.230322	0.161065
MGS.igc0030	-0.0217806	-0.0223026	0.035841	-0.134869	-0.118522	-0.0589422	0.120154	0.158413	0.123677	0.0936052	0.0543092	0.106453	-0.0333804	-0.0203619	0.0281806	-0.0885634	0.0596312	-0.125924	-0.0152894	-0.0149372	-0.053276	-0.109153	0.0307626	-0.0766329	-0.0242167	0.144686	-0.0888162	0.0793666	0.0350928	-0.0333775	0.00434102	0.0334785	-0.0570337	-0.0350375	-0.0143097	-0.00528187	0.00511695	-0.0107421	0.00295895	-0.143158	-0.127275	-0.0123172	0.0573206	0.0142374	-0.0694267	0.0247731	-0.0299512	0.004682	0.0270072
MGS.igc0031	0.104597	0.0340298	0.15623	-0.123065	0.0161476	-0.125886	-0.0122112	0.0277061	-0.0344414	0.0057987	-0.0804506	0.141954	0.0219446	0.0380799	0.139291	-0.0940822	0.0181745	-0.0443183	-0.105126	-0.138211	-0.030351	-0.00427269	-0.0545834	-0.177267	-0.0140821	0.106205	-0.164535	-0.0339753	0.0357027	0.0108035	0.0445961	0.0772824	-0.0639616	-0.0659013	0.020175	0.0320474	0.114839	-0.12895	-0.0680708	-0.0369743	-0.0811036	0.0199532	0.032099	-0.0862144	-0.190286	0.0147788	0.0363899	-0.0490106	-0.0234449
MGS.igc0033	0.112463	0.0379008	0.159691	-0.00999677	0.138246	0.114403	-0.11745	0.0425805	-0.0263201	-0.0506502	-0.00221749	0.0146948	-0.0274593	0.030989	0.181478	0.106434	-0.0822987	0.104209	0.00419796	0.0289365	0.000875639	0.0335775	-0.0288328	-0.0262841	0.103007	0.0472302	0.011779	0.0191015	-0.00213844	-0.113641	0.0909031	0.0581861	-0.110548	-0.00937007	-0.12607	-0.0716306	0.0408093	-0.177626	0.257629	0.0848593	-0.102848	-0.1279	0.0922876	0.0271722	0.0181917	0.155274	-0.183456	0.0619339	0.122113
MGS.igc0034	0.12284	0.0414023	0.0870332	-0.0161355	-0.0748167	-0.0264223	0.183785	0.065526	-0.167925	0.0845102	0.110193	-0.024556	0.0966978	0.0566227	0.106555	0.025171	0.0197677	0.0360002	0.0259561	0.077373	0.199869	0.0221612	-0.0578699	0.0426349	-0.0458634	0.205098	0.123187	-0.052227	0.0128288	-0.0217427	0.033583	0.110908	0.0175065	0.210617	-0.0743039	-0.181615	-0.107757	0.034303	0.0270748	0.0316085	0.00833813	-0.0684207	0.0519895	0.1085	0.16451	-0.010849	-0.209296	0.161483	0.16915
MGS.igc0035	-0.0958949	0.288492	0.121383	-0.0437159	-0.0150222	0.0326677	0.0484911	0.048367	0.0547053	0.0380216	-0.0075294	0.00530521	0.146746	0.267797	0.101741	0.173877	-0.0204786	0.180685	0.0153059	0.00410857	-0.00772485	0.00567638	0.0866828	0.02799	-0.0786569	-0.0293738	0.0178479	-0.029266	-0.0974491	-0.155532	-0.0561572	-0.0262574	0.107051	0.0442534	0.108332	0.130512	-0.14016	0.210126	0.0150098	-0.143136	-0.0401075	0.126061	0.0981953	0.0465703	-0.0240939	-0.0467583	-0.012606	-0.069739	-0.0718331
MGS.igc0036	0.00690827	-0.00244694	0.1141	-0.129999	-0.0114987	-0.185477	-0.0755323	0.0326766	-0.0462991	-0.0561521	-0.104035	0.0693963	-0.0245223	0.00797607	0.126804	-0.122389	0.0785336	-0.0713727	-0.0283287	-0.0560925	-0.0160967	0.0483816	-0.113501	-0.201283	0.0196783	0.0507146	-0.174111	0.0220637	0.0188577	0.100074	0.0126239	-0.0314266	-0.124707	-0.178885	-0.0559141	-0.113678	-0.0155061	-0.00850094	-0.0636047	-0.0637585	-0.0516213	-0.0671907	-0.0203241	-0.102825	-0.1888	0.0433902	0.0454854	-0.0336889	0.0235504
MGS.igc0038	0.128777	0.208415	-0.0337972	-0.0505845	-0.0437475	-0.237855	0.119399	-0.175624	-0.0164625	-0.0525449	-0.167651	0.174094	0.0106344	0.191406	-0.00806061	-0.0191912	0.103011	-0.0364663	-0.127663	-0.154562	-0.0247979	0.000488284	-0.00680206	-0.0832449	-0.0589558	0.161682	-0.0953767	-0.0436528	-0.0914899	0.0260822	0.241217	0.0776354	-0.0670635	0.05909	-0.0919637	-0.0874143	-0.14477	0.121243	0.072749	0.103896	-0.0118314	-0.112565	-0.0461295	0.00579767	0.0455782	0.0056882	-0.184431	0.270545	0.20115
MGS.igc0039	0.0776749	0.004635	-0.0242828	-0.27991	0.0480434	-0.0592044	0.0205073	-0.0793949	-0.0200262	-0.0994807	-0.0918015	0.0872884	-0.0591432	0.00965232	0.0276063	0.0425737	-0.029973	-0.0532323	0.104644	0.0451901	-0.123345	0.0556707	0.00889409	-0.176922	0.00191727	0.0307167	-0.195358	-0.0026116	0.0783449	-0.011319	0.0493659	0.0311598	-0.0947743	-0.0491135	-0.0240119	-0.196876	-0.0284587	-0.0807543	0.0908405	0.0634731	0.0971098	-0.0459526	-0.0203895	-0.120044	-0.138612	0.263096	-0.0771769	0.0341931	0.050294
MGS.igc0041	-0.0579195	-0.00110136	-0.136798	0.0878522	-0.154285	-0.00161284	0.0345865	-0.021963	-0.111256	-0.0961776	-0.0403319	-0.0030607	0.0353262	-0.0368126	-0.148121	-0.0121628	0.0742388	-0.104607	-0.112007	-0.0830951	0.0360228	-0.0852345	-0.0303993	-0.0622893	-0.0146316	-0.0312792	-0.0567954	0.0429252	0.00602245	-0.113313	0.0714093	0.0381484	-0.0462759	0.031596	-0.0208806	0.0574976	-0.00591451	0.0515993	0.00420591	-0.147462	-0.0654396	-0.0317529	0.0146948	-0.0845315	-0.0889212	0.0375316	-0.0341382	0.104539	0.0404496
MGS.igc0042	0.0764195	0.0552553	0.0301873	0.0286271	-0.0995675	-0.0925904	-0.251591	-0.129072	-0.112719	-0.0324977	-0.157949	0.17103	-0.0390768	0.0203207	0.0348473	0.0661412	0.0807747	-0.0153381	0.135226	0.022758	-0.0751483	-0.099261	0.0580681	-0.0171776	-0.280929	0.147224	-0.068892	-0.233603	-0.0228438	-0.237063	0.0107661	-0.116861	-0.0626296	-0.144199	-0.0960171	0.0310671	-0.0940737	0.103026	0.153142	-0.104423	0.175772	-0.0955831	0.0735142	0.0183616	-0.0206227	0.275585	-0.135726	0.106233	0.117688
MGS.igc0044	0.258681	-0.104587	-0.0208514	0.0312522	0.0598771	-0.0301574	0.120866	-0.0107638	-0.0133068	-0.066157	-0.067388	0.0376849	0.0298321	-0.0914354	-0.0466762	0.0407571	-0.0642102	0.00410537	-0.00111017	-0.0458309	0.159348	0.0154118	-0.11435	-0.0464348	0.0354145	0.198325	-0.0816079	0.0293865	0.103364	-0.0556198	0.0706137	0.0621072	0.0588805	0.131035	0.0899173	-0.086878	-0.106676	0.169014	-0.036264	-0.154695	-0.0445328	0.0417676	-0.0796591	-0.022404	0.0179532	0.137292	-0.163774	0.139156	0.144109
MGS.igc0049	0.0435347	0.133292	-0.0199426	-0.22845	-0.0779579	-0.0978066	-0.0698751	-0.158765	0.0330525	-0.146989	-0.20089	0.121019	0.109197	0.129962	0.0662908	-0.0519388	0.160356	-0.0563073	0.13479	0.110032	-0.092991	0.0539403	0.046922	-0.0873228	0.0385215	-0.0146891	-0.0727191	0.089766	-0.14737	0.0386252	0.144164	-0.102648	-0.071799	-0.0524849	-0.114693	-0.219406	-0.169552	0.113739	0.125672	0.102038	0.0712308	-0.103691	0.053358	-0.00760167	-0.0197197	0.16691	-0.168768	0.177646	0.186718
MGS.igc0053	-0.0105951	-0.00470234	-0.0097514	-0.0730815	0.0403517	0.0635313	-0.0389691	0.0494834	-0.0707346	0.0969626	0.0948417	0.026955	-0.0672115	-0.00357415	0.0463955	0.11585	0.0245084	0.0448875	0.0744039	0.132836	0.0787161	0.111489	0.0844174	0.0582819	0.0298282	-0.0503568	0.117535	-0.0312479	-0.00823583	-0.0342959	0.000382922	-0.146699	0.0428792	0.062629	0.0140294	-0.0766071	-0.186273	0.0735242	0.127038	0.0953387	0.0318591	0.00329809	0.00809094	0.0587556	0.107353	-0.0896188	-0.0319457	0.089066	0.0787409
MGS.igc0054	0.0571278	0.0949517	0.0257746	-0.0830177	-0.122092	-0.0646652	0.029407	-0.162569	0.01023	-0.133307	-0.187282	0.0722101	0.0730074	0.113536	0.033377	-0.0676383	0.0925317	0.0655333	-0.018458	-0.0161898	-0.0782129	0.145343	-0.169801	-0.122088	0.00813026	-0.0680646	-0.0986213	-0.0394212	0.041495	-0.0566255	0.131439	0.0802399	0.0132681	0.0933113	-0.0218158	-0.115898	-0.0249347	0.020946	0.0156656	0.0855931	-0.0358544	-0.0248644	-0.00822989	0.0362629	0.043129	0.130562	-0.22133	0.223328	0.224497
MGS.igc0055	-0.0282144	-0.161744	-0.178076	-0.0380799	-0.114234	-0.100554	-0.129537	-0.206597	-0.0372767	-0.0794598	-0.0873182	-0.0116539	0.0331295	-0.153111	-0.133918	-0.109986	0.105477	-0.154641	-0.0595501	-0.0810408	-0.0690811	-0.0975224	-0.0314575	-0.126788	-0.0568752	0.106212	-0.0820273	0.0793338	-0.092762	0.055946	-0.0252888	0.0452272	-0.187018	-0.138001	-0.168546	0.0387836	0.0418851	-0.0140039	-0.214598	0.104949	0.159198	-0.16129	-0.0381266	-0.104404	-0.119437	0.0214643	0.0340751	-0.0921822	-0.120199
MGS.igc0057	0.0951505	0.0485563	-0.0831603	-0.0252814	-0.0536615	-0.211225	0.0249153	-0.132685	0.0177067	-0.115056	-0.151174	0.0434749	0.0196871	0.0754616	-0.0527525	0.0306911	0.0707453	-0.148912	-0.0456765	-0.09193	-0.145931	-0.117645	0.120905	-0.294292	-0.0534844	0.0871936	-0.273183	-0.0366981	-0.102659	0.00475406	0.0111531	-0.120578	-0.146502	-0.10357	-0.165502	-0.0963562	-0.0364014	0.0192755	0.0645894	-0.020133	-0.11646	-0.170284	-0.00864949	0.00768092	-0.072798	-0.0276531	-0.143033	-0.00175755	-0.0694082
MGS.igc0059	0.0548648	0.188378	0.132436	-0.113453	0.0977487	0.0777886	0.045024	0.0995179	0.101221	0.104951	0.0811561	0.0641698	0.0316934	0.155082	0.138642	0.245069	-0.0816512	0.163505	0.00520838	0.0851185	0.0819104	0.169626	-0.0831878	0.048582	0.00258849	-0.0581981	0.0574351	-0.144435	-0.0361121	-0.0248901	0.0346874	-0.0586509	0.101384	0.13287	0.0875383	0.0296708	0.0700892	-0.130959	0.169271	0.0787195	-0.0263605	0.0932316	0.0533843	0.0553325	0.066644	0.0241431	-0.128264	0.0389606	0.0717357
MGS.igc0060	0.00228725	0.000954058	0.137273	-0.165413	-0.100421	-0.177116	-0.0891593	0.0879597	0.0639614	-0.013792	-0.0295236	0.0625987	0.0107861	0.00288759	0.136336	-0.198887	0.11037	-0.088892	-0.0236147	-0.0349285	-0.0751504	-0.0216991	-0.0421994	-0.106345	-0.0854166	0.129659	-0.107675	-0.0575323	0.063897	-0.0606157	-0.0101952	-0.000207682	-0.0751757	-0.145344	0.046244	-0.0642989	0.0391987	-0.0458165	-0.0141302	-0.101816	-0.150446	0.00655883	-0.0112685	-0.110449	-0.208619	0.0975863	-0.0287941	0.0637982	0.103458
MGS.igc0061	-0.0794349	0.174508	-0.032168	0.0422591	0.019288	0.0507467	-0.127471	-0.124193	-0.00858266	-0.0390895	-0.0662858	0.0767953	0.00422451	0.18187	0.0131243	-0.129242	0.0523257	0.0658637	-0.0154817	-0.00503137	0.0058929	-0.0845045	-0.003318	0.0753836	0.116053	0.0250237	0.0858016	0.0408576	-0.146714	0.1442	0.00168066	0.00259076	-0.0409447	0.0445379	-0.0384283	0.0668194	-0.147925	0.0683481	0.098076	0.23708	0.101848	-0.0079056	0.0990595	-0.0231434	-0.0514954	0.124918	0.0799728	-0.0604915	-0.0610104
MGS.igc0066	0.0876091	0.112316	-0.184802	-0.173773	-0.138604	-0.00251004	-0.0128341	-0.135055	0.0209712	-0.0788061	-0.102001	0.101252	0.00455759	0.111001	-0.193304	-0.00983096	0.0923818	-0.0979339	-0.0982476	-0.0814131	-0.0413924	-0.0185193	0.0178084	-0.158841	0.0948204	0.0335343	-0.120415	0.165217	-0.0339131	0.034186	0.121322	-0.0137767	-0.110402	0.0223797	-0.114996	-0.13946	-0.078143	0.116419	-0.117054	-0.0444024	0.0827776	-0.0984017	0.0293836	0.0111853	-0.0364626	-0.0618125	-0.114338	0.143619	0.119563
MGS.igc0068	0.0364282	0.138943	0.205884	0.085427	0.163976	0.208774	0.029906	0.124637	-0.125307	0.119379	0.0731739	0.024588	-0.024291	0.113288	0.179215	0.170295	-0.227592	0.134885	0.029032	0.020759	0.248384	0.0436333	-0.0276254	0.189206	0.0701615	-0.0441456	0.229275	-0.000288812	-0.0367529	-0.0561248	0.0461336	0.0661981	0.138055	0.103792	0.14904	0.000537652	0.00522905	0.0296914	-0.0541035	-0.0483509	0.0363772	0.153144	0.0301511	0.00888735	0.0682886	-0.0885938	-0.0175283	-0.0969112	-0.0718375
MGS.igc0069	-0.0480437	0.063308	0.114388	0.12087	0.170775	0.0934807	-0.043721	0.119314	-0.0497794	0.0473753	0.17565	-0.225478	0.0401329	0.061978	0.136674	0.0585388	-0.162057	0.0144359	0.240049	0.167853	0.140388	0.111117	-0.0127374	0.203424	0.00704841	-0.0968383	0.170082	-0.0174024	0.0770852	-0.0554458	-0.143526	-0.177887	0.0388822	0.0221133	0.0708437	0.00340718	0.048404	-0.0244899	0.0506302	-0.0100968	0.0164451	0.0294071	0.00143182	0.0916054	0.129133	-0.0812883	0.0917342	0.0372747	0.0665208
MGS.igc0076	0.139243	0.18313	0.0428363	-0.103606	0.0430887	-0.00979352	0.0345158	-0.0301621	-0.0549307	-0.0432887	-0.241766	0.281574	-0.102447	0.169683	0.058835	0.0821072	-0.0350542	-0.0076693	0.0264679	-0.0022974	-0.0100533	0.105237	-0.0588472	0.0302637	-0.0341278	0.0614537	-0.0135859	-0.0648802	-0.0824953	0.0545104	0.265362	0.104894	0.0471734	0.0958743	0.00683048	-0.115076	-0.21543	0.213146	0.126152	0.0330331	0.076499	0.00743881	0.0318543	0.0566755	0.0695662	0.000751523	-0.125655	0.138093	0.0978465
MGS.igc0079	-0.122391	0.0564215	-0.063707	-0.0649187	0.0246228	-0.054526	-0.0088865	-0.0384454	0.0683042	-0.111286	-0.0510409	-0.0355522	0.028638	0.035596	-0.0150331	-0.134569	0.0580082	0.0121755	-0.0203056	-0.0165911	-0.064123	0.0203362	-0.126895	0.00627171	-0.0188848	-0.166476	-0.0301199	-0.000495948	0.0682735	0.0109204	-0.0502477	0.0895315	-0.000347781	-0.117049	-0.0190331	0.117359	0.0427496	-0.0381693	0.0173381	-0.00399299	-0.0388676	-0.0325817	0.00928139	0.031125	0.0299274	0.0425983	-0.0986342	0.0282329	0.00392555
MGS.igc0084	0.00113253	0.140928	0.14442	-0.0458811	0.142522	0.00458306	0.0106209	-0.00867652	-0.0403528	0.0881905	0.00617041	0.0725419	0.0316171	0.133635	0.144908	0.139111	-0.0125528	0.120062	0.0990511	0.12018	0.0117673	0.217342	0.0354546	0.0593984	-0.0334432	-0.0139461	0.0789454	-0.0326832	-0.219879	-0.0702917	0.00916734	-0.00355172	0.105182	0.173831	0.113412	-0.085855	-0.135525	0.101686	0.0822173	0.0425242	-0.0881748	0.110834	-0.0307814	-0.017082	0.00948022	-0.0427779	-0.0543451	-0.0296327	-0.0259189
MGS.igc0088	0.0851335	-0.0558778	-0.0533076	-0.124505	0.0312477	0.097487	0.211765	0.132621	0.0555012	0.0550545	0.0337368	0.128155	0.00316839	-0.0629941	-0.039373	0.0783052	-0.091951	-0.0225561	0.211457	0.194923	-0.00438741	0.174976	0.0229526	0.124222	0.144207	-0.17787	0.119544	0.146686	0.0546592	0.0977599	-0.0184289	0.0478046	0.0118522	0.131967	0.0594968	-0.0648746	0.00189868	0.00845825	-0.0273714	0.015448	0.0575199	0.0116172	-0.109543	-0.0762185	0.00982269	0.129427	-0.114762	-0.0632471	-0.0420084
MGS.igc0091	0.0333481	-0.0251748	-0.0275225	0.0338174	-0.117981	-0.124833	0.0501513	-0.0876808	-0.139413	-0.187896	-0.145166	-0.0156866	0.0277086	-0.0318208	-0.0169044	-0.0448452	0.135165	-0.065069	0.0413002	0.0402697	0.0817851	-0.0813132	0.00895622	-0.127939	-0.172797	0.239086	-0.062023	-0.114552	0.0593527	-0.184707	0.00533219	0.120114	-0.126909	-0.0179467	-0.134626	-0.00606452	-0.159427	0.133536	0.0107127	-0.201064	-0.0302984	-0.155708	0.0805513	0.0422823	-0.00165666	0.199282	-0.19355	0.164565	0.19924
MGS.igc0092	-0.139063	0.17217	0.122064	-0.0657909	0.107955	0.140884	0.120826	0.0814311	0.0337089	0.167847	0.162085	0.0456957	-0.0498802	0.144773	0.13517	0.154257	-0.0570739	0.200256	-0.0875877	-0.064084	0.123442	0.171775	0.132299	0.0175068	-0.053437	-0.0126194	0.0110239	-0.223416	-0.0630377	-0.205636	0.098824	0.0197225	0.188991	0.0852302	0.169084	0.0499895	-0.114084	-0.00433989	0.146243	0.0417066	-0.132322	0.1708	0.0634859	0.0927207	0.139737	-0.19896	-0.0726518	0.0335406	0.0286364
MGS.igc0095	0.0564469	0.0116886	0.0766597	-0.0554367	0.242946	0.184736	-0.124199	0.154798	-0.0326141	0.141397	0.141845	0.00854535	-0.00528064	-0.00965232	0.0583806	-0.0182459	-0.190506	0.141201	0.0784203	-0.000387502	0.0670217	0.187956	-0.0566242	0.10313	0.180625	-0.173974	0.0405905	0.0929943	0.0310565	-0.000420928	0.0460261	-0.0319527	0.149043	0.0296087	0.218317	0.0177702	-0.138379	0.127236	-0.010841	0.0697094	0.107546	0.189731	0.0238247	-0.0371935	-0.0431971	0.148973	0.00443355	-0.0284758	-0.00481273
MGS.igc0097	-0.118848	-0.0993039	0.0790937	-0.077316	0.13738	0.1595	-0.0789492	-0.0324068	0.00171801	0.138808	0.104662	0.0183812	0.163778	-0.109318	0.0928553	0.0574643	-0.0889795	0.13455	0.0011789	0.000797217	-0.0141945	0.000916344	0.0282027	0.0840094	-0.0460325	-0.00505518	0.0247652	-0.0687964	-0.0708445	-0.115243	-0.090025	-0.0189261	0.0538913	-0.0146613	0.0266158	0.199189	0.0448327	-0.021356	-0.10192	0.0418155	-0.0291476	0.0674046	0.151187	0.00636368	-0.0989914	0.0511244	-0.0177218	-0.108464	-0.0704107
MGS.igc0100	-0.0218518	0.169069	0.0389617	-0.151959	0.0286949	0.0513945	-0.0834502	-0.0207019	0.171477	0.0482166	0.0335107	0.0990441	0.0119599	0.152249	0.0289047	0.0477329	0.0330704	0.0454353	0.0232913	-0.0515006	-0.0936177	0.109336	-0.0545981	-0.0864047	0.0250281	-0.0314938	-0.10831	-0.0519947	-0.132651	0.0238275	0.11078	0.0388948	-0.0496446	-0.053079	-0.0658385	0.0948706	0.0717841	-0.122134	0.0595588	0.0608555	0.0149708	-0.0246468	0.122221	0.0229452	-0.0885978	0.0694768	-0.108793	0.143112	0.118681
MGS.igc0101	0.158919	-0.161106	-0.111586	-0.0340229	-0.0463625	-0.0672703	0.125647	-0.175528	0.110728	-0.134635	-0.159571	-0.0413805	0.0705823	-0.130346	-0.0841359	-0.0665096	0.00220925	-0.126047	0.0865485	-0.0025177	-0.036092	-0.0890101	0.0759605	-0.123482	0.0287779	0.052681	-0.155713	-0.00312324	-0.0408193	-0.00192405	0.0740233	-0.0477929	-0.134049	-0.0746817	-0.226115	-0.0672544	0.0224994	0.0379654	-0.0556329	-0.00294729	-0.0710565	-0.203706	-0.00972076	0.109232	0.0744667	-0.0436438	-0.0859604	-0.0231747	-0.0590562
MGS.igc0102	0.0919212	-0.0320961	-0.00412497	-0.0972413	0.195411	0.0449598	0.0621334	-0.0496773	0.00686613	0.0480851	-0.0238888	0.153188	0.0316839	-0.0436894	0.0153871	0.0699425	-0.152405	-0.0207516	0.0271129	0.0184279	-0.117028	0.0427761	0.127273	-0.106719	0.0360286	0.083692	-0.141701	-0.0376346	-0.00948779	-0.0659506	-0.023477	0.0624856	-0.0911811	0.0376375	-0.00658139	-0.179235	0.0101662	-0.10902	0.228884	0.0509727	0.0820236	-0.0514187	-0.0643856	-0.145639	-0.084461	0.15719	-0.0173839	-0.00160232	-0.033557
MGS.igc0103	-0.0431094	0.133991	0.213133	0.0692696	0.24009	0.154558	-0.0109264	0.176386	0.0756538	0.158322	0.192336	-0.0877001	0.195804	0.138443	0.211946	0.137864	-0.167157	0.241323	0.157678	0.102028	0.192095	0.149048	0.0150888	0.214326	0.017196	-0.0533079	0.232051	-0.108439	-0.0132417	-0.130957	-0.00758539	-0.0780161	0.124221	0.215018	0.203218	0.123978	0.145623	-0.161603	0.012366	0.188909	0.00619892	0.152686	-0.0743669	-0.0433311	0.056644	-0.0442326	0.0382519	-0.149647	-0.112373
MGS.igc0104	-0.013314	0.20693	0.0460224	-0.103603	0.115212	-0.00489661	0.00523157	0.0891529	0.0417689	-0.0366632	-0.128295	0.173332	-0.0506942	0.156469	0.0592857	0.139885	-0.0655342	0.0694727	0.0945293	0.116647	-0.0998782	0.124494	0.112548	0.0610571	-0.119205	0.00798793	0.0267807	-0.154437	-0.0567055	-0.103994	0.0778296	-0.0320787	0.0325596	0.0750284	0.063528	0.00792038	-0.19043	0.12515	0.203443	0.0553219	-0.0265656	0.0788716	0.0949085	-0.00448055	-0.0433323	0.0794588	-0.0643679	0.0972987	0.0841244
MGS.igc0111	0.0975576	-0.0956039	-0.119749	-0.0806553	0.0246234	-0.0284001	0.0515107	-0.00565962	0.149669	-0.00570267	-0.0436077	-0.00313812	0.0327094	-0.0628778	-0.117803	0.00794457	0.0149092	-0.181322	0.0484719	0.0402662	0.0599033	-0.0895154	-0.00137989	-0.0395991	-0.0100718	0.0679567	-0.0407226	0.00599827	0.0514558	0.0145644	-0.0287097	-0.0823858	-0.191319	0.0650013	-0.231563	-0.0166688	-0.0689057	0.122181	-0.142428	-0.0970826	-0.0630438	-0.210598	-0.0489561	0.0402592	-0.00598055	-0.220953	0.146631	-0.0889907	-0.0967344
MGS.igc0115	-0.0314685	0.040393	0.0969191	0.0292829	0.132817	0.0660558	0.0114637	-0.0678662	0.105284	0.130105	0.090193	-0.00525955	0.00915863	0.0335046	0.077603	-0.122946	-0.14943	0.13686	-0.0446407	-0.0227635	0.114359	0.0189678	0.0767762	0.107869	0.0590552	-0.0172695	0.110176	0.0419169	-0.00224317	0.0749768	0.11416	-0.0665401	0.103466	0.0945626	0.0794854	0.0791608	-0.105115	0.0926275	-0.0900386	0.051318	-0.0851217	0.0668625	-0.0251498	0.0595965	0.126155	0.100744	-0.102541	-0.149498	-0.139528
MGS.igc0117	0.0973829	-0.100628	-0.0110584	0.0540875	-0.104529	0.0748035	0.0498201	-0.0266196	0.0749742	0.0779643	0.0174298	0.137749	0.117244	-0.103662	-0.0486628	-0.0201507	0.013974	-0.0232386	-0.189614	-0.1763	0.17484	-0.0777036	0.104885	-0.0425462	-0.0898301	0.114212	0.00618907	0.0183657	0.0128984	-0.0848739	0.200945	0.118755	-0.0795458	0.162349	-0.14454	-0.0940023	-0.0296321	0.0343794	-0.126319	-0.0516497	0.0241267	-0.103453	0.0689904	0.0255684	0.00194751	-0.00840877	-0.0634622	-0.0834295	-0.0811501
MGS.igc0118	0.0953714	0.0335466	-0.024311	-0.0397325	-0.048748	-0.0091847	-0.099415	0.0789334	-0.0180775	-0.0914334	-0.0912428	0.0506228	0.0544158	0.024567	0.0110886	0.01913	0.0281701	-0.0709734	-0.0424238	0.045757	0.0828212	-0.155806	-0.144232	0.025658	0.106632	0.0416039	0.0740351	0.108697	0.113155	0.191173	0.152934	0.0887392	-0.0335033	-0.00326237	-0.0630907	0.0220164	0.0819186	-0.0595412	-0.105239	0.0550367	0.0138174	-0.0624345	-0.0126337	0.0267834	0.00102057	-0.0583589	0.0457387	-0.0118802	-0.0459331
MGS.igc0119	-0.100832	-0.0391109	-0.164958	-0.108915	-0.204689	-0.0808706	0.0803771	-0.0582256	-0.00268254	-0.114647	-0.137395	0.100527	-0.120229	-0.0529937	-0.162845	0.0660179	0.172081	-0.0830137	-0.0987995	-0.0310862	-0.0351721	-0.0437235	-0.0434843	-0.121517	-0.0265052	0.00552746	-0.0342482	0.0809831	0.0433185	0.0549539	-0.046949	0.153572	-0.0462178	0.0666464	-0.0319756	-0.0717061	-0.0789116	0.0956982	-0.00543637	-0.0636419	0.0304422	-0.0513572	-0.0338017	-0.0913114	-0.108717	0.0829158	-0.119112	-0.00823312	-0.00916015
MGS.igc0120	-0.0254038	0.0184587	-0.0243338	-0.0719902	-0.0466932	-0.0260873	-0.142359	-0.0436692	0.0985835	0.0805991	-0.0329531	0.147534	-0.00923619	0.0303672	-0.0726701	-0.12827	0.00357261	0.0592199	-0.163852	-0.195778	-0.080204	0.00168167	-0.115761	-0.0363886	0.0611097	-0.00546624	-0.0996119	-0.00468152	-0.0221328	0.0335809	0.0785136	0.0638473	0.0640291	-0.00307899	0.0476915	-0.024609	-0.0654872	0.0313509	-0.00663604	0.0907868	0.0806693	0.104605	0.0770423	-0.0268485	-0.118098	0.103059	0.00590949	-0.00785823	-0.0417736
MGS.igc0121	0.116426	0.0349628	-0.023376	0.0299903	-0.121531	-0.101048	0.0198845	-0.0141935	-0.161926	-0.165351	-0.185114	0.0219471	-0.0390768	0.0558818	-0.0307743	-0.0471351	0.113288	-0.119096	-0.0834271	-0.0433387	-0.0601242	-0.00139177	-0.0408514	-0.0385736	-0.0110734	-0.045393	-0.0247346	0.0159246	0.0518633	0.0841703	-0.0474395	3.99524e-05	-0.0667791	-0.109916	-0.104866	-0.059409	0.0444592	0.00451332	-0.211388	-0.0870815	-0.0552751	-0.109609	-0.00787806	0.0845773	0.143615	0.00917816	-0.0527694	-0.0884998	-0.0700212
MGS.igc0123	0.0646946	0.0634834	-0.0161093	-0.106216	-0.0568682	-0.0454524	0.0003344	-0.0128763	0.0234838	0.0475667	-0.0136594	0.104428	-0.027478	0.0737395	-0.0165358	-0.071564	-0.0142394	-0.00790289	-0.0704532	-0.119574	0.0153828	-0.0853772	-0.0368268	-0.0447159	0.0980551	0.0347193	-0.0774508	0.232612	-0.0347337	0.162774	0.095095	0.175027	0.0379706	0.0776178	0.0700489	-0.0666401	-0.0199232	0.0917602	-0.0736586	-0.053569	0.0424986	0.0803967	-0.00221917	-0.132901	-0.199048	-0.00348703	0.00643737	-0.0883984	-0.131975
MGS.igc0124	-0.133902	0.199975	0.00500645	0.161192	-0.0111146	0.133717	0.0617717	0.181794	-0.0252084	-0.0533698	-0.0302718	-0.0673603	0.143907	0.183801	0.0138966	0.127113	-0.0386593	0.0132501	-0.0242617	-0.00513233	0.150908	-0.10286	-0.0615529	0.0351114	-0.0353964	0.0560577	0.00499989	0.0379018	0.00364662	-0.0942133	-0.0796359	-0.088637	0.0454594	0.0340753	0.0136721	0.21228	0.0578463	0.0135606	-0.00781325	-0.121237	-0.111649	0.0170931	0.0299533	0.0653896	0.0358129	-0.172839	-0.0833057	0.0310245	0.0432292
MGS.igc0126	0.0707387	0.160052	0.108121	-0.0375007	0.0843433	0.136688	-0.0638731	0.0840871	-0.0733336	-0.0374322	-0.0228844	-0.08089	0	0.143786	0.129903	-0.0105433	-0.11123	0.0680571	0.0391537	0.0245818	-0.00255546	-0.0200535	-0.112655	0.0381262	0.0462627	0.0197455	0.0380427	0.0611926	-0.0773379	0.0818419	0.0528704	-0.0402668	-0.0310394	0.0495939	-0.0589299	0.0500367	0.194761	-0.167727	0.0333786	0.0237426	0.0239461	0.0014357	0.121524	-0.0306024	-0.139489	0.169434	0.132426	-0.0848863	-0.0799387
MGS.igc0128	-0.159226	0.0261665	0.0472016	0.00549585	-0.201816	-0.0305032	-0.0533237	0.122469	0.0622714	-0.137574	-0.139638	-0.0511963	-0.100284	0.0481216	-0.0241707	-0.0137749	0.205797	-0.00909197	-0.0974087	-0.100408	-0.0891862	0.0125915	-0.20836	0.0137991	-0.122069	-0.093981	0.00690391	-0.103792	0.0510896	-0.0610375	-0.138242	0.0556522	0.00403589	-0.0370111	0.040155	0.0306532	-0.00632508	0.0364158	-0.0550192	-0.0931172	-0.100422	0.00793557	-0.0813601	-0.0401403	0.0151976	-0.0785349	0.153738	-0.0516571	-0.039387
MGS.igc0130	0.0678867	-0.0842852	-0.0587849	-0.0746353	-0.0516509	0.0454726	-0.0582115	-0.0393125	-0.00200561	-0.0137729	-0.136376	0.0955145	-0.319167	-0.0663951	-0.0645864	0.110463	-0.0104299	-0.0641548	-0.0234712	-0.0640347	-0.116135	-0.14612	0.0426323	-0.00502927	-0.0362993	0.127238	-0.021247	0.0293797	-0.0502344	0.0746647	-0.00511104	-0.0356153	-0.0456124	-0.158519	-0.117716	-0.0376702	-0.0495931	0.111727	0.0119946	0.00391546	0.0862365	-0.148327	-0.0975748	0.0234087	0.0946491	-0.0246483	-0.0796783	-0.0560032	-0.0964151
MGS.igc0131	-0.0221448	-0.0257147	0.000813	0.0109417	-0.180771	-0.114601	0.0522141	0.00152932	0.020057	-0.0781016	-0.0858602	0.0230577	-0.00731487	-0.0137209	-0.000260067	-0.217773	0.126407	-0.137915	-0.0514304	-0.0668233	-0.02145	-0.162881	0.0480295	-0.0285772	-0.0917431	0.0169311	-0.0256347	0.00923235	-0.0688834	-0.101475	0.142013	0.0240467	-0.0829106	-0.0516999	-0.15278	-0.053675	-0.0695575	0.126839	0.0357892	-0.265051	-0.114399	-0.111549	0.0402359	0.0464412	-0.0551272	0.0931598	-0.0422066	0.184626	0.164708
MGS.igc0132	-0.0668938	-0.135404	-0.231673	0.00801309	-0.286761	-0.17571	0.00647222	-0.185164	-0.121057	-0.0865185	-0.0476703	0.0216641	-0.0283136	-0.111653	-0.187212	-0.0700052	0.238065	-0.25414	-0.0915355	-0.0500105	-0.0507981	-0.152427	-0.05518	-0.182738	0.0766243	0.125112	-0.132323	0.175731	0.0453619	0.0632683	0.000927544	0.19263	-0.169263	0.000913271	-0.194572	-0.124929	-0.0934603	0.111103	-0.0886678	-0.175903	-0.0757429	-0.20423	-0.0296859	-0.0462869	-0.0617916	-0.0450984	-0.0521395	0.169619	0.208161
MGS.igc0136	0.0256804	-0.0671366	-0.0468748	0.0742476	0.0831078	-0.0326777	0.148515	-0.0596104	-0.0284327	-0.110785	-0.104996	-0.0105946	-0.0599294	-0.107863	-0.0879109	-0.15231	-0.0981091	0.013756	0.0303461	-0.0233994	0.175809	-0.115839	0.130571	0.178793	-0.0128356	0.0104612	0.130918	-0.01287	-0.00758183	-0.0421356	0.117823	-0.00253372	0.0797815	0.226597	0.175625	0.00328238	-0.263406	0.242164	0.040285	-0.0143119	-0.0309601	0.112695	-0.0798598	-0.070735	-0.036005	0.145371	0.00752974	-0.0076865	-0.0062024
MGS.igc0140	0.109509	0.201298	0.147664	-0.0153667	0.120769	0.0504616	-0.0466763	-0.0309417	-0.0856997	-0.0147455	-0.0400478	0.0633848	0.0151368	0.193873	0.153675	0.141162	-0.0234524	0.174474	0.07779	0.0457222	-0.0827791	0.299081	-0.0704065	0.0176946	-0.0157902	-0.114342	-0.00801332	-0.0644248	-0.103164	0.0216557	0.119119	-0.110945	0.150851	0.0308352	0.148306	0.0414352	-0.119816	0.0877973	0.112521	0.0819567	0.0401584	0.140511	0.0364948	0.0626659	0.072739	0.0849417	-0.120154	0.0978117	0.146184
MGS.igc0142	-0.0199603	0.166682	0.131508	-0.083155	0.0898035	0.07612	0.063447	0.179637	0.138467	-0.0106605	0.000338918	-0.0607881	0.0380206	0.149357	0.106352	0.163452	-0.0462295	0.116389	-0.00223891	0.0329899	0.0270281	0.131401	0.0106852	0.195943	-0.0500978	-0.17512	0.208181	-0.152404	-0.127151	-0.142252	0.00728491	-0.16756	0.07249	0.149986	0.0941428	0.0415436	-0.111945	0.120554	0.021642	-0.0136253	-0.213704	0.058636	-0.0645515	0.0128055	0.0592742	-0.0633632	-0.0816781	-0.0470701	-0.048785
MGS.igc0143	-0.0724049	-0.0772008	0.102696	-0.117136	-0.1008	0.0188165	-0.0546354	0.0851734	0.0739404	0.0309311	-0.0520359	0.12612	0.167472	-0.0613544	0.112047	-0.155414	0.0969399	-0.126945	-0.0788686	-0.121296	-0.0461973	0.0186009	-0.0631695	-0.169469	0.0420431	0.0900381	-0.156275	0.0919286	0.056922	0.0908192	0.144971	-0.0122113	-0.0959448	-0.109869	-0.0790657	-0.0546628	-0.0621914	0.0307496	-0.0233831	-0.0664646	-0.199757	-0.0762041	-0.000667945	0.0101322	-0.0762044	-0.0675198	0.0382162	-0.0872493	-0.168761
MGS.igc0144	0.016588	-0.0111019	-0.0783511	-0.0954243	0.0299206	0.0801268	0.0350699	-0.107339	-0.136751	-0.0172234	-0.0615737	0.11793	-0.0781535	-0.0350534	-0.130339	0.0893289	-0.00101604	0.00992473	-0.172729	-0.158929	0.0164007	0.148167	-0.185852	-0.00923866	0.154451	-0.0539465	0.00797559	0.0979754	-0.12015	0.0501584	0.0749573	0.185844	-0.0134536	0.138788	-0.0390093	-0.0743224	-0.0775299	0.0532999	0.0970531	-0.00237284	0.0605817	-0.0280216	0.0300929	-0.0412563	-0.0083936	-0.062187	-0.161511	0.0421558	-0.00022435
MGS.igc0148	0.0575885	0.0265526	0.126664	0.275835	0.0803512	0.00957116	0.0903117	0.0137507	0.04406	-0.0228742	0.0300976	-0.0997364	0.106671	0.00736664	0.0660777	-0.00114047	-0.0665538	0.142111	-0.20174	-0.221406	0.0871938	-0.0772134	0.0134356	0.087223	0.059463	0.144093	0.057643	0.0915076	-0.0981891	0.0174894	0.0638408	0.0879831	0.142143	0.157373	0.0714129	0.13093	0.0204288	0.0630624	-0.212898	-0.0200226	-0.0253027	0.167148	0.160862	0.101666	-0.00385737	-0.0051191	0.0186661	-0.0871128	-0.0824063
MGS.igc0149	0.119186	0.140926	-0.0427531	-0.103149	-0.0418518	0.0106835	-0.0580116	0.000443547	0.0349028	0.0139935	-0.0902231	0.157235	-0.00211226	0.147833	-0.0534024	0.109475	0.0655342	0.0207516	-0.055493	-0.0683326	-0.00973342	0.126297	0.051853	-0.0256727	-0.110953	-0.107991	-0.0290143	-0.0890769	-0.0517803	-0.0887422	0.0825797	-0.0258277	0.0115386	-0.0231646	0.0273702	-0.126913	-0.0474915	0.0906935	0.0297351	0.0815859	-0.121755	0.0157405	-0.0310114	-0.0501066	-0.0841353	-0.101529	-0.0307522	-0.119039	-0.0929662
MGS.igc0151	-0.141172	0.205691	0.0467943	-0.154955	0.0408683	0.022258	-0.02121	-0.00576629	0.0892624	-0.0780267	-0.0864526	-0.00306675	0.252944	0.21693	0.0592876	-0.0870502	-0.0269257	0.165567	-0.0513335	-0.0455236	0.01771	0.04993	-0.114834	-0.0143238	0.153767	-0.168452	-0.0149561	0.140419	-0.0332789	0.0952157	-0.0322316	-0.129773	0.0917434	-0.0580414	0.0456656	-0.0291846	0.0981321	-0.0903429	-0.000344266	0.046668	-0.0253778	0.0718562	0.104599	0.110038	0.0434412	0.0944301	-0.111884	-0.158988	-0.0798612
MGS.igc0154	-0.0438192	-0.127158	-0.0191382	0.0234392	-0.146226	-0.0909223	0.0114729	0.0520252	0	-0.118792	-0.106739	-0.0829818	-0.0520866	-0.107873	-0.0443881	-0.0237875	0.0893807	-0.102178	-0.0214571	0.0314764	-0.0544694	-0.175041	0.0953691	0.00686254	-0.0245438	0.162329	0.0306394	-0.0523142	0.0396606	-0.00139492	-0.0573509	-0.0970483	-0.0314744	-0.0644825	-0.0390184	0.000323082	-0.102488	0.11009	-0.0272353	-0.0984982	-0.0561434	-0.0641955	-0.000674182	0.0793679	0.0416029	0.0476887	-0.0321172	-0.03139	-0.0203295
MGS.igc0156	-0.0261851	0.144237	0.0235091	-0.0899715	-0.0789421	0.0302701	-0.0106557	0.0589921	0.111575	0.0491373	0.0132017	-0.0244141	0.0422451	0.142246	-0.010409	0.0729834	0.0553742	-0.00902249	-0.0920173	-0.0979002	0.0117767	-0.0276819	-0.00724742	0.057469	-0.0746816	-0.0253864	0.0379271	-0.0429779	-0.0213108	-0.0338465	-0.0395526	-0.116431	0.0164782	0.0510501	0.0194002	-0.0539959	0.0564753	0.00488204	-0.0343151	0.0095221	-0.109274	-0.0240457	-0.116635	0.0575868	0.134716	-0.0109245	-0.118677	-0.00998612	-0.0340612
MGS.igc0158	-0.0781438	0.205825	0.152435	0.0204483	-0.0488491	0.192084	0.0739792	-0.0232866	-0.0354755	0.135425	0.17429	-0.0515761	-0.0221788	0.203464	0.115858	0.143688	0.0132086	0.281504	0.113242	0.0829451	-0.0036885	0.189693	-0.0648756	0.127451	0.0329274	-0.123488	0.111665	-0.00805306	0.0194859	-0.0226629	-0.057068	-0.0437916	0.257324	-0.0854975	0.218961	0.0586679	0.114253	-0.11856	-0.0395193	0.0850265	-0.103951	0.211187	0.0118803	0.0998321	0.0794095	0.0898811	-0.0932642	-0.2487	-0.169561
MGS.igc0159	-0.0923719	-0.132678	-0.158391	-0.0431163	-0.195474	-0.0169379	-0.0854607	0.0131852	0.0306162	-0.0595307	-0.0672255	-0.00473068	0.1303	-0.147997	-0.177583	-0.0307349	0.195114	-0.177554	-0.0491048	-0.0745748	-0.144814	0.0838962	0.0637903	-0.090674	-0.0435895	-0.14065	-0.0811284	0.0113803	0.0505482	-0.00525357	-0.153857	-0.115236	-0.148704	-0.199076	-0.136782	0.0111057	0.0051729	0.0087642	-0.00603783	-0.0827067	-0.0152843	-0.143274	-0.01202	-0.0575157	-0.105693	-0.0578488	0.0760594	0.0041031	0.0024082
MGS.igc0160	-0.0529439	0.193915	0.167718	-0.0540752	0.211829	0.138445	-0.0153215	0.158795	0.0841126	0.16201	0.153086	-0.0395872	0.112484	0.1834	0.168359	0.0851516	-0.125992	0.228726	0.129962	0.119542	0.177275	0.2473	-0.0214909	0.187439	-0.0289043	-0.136893	0.226551	-0.118853	-0.103957	-0.197317	0.0272908	-0.166244	0.229231	0.149984	0.217239	0.0489954	-0.0277498	0.0175561	0.0566011	0.143247	-0.0228586	0.206295	0.0314763	0.0932032	0.107684	0.0151229	-0.121366	-0.0686128	-0.0747072
MGS.igc0162	0.15473	0.00190513	0.076759	-0.058805	-0.0354924	-0.0049119	-0.0861589	0.046273	-0.0505089	0.0399976	-0.0636354	0.173874	-0.00106103	-0.0107017	0.0422198	-0.0320223	-0.00713445	0.0448005	-0.0111339	-0.0226656	0.0786099	0.120753	-0.18061	0.127331	0.104167	-0.0486444	0.179816	0.0649082	0.0466502	0.000724286	0.157366	0.199353	0.0504335	0.0180657	0.0869257	0.0498681	-0.000462284	0.0223875	-0.0414058	-0.0523159	-0.0284639	0.0406131	-0.0868029	-0.0728591	0.00442107	0.0693292	-0.0780221	-0.0160362	0.0651871
MGS.igc0164	0.013886	-0.0252763	0.026878	-0.115608	0.0434631	0.103483	-0.0878783	0.129786	0.0615435	0.183526	0.139238	0.00252365	0.129951	0.00117511	0.0612398	-0.0114311	-0.08402	-0.085567	0.0809519	0.0638855	0.0673093	-0.156216	0.185609	0.0540398	-0.0234181	-0.0130832	0.0699917	0.0710415	-0.129923	0.0795629	0.0627022	-0.0246001	0.0327443	-0.0669373	-0.0188873	-0.0524893	0.015997	0.062895	-0.257953	-0.0288829	0.00495184	-0.0242175	-0.0675186	0.0330292	0.058772	-0.0614037	-0.121238	-0.139416	-0.172109
MGS.igc0166	0.062255	0.10803	-0.0491716	-0.0231756	-0.100625	0.0574269	-0.0427098	-0.0898231	0.205423	-0.113529	-0.0753456	-0.0273209	-0.0264038	0.1105	-0.113373	-0.101118	0.0431837	-0.0117298	-0.0303853	-0.0278463	-0.0444726	-0.038268	0.024023	0.0775077	0.00123523	-0.104755	0.0492615	0.0286093	-0.0337498	-0.00340755	0.0371854	0.0185266	0.0531347	0.00211524	0.0307993	0.087791	-0.0547175	0.118642	-0.0299718	-0.136571	-0.153263	0.0720714	0.0722537	-0.0085636	-0.113279	0.097845	0.0261679	-0.0954847	-0.104467
MGS.igc0170	0.137287	0.2275	0.0612803	-0.0845005	-0.164505	-0.0662546	-0.097349	-0.0651244	-0.051212	-0.157249	-0.235677	0.0677279	-0.0196138	0.235521	0.0673584	-0.0473773	0.0850636	-0.044687	-0.0227973	-0.0385427	-0.00596642	0.0191717	-0.149607	-0.0941511	-0.0859898	-0.012765	-0.0493894	0.0554753	-0.141962	0.0418321	0.0404668	-0.0274342	-0.0651309	-0.0804546	-0.0787888	-0.199733	-0.157991	0.191629	0.0157245	-0.0760048	-0.0234692	-0.0639473	0.0907103	0.0316944	-0.038657	-0.102803	-0.0208997	-0.0525388	-0.0496236
MGS.igc0172	0.188445	0.104224	-0.00941086	0.0881546	-0.075486	-0.0821467	0.0373009	-0.0800674	-0.104726	-0.271733	-0.313359	0.130519	-0.112305	0.0814873	-0.0136537	-0.0229245	0.0319308	-0.14132	0.0257649	0.0286612	-0.0549075	-0.00929235	-0.0877435	-0.0372841	-0.0373032	0.0832111	-0.0270111	0.0547121	-0.076488	0.0232929	0.158482	0.0935883	-0.10232	0.0336336	-0.119961	-0.170299	-0.254457	0.286174	-0.063105	-0.0537913	0.0487156	-0.113999	0.052948	0.000432666	-0.0827817	0.0883706	-0.12415	0.142249	0.141664
MGS.igc0176	0.0652488	-0.0512855	0.095627	-0.0546112	0.123049	0.162498	0.0753869	0.330269	0.0896793	0.00800627	0.0722879	-0.08914	-0.00740487	-0.0760618	0.0602806	0.106556	-0.168913	0.112949	0.0724896	0.0536628	0.11596	0.15607	-0.0272405	0.0318357	0.122465	0.000323071	0.0559721	0.161694	-0.0559362	0.0239056	0.195053	0.0316926	0.130239	0.119431	0.110821	-0.142269	-0.138772	0.1218	0.0458082	-0.128138	-0.216727	0.109145	0.0293129	0.0937995	0.0848794	-0.0344124	-0.0930157	0.0291559	0.0434192
MGS.igc0178	0.0647138	0.0228258	-0.0778832	-0.0404007	-0.126606	-0.114696	-0.101123	-0.0278471	-0.211514	-0.100407	-0.0491235	-0.0676086	-0.219463	0.0352117	-0.0731922	0.131793	0.0362324	-0.014048	-0.0409414	0.0307774	-0.0157078	-0.00702426	-0.250886	-0.0722032	0.173691	-0.00167734	0.0512006	0.107902	0.113359	0.0597922	-0.136751	-0.0104531	-0.0105905	0.00525908	0.0598601	-0.14702	-0.0387178	0.0636884	0.115999	-0.0823146	-0.0252859	-0.0143256	-0.176632	-0.128063	0.0494962	-0.00770369	-0.0929038	0.0814176	0.164506
MGS.igc0179	-0.0219132	0.00709058	0.0518909	-0.0657997	0.0777031	0.011767	0.0579665	-0.0073917	0.1016	0.0266932	-0.0326892	0.140894	0.171488	-0.0420385	0.0174245	-0.153001	-0.0513804	-0.0497739	-0.0673927	-0.0494207	0.100855	0.0114141	0.0223508	-0.00791142	-0.00923964	-0.0233028	-0.0430371	-0.0530812	0.0440431	-0.0243513	-0.0502868	0.0934619	-0.0164444	0.135418	0.0632721	0.115588	-0.0136015	-0.0379418	0.10245	-0.0372434	-0.0704999	0.0460161	0.0166431	-0.106984	-0.199011	0.0602187	-0.0282531	0.0156338	0.0125373
MGS.igc0182	0.180604	0.0498131	-0.11041	0.0345469	-0.030735	-0.107241	0.00224974	-0.138543	-0.0355054	-0.142685	-0.217046	0.172758	-0.0870156	0.0360275	-0.116816	-0.128124	-0.0656973	-0.0552814	-0.077093	-0.104828	0.0213276	-0.0233824	-0.188053	-0.10113	0.0461865	-0.0156361	-0.125491	0.175662	0.0269563	0.0725281	0.123704	0.156249	-0.0426247	0.0463076	-0.0439739	-0.0573924	-0.183339	0.208178	-0.0176004	-0.0190295	0.0713322	-0.0397454	0.0373362	-0.0433838	-0.126081	0.128316	-0.0178207	0.0679161	0.069199
MGS.igc0187	0.106903	-0.0242575	-0.0587145	-0.0592991	0.213028	0.0607625	0.0594101	-0.0292741	0.048349	0.192057	0.126707	0.107136	-0.0649523	-0.0182886	-0.0255698	0.0714631	-0.147579	0.0597737	0.00767935	0.0134242	-8.91003e-05	0.0665223	0.0321785	0.0246573	0.0967145	0.0380441	0.0172015	-0.0221556	0.0194918	-0.02921	-0.00757834	0.0492998	0.00346406	0.100074	0.072715	0.00355312	0.0934072	-0.0861849	0.125772	0.0893945	0.0237659	0.0431997	-0.0535349	-0.129122	-0.0672023	0.184777	0.000354869	0.0761396	0.0856689
MGS.igc0192	-0.0415803	-0.125794	-0.102806	0.105221	-0.117788	-0.126899	-0.0607107	-0.0510208	-0.143653	-0.153535	-0.11231	-0.0637847	-0.0908558	-0.118652	-0.0889511	-0.103035	0.125766	-0.0805456	-0.0458124	-0.108274	0.0230966	-0.116413	-0.0884226	-0.0797328	-0.0279273	0.0400266	-0.0368394	0.0759983	-0.00876183	-0.019091	0.0619697	0.031655	-0.0712402	-0.0447605	-0.127163	-0.133404	-0.0463481	0.101408	-0.147863	-0.151051	0.0438116	-0.163663	-0.109121	-0.000336588	0.124323	-0.119804	-0.0837717	0.158296	0.123853
MGS.igc0193	0.0978402	0.0223144	0.112847	0.0425607	-0.0450153	0.0891466	0.0624462	-0.0771386	-0.0964937	0.0718173	-0.0387117	0.0992087	0	0.0436399	0.114721	-0.132882	-0.0305212	0.0684706	0.135704	0.128008	0.0818535	0.0122926	-0.143885	0.096206	0.0252426	-0.148577	0.117412	0.0241199	-0.0461251	0.081497	0.0111614	-0.055714	0.118226	-0.043044	0.00581153	0.052178	0.00357342	0.0275551	-0.186937	0.098984	0.0590253	0.0421911	0.0805053	0.106325	0.132309	-0.0625836	-0.148966	-0.125682	-0.115563
MGS.igc0195	0.129625	-0.199389	-0.0551555	0.0977517	-0.143193	-0.0864067	-0.0402218	-0.0874276	-0.0847296	-0.130193	-0.145943	0.0962837	-0.0665812	-0.171806	-0.0606774	-0.043358	0.103185	-0.0649979	-0.0441878	-0.0850058	-0.0974901	0.0581611	0.0335859	-0.0786105	0.094017	0.05741	-0.0204634	0.183095	0.0836948	0.125817	-0.0639623	-0.122716	-0.14416	-0.0737932	-0.234142	0.0976738	-0.0706224	-0.00744853	0.0370774	0.0027678	0.113211	-0.227036	-0.0407158	0.0176524	0.0541842	-0.0389704	-0.00835252	0.0467795	0.0516074
MGS.igc0196	-0.0183941	-0.02816	0.0275299	0.144861	0.0179525	0.0956104	0.111624	-0.0474056	0.047629	0.0285183	-0.00120357	0.015474	0.219484	-0.0344571	-0.0218591	0.0704909	-0.0219272	0.0440427	-0.0480434	-0.0775688	0.0213917	-0.0674508	0.00492531	0.110784	-0.0409822	0.122778	0.0710923	-0.00491939	-0.0418938	-0.0878165	0.059848	-0.0765766	0.0523723	0.0412838	-0.000221031	0.192752	-0.0483576	0.12868	-0.119042	-0.103759	-0.0537852	0.00819071	0.0729501	0.13639	0.103779	-0.014756	-0.0978	-0.00798681	0.00543863
MGS.igc0199	0.104537	0.0383349	0.0940344	-0.0547518	-0.0318251	0.0148421	0.244806	0.120159	-0.0385526	0.0320196	0.100907	-0.0672906	0.24924	0.0345824	0.0839346	0.0888767	-0.0345824	-0.0150413	-0.0556755	0.0443744	0.202995	-0.00709382	-0.0217481	0.0326012	0.132378	0.118145	0.0983652	0.0389366	0.0892039	-0.0526426	0.111149	0.0854996	0.0521341	0.111642	0.0220385	-0.192918	0.036715	0.025915	0.00856594	-0.151007	-0.112994	0.0200172	0.00604642	0.0653883	0.108903	-0.0989853	-0.0686232	0.188052	0.250114
MGS.igc0203	-0.0102541	-0.0127609	-0.0084605	0.00298805	0.119164	0.129176	0.0174681	0.124909	-0.013585	0.146955	0.19041	-0.0657465	0.175805	-0.00670091	0.0295488	-0.0684652	-0.0891222	0.0520664	0.200124	0.117957	0.109384	0.0633205	-0.0114236	0.123775	-0.0646338	-0.0664236	0.109172	-0.061613	-0.0407336	-0.153287	0.0358485	-0.0169629	0.104248	0.243927	0.175277	0.0866498	0.00301503	-0.0127838	0.0159031	0.0769851	-0.00853359	0.14084	-0.123504	-0.125448	-0.0218488	0.192638	0.0964535	-0.15412	-0.106952
MGS.igc0204	0.152021	0.274167	0.0851994	-0.018176	0.0116173	0.0494112	-0.055577	0.00975803	-0.0795326	-0.0991484	-0.131219	0.113041	-0.0380206	0.238768	0.108615	0.129242	-0.0807747	0.0685705	0.0428222	-0.00959528	-0.0101881	0.147202	-0.147854	0.12311	-0.026516	-0.05908	0.0720441	-0.0136971	-0.0288136	-0.0428733	0.214639	-0.0174992	0.0288159	0.0290845	0.00871989	-0.0244862	-0.0927772	0.0989582	0.0571895	-0.0269433	0.00773385	0.024531	0.0517942	0.0798908	0.0581463	0.121235	-0.126901	0.129225	0.174254
MGS.igc0205	0.137891	-0.0113714	-0.110099	-0.0149952	-0.01753	-0.138886	-0.0489299	-0.129516	-0.00686613	-0.129404	-0.243743	0.10021	-0.0190103	0.00457215	-0.140294	-0.00988317	-0.029973	-0.0153381	-0.119828	-0.0654232	-0.0404699	0.0917675	0.000866367	0.0439041	0.0480699	-0.153264	0.0197637	0.0831378	0.0556117	0.132089	0.00704218	0.101986	0.00836352	-0.0149631	-0.0324215	0.03676	0.0446896	0.00176662	0.0381079	-0.0276963	0.0645349	-0.0138325	-0.0618722	-0.046468	-0.0172327	0.0147559	0.0138537	-0.130031	-0.112033
MGS.igc0206	-0.0332469	-0.00901552	-0.120528	-0.0644664	-0.127398	0.0232881	0.0242888	-0.0373535	0.0343143	-0.0490507	-0.0182658	0.011825	0.0566272	-0.043431	-0.143212	-0.0760585	0.0350041	-0.147936	-0.00855086	-0.037115	0.0166224	-0.0999668	0.0857371	-0.00766813	-0.056142	0.0495357	-0.00235993	0.0847442	0.051938	0.127493	0.0627552	0.0850485	-0.10558	0.0570031	-0.0647007	0.0761228	0.0709089	-0.104982	-0.154834	0.0345793	0.0420158	-0.0564122	0.0293493	-0.0400553	-0.0428678	0.129142	-0.136972	0.00357109	0.00122742
MGS.igc0209	0.115061	-0.0330435	-0.112105	-0.0797743	-0.115855	-0.0576032	-0.0612711	-0.126361	0.031568	-0.031659	-0.0861393	-0.012415	0.0343797	-0.00866326	-0.126659	0.0381218	0.0871422	-0.151145	-0.0839499	-0.0923685	-0.0723133	-0.122605	0.119642	-0.0694058	-0.0114224	0.0143616	-0.0753325	0.10214	-0.0657528	0.101844	-0.052368	-0.0668334	-0.102279	-0.120463	-0.113626	-0.0617919	-0.0234131	0.140818	-0.137738	-0.102498	0.0287423	-0.154759	-0.129013	-0.0588607	-0.0125942	-0.0745722	0.00615177	-0.106216	-0.129218
MGS.igc0215	0.0508647	0.331773	-0.0127346	-0.115936	0.0226647	0.139451	0.0558995	0.0573352	0.0298115	-0.0436803	-0.0985217	0.135876	-0.085075	0.278758	-0.0196992	0.164475	-0.0378602	0.108596	0.0166604	0.0181329	-0.119449	0.097852	-0.108934	0.0573599	0.0200572	-0.203986	0.0386416	0.0555664	-0.0776212	-0.0223121	0.022827	-0.0232847	0.106705	0.0948534	0.170323	0.217739	-0.0727518	0.125796	-0.0435091	0.0275928	-0.152579	0.141192	-0.0359708	-0.0667692	-0.101189	0.0571495	-0.010924	-0.0896561	-0.106869
MGS.igc0220	-0.0562534	0.159656	0.288377	0.00691485	0.19205	0.0500626	0.079969	0.190207	0.0601391	0.0199179	0.0801037	-0.0551076	0.176075	0.128683	0.285878	-0.00159638	-0.12014	0.266475	0.0949823	0.0768899	0.231269	0.237666	-0.025865	0.232331	-0.150552	-0.115704	0.247136	-0.20288	-0.117267	-0.231496	0.0429314	-0.118984	0.159865	0.179635	0.200986	0.033396	0.0289785	-0.0111215	0.0400051	0.12415	-0.0680652	0.182497	0.0330598	0.0542767	0.0439329	0.0445403	-0.0911735	-0.0872419	-0.0209606
MGS.igc0227	0.0441079	0.176861	-0.0155972	-0.0417469	-0.142381	-0.108803	0.00425596	-0.173242	-0.234024	-0.248859	-0.167119	-0.138706	-0.346485	0.186567	0.0138965	-0.0813574	0.135402	0.00831134	-0.0493742	-0.0589987	-0.139891	-0.0967057	-0.103966	-0.0627328	-0.123974	0.0976927	-0.0792921	-0.0181215	-0.0613424	-0.0523873	0.102043	0.0308207	0.0318594	-0.0732752	-0.0989012	-0.0259506	-0.129331	0.168833	0.0808967	-0.214859	-0.0391697	-0.0805824	0.0772549	0.194847	0.164183	0.0549769	-0.149723	0.225759	0.184048
MGS.igc0228	-0.169283	0.198191	-0.00915336	-0.040896	0.0039695	0.0703332	0.0914734	0.216229	0.0494934	-0.134055	-0.0778559	-0.172186	-0.0337963	0.201683	-0.0255698	0.0828668	-0.00939832	0.0374431	0.04748	0.0902511	-0.0603086	-0.000122894	0.000780346	0.170444	0.120757	-0.153991	0.155883	0.0405996	-0.0163148	0.0535502	-0.0723483	-0.235208	0.15951	-0.0148861	0.12469	0.19397	-0.0318382	0.0637196	-0.0437805	-0.0338958	-0.0913608	0.137128	-0.00241043	0.126468	0.156366	-0.169557	0.0398774	-0.00200982	-0.00236334
MGS.igc0232	-0.0894758	0.00948495	0.127842	0.0034534	0.224191	0.154958	-0.0293716	0.157001	0.0482858	0.140031	0.18203	-0.0621108	0.060429	-0.00595435	0.138975	-0.0163615	-0.175058	0.255915	0.159768	0.147274	0.137386	0.121516	0.0674698	0.188231	-0.0296347	-0.102386	0.20891	-0.0813432	-0.145999	-0.183483	0.152623	-0.144351	0.190311	0.159038	0.258992	0.0627793	0.032099	-0.075824	-0.00403494	0.252233	-0.0758727	0.233479	-0.016393	-0.00716415	-0.0147838	-0.0304928	-0.0237964	-0.061633	-0.0195054
MGS.igc0237	-0.0727653	0.011547	0.0393119	-0.00409101	0.00484017	0.101983	-0.00321736	0.0443742	-0.0735571	0.0156543	-0.02581	0.0513168	-0.0348562	0.0269367	0.054105	-0.0859433	-0.0327815	0.0151192	0.125736	0.142977	-0.0501193	0.0213467	-0.0392526	0.114451	0.0351223	-0.146542	0.147267	0.0466421	-0.123901	0.0449577	0.121949	-0.126937	0.0742854	-0.0958534	0.0283997	0.066735	-0.0660465	0.0249694	-0.16197	0.0744971	-0.151525	0.0382682	-0.00809516	0.0633087	0.038956	-0.186445	-0.06816	-0.0938893	-0.0718491
MGS.igc0238	0.018511	-0.0166567	0.0562223	0.0272639	-0.106246	-0.110396	0.057434	0.00133064	-0.0366193	-0.061172	-0.194119	0.105508	-0.0105613	0.00812827	0.0515922	-0.0767847	0.0822987	0.0360897	-0.089458	-0.0090048	-0.0610244	-0.0682611	0.0619391	0.0698994	-0.0365417	-0.00243017	0.0618013	-0.0179555	-0.0384151	0.0873073	-0.0720625	0.052645	0.0292769	-0.0267227	-0.0909351	0.00818767	-0.0406526	0.104937	0.029191	-0.0578883	-0.0175832	-0.0437804	0.0552754	0.131995	0.125061	-0.0679615	-0.0265368	-0.131329	-0.146527
MGS.igc0239	-0.0856605	-0.0918311	0.0961544	-0.00716874	-0.050863	0.0167507	-0.010303	-0.0336302	-0.0642713	0.0706027	0.0104742	0.106214	0.108082	-0.0796047	0.106246	-0.13182	0.0935855	-0.12187	-0.143473	-0.150172	-0.0193438	-0.000545271	-0.0467156	-0.130822	0.0618544	0.0976777	-0.106761	0.0234407	0.0314235	0.0271181	0.10676	0.0406954	-0.0791838	-0.0559386	-0.0648831	-0.103617	-0.0122288	-0.0172591	-0.0455937	-0.0880822	-0.168551	-0.0710587	-0.0167735	0.0159738	-0.00877234	-0.0740354	-0.0213061	-0.0658932	-0.0924376
MGS.igc0240	-0.0773918	-0.0419569	-0.00380793	-0.0149952	-0.0844379	-0.00756748	-0.0966142	0.0306047	0.0926927	-0.0426387	-0.0337304	-0.0829544	0.204889	-0.0436894	-0.00497819	-0.148248	0.168662	0.0302251	-0.00922012	-0.0692306	-0.0928577	0.00341951	0.0778655	0.0206432	0.0312662	-0.10109	-0.0213152	0.0795	-0.0748454	0.135822	-0.00622796	-0.289947	0.0869579	-0.220571	0.00568421	0.0844666	0.0157517	0.0595918	-0.0172066	0.0128385	-0.0129108	0.0109812	0.0518372	0.122275	0.0985589	0.00593808	0.0121116	-0.145581	-0.149401
MGS.igc0242	0.0448714	0.0472342	0.0681439	0.146771	0.101114	0.113067	-0.02361	0.0399192	-0.121874	-0.0189237	-0.0254253	0.00471446	0.00316839	0.0401333	0.0801036	0.0478954	-0.0548658	-0.0230072	0.111192	0.0605026	0.112939	0.147681	-0.149178	0.0801242	-0.0522301	-0.0637836	0.0803515	-0.0317416	-0.000282667	-0.151252	-0.041064	-0.121007	-0.0372593	0.11973	-0.0554072	0.00499248	-0.0256998	-0.022754	0.107263	0.140304	-0.0442403	-0.0559629	0.0275302	0.0410809	0.0392693	0.0954343	-0.0152732	-0.0582064	-0.0219677
MGS.igc0243	-0.0559172	-0.125333	-0.0748511	-0.0796628	-0.145454	-0.125752	-0.183744	-0.0564294	-0.0876968	-0.138835	-0.168817	0.0722622	0.0593311	-0.119594	-0.0666435	0.00876423	0.172011	-0.171275	-0.088167	-0.0723806	-0.180074	-0.109936	-0.163751	-0.199039	-0.0745353	-0.0450633	-0.163961	0.0574082	0.159086	0.131566	-0.204616	0.0364667	-0.222698	-0.295634	-0.173248	-0.00662319	0.136197	-0.136708	0.0127906	-0.0138186	0.0476121	-0.199474	-0.0129274	-0.0765801	-0.0873125	-0.00350493	0.0166758	-0.0699574	-0.0543907
MGS.igc0244	0.0262782	-0.0255395	-0.101074	0.0133586	-0.0873684	-0.0524369	-0.0133512	-0.110197	0.00551461	0.0039185	-0.0384802	0.0319871	-0.0425782	-0.0484183	-0.109044	-0.0316961	0.0930285	-0.139132	-0.149007	-0.138399	0.132352	-0.249989	-0.0692477	-3.94817e-05	0.0588837	0.0227606	0.00569501	0.151592	0.101856	0.190446	0.108757	0.108843	-0.0885431	0.034405	-0.0015333	0.0426162	-0.111747	0.179846	-0.061997	-0.12028	-0.164942	-0.0789576	-0.271895	-0.244017	-0.153265	-0.0610041	0.192074	-0.0645816	-0.0783052
MGS.igc0248	-0.00572473	-0.0337866	0.0668137	-0.0326124	-0.223611	-0.0437629	-0.00871448	-0.0876802	-0.00725825	0.00526028	-0.0789465	0.0871539	-0.0862768	-0.0128887	0.0669772	-0.0776787	0.135331	-0.0157372	-0.143047	-0.173827	-0.0393416	-0.207047	-0.022737	-0.0517119	0.0167922	0.0800405	-0.0734565	0.0734066	-0.0454647	0.0161293	0.116271	0.0750468	-0.0468637	-0.134634	-0.142078	-0.0662185	-0.0199282	0.0609782	0.0341789	-0.135954	-0.146823	-0.088982	0.131325	0.135742	0.0443158	-0.111622	-0.108497	0.107313	0.0810115
MGS.igc0251	0.175289	0.157171	0.152507	-0.102445	0.0578232	0.180082	0.101953	0.0458809	0.176387	0.0513285	0.00555717	0.0219062	0.102714	0.146723	0.126535	-0.00817294	-0.132675	0.0415821	0.0458162	0.00778929	0.115344	0.0778118	-0.212459	0.127834	0.136851	-0.00408734	0.0848577	0.123553	0.0923374	0.0517825	0.11064	0.0302384	0.13627	0.231109	0.0872481	-0.0470943	-0.0373369	0.0848015	-0.0597773	-0.0662819	-0.0716323	0.118363	0.129136	0.119017	0.063845	-0.0279948	-0.0507469	-0.0126748	0.00451042
MGS.igc0252	0.063289	-0.00876673	-0.204247	-0.00545296	-0.104485	0.00756772	0.0925065	-0.0541144	0.0200268	-0.165549	-0.240849	0.166533	-0.0644311	-0.0101606	-0.194155	0.101878	0.00304819	-0.20256	-0.0221991	-0.00826081	-0.0570135	-0.0878745	0.0323485	-0.0897865	0.00822237	0.0474774	-0.111338	0.118186	0.0365174	0.122598	0.00999209	0.0772519	-0.0988254	-0.118494	-0.195011	-0.0319344	0.0781677	-0.0218453	-0.0101743	-0.0204278	0.0924149	-0.152512	0.0625071	0.061697	0.0143257	-0.049274	-0.0120751	0.01929	0.0349748
MGS.igc0253	0.0409232	0.125502	0.055727	-0.155474	0.0238989	-0.0282792	0.0228727	-0.00399368	0.0343457	-0.0264811	-0.0691921	0.0507877	0.0428131	0.120453	0.105041	-0.00380237	-0.0142307	-0.0291101	-0.0187253	-0.0198913	-0.046978	0.0642784	0.0771406	0.0315671	-0.0947035	-0.0027048	0.0603193	-0.125109	-0.160204	-0.204926	0.124259	-0.167968	-0.0497204	0.0844772	-0.0778142	-0.195058	-0.170866	0.136536	0.101597	-0.00354543	0.0171289	-0.107973	0.0245852	0.0431788	0.058773	0.0562686	-0.223564	0.0311759	-0.0120802
MGS.igc0254	-0.0888728	0.00309356	-0.0937872	-0.0941661	-0.140977	-0.0304756	-0.0480653	-0.0159684	0.0239762	-0.10856	-0.0670384	-0.0694533	0.1137	0.0107937	-0.0387292	-0.173685	0.140618	-0.26465	-0.0276383	-0.0140487	-0.0701533	-0.297452	-0.0712984	-0.0727759	0.157815	0.0684621	-0.0804084	0.249617	-0.0295375	0.226167	0.045305	0.0429528	-0.209029	-0.0361814	-0.234862	-0.0726074	-0.0271405	0.116228	-0.164633	-0.234572	-0.00186634	-0.232001	-0.0225006	0.0120502	-0.00786873	-0.0363765	0.00948733	0.0820666	0.0739671
MGS.igc0255	-0.00870166	-0.0219102	-0.0988834	-0.10224	0.0580546	-0.112622	0.0175405	0.056774	-0.0503516	-0.0250315	-0.0100481	-0.0983103	0.0675922	-0.00152405	-0.0601909	-0.0228073	0.00254008	-0.0911266	0.167445	0.142785	-0.00953064	0.137948	0.0868917	0.0536466	-0.101253	-0.183077	0.0557766	-0.132374	-0.131087	-0.0673793	-0.0103175	-0.146521	-0.037665	-0.0512533	-0.0228382	-0.0291039	-0.0259425	0.0773501	-0.0953834	0.0638665	0.0288136	-0.0691318	-0.125149	0.0134201	0.104488	-0.158582	-0.0921459	-0.0255141	-0.0508625
MGS.igc0258	-0.102531	-0.0190471	-0.171314	-0.0344546	-0.16237	-0.0323326	-0.131142	-0.152656	-0.0147056	-0.132133	-0.116165	0.0175636	-0.274308	0.00227072	-0.185091	-0.039715	0.128863	-0.0418405	-0.000611716	-0.0505729	-0.132345	-0.0541477	-0.0272857	-0.104239	0.0191617	-0.0531066	-0.136093	0.0969015	0.0503254	0.118161	0.0395556	0.15071	-0.0492567	-0.252061	-0.0536811	-0.0665749	0.101685	-0.084007	-0.0134434	-0.0476273	0.0437462	-0.033259	-0.0130092	-0.019742	-0.0199778	0.0842545	0.0897976	-0.0180459	0.0190048
MGS.igc0261	-0.0300395	0.0544252	0.0694889	-0.0801949	-0.0194033	0.115192	0.0456179	-0.0198437	-0.0584692	-0.0387515	-0.00318455	-0.0559932	-0.340822	0.0477805	0.020017	0.00925096	-0.0583696	0.198615	-0.0507818	-0.0797927	0.0494576	0.0917774	-0.0902092	0.0365205	0.00108095	-0.0513422	0.034362	0.0487929	0.0531261	0.0367717	0.0621631	0.184028	0.29136	0.0189701	0.181401	-0.00756602	-0.0675007	0.0981813	0.0390133	-0.0969502	0.0239116	0.22158	0.0429289	0.0632574	0.0373363	0.0676775	-0.107167	-0.00914834	-0.00567006
MGS.igc0263	0.195371	-0.0749747	0.0511191	-0.0801029	-0.156173	-0.0553999	-0.0892784	-0.0556727	0.112596	0.0393749	-0.0379808	0.0975199	-0.0782039	-0.04269	0.0568043	-0.0826128	0.0324228	-0.0950122	-0.0574447	-0.0496522	0.0167721	-0.128144	-0.0450256	-0.0682932	0.106536	0.128942	-0.0431664	0.186032	0.0411728	0.145216	0.0622696	0.213262	-0.0860467	0.0174808	-0.0741768	-0.0832657	-0.0737688	0.12288	-0.1293	-0.116303	0.0287308	-0.0260022	0.0688369	-0.108598	-0.220905	-0.0261205	0.0520915	-0.010789	-0.032782
MGS.igc0264	0.156173	0.323714	0.101509	-0.133224	0.0338346	-0.0282966	0.122603	-0.0430948	0.0212907	-0.195138	-0.323335	0.160725	0.0334725	0.296152	0.113201	0.155831	-0.0984547	0.0687769	-0.00581878	-0.00833317	-0.103577	0.0889866	-0.134479	-0.0666263	0.0792873	-0.0776484	-0.106695	0.0801	-0.144398	0.0746187	0.214266	0.00533503	-0.00476392	0.0873133	-0.0352627	-0.0241311	-0.0616916	0.107334	0.0661313	-0.0312053	-0.0915473	-0.000196899	0.0952735	0.0541396	-0.0427541	0.0202785	-0.165236	0.109742	0.0773857
MGS.igc0266	0.00515115	-0.097624	0.0345636	-0.0495932	0.0714872	0.0115883	0.134661	0.0630628	0.087653	-0.0776328	-0.0550514	-0.106025	0.128439	-0.0752809	-0.0113283	0.0296767	-0.0503568	0.0234878	-0.0195196	-0.0330929	0.159634	0.0390215	0.0419608	0.152365	-0.0188522	0.00539555	0.125111	-0.092342	0.0207375	-0.0528667	-0.0290901	0.0223368	0.0467265	-0.0188625	-0.0579256	0.0220345	0.049846	0.00080905	-0.0645798	0.00589643	-0.00480776	-0.0413343	-0.0104721	0.161075	0.218512	-0.171317	-0.0817468	-0.100586	-0.13716
MGS.igc0268	0.094897	0.249943	0.052994	-0.00502435	-0.00790068	-0.0342464	0.0118206	0.0107054	-0.115659	-0.22817	-0.254539	0.0843621	-0.0297088	0.236543	0.0953486	-0.0374434	-0.0127723	-0.05308	0.11615	0.0528099	0.039789	0.0237615	-0.106592	0.068021	0.0619022	-0.0683312	0.0342254	0.116132	-0.0546272	0.147578	0.181899	0.0361901	0.00720688	0.0471636	0.0027794	-0.144967	-0.236369	0.262017	-0.0739008	3.86376e-05	0.0101001	-0.0026357	0.024749	0.0315692	-0.0154217	0.150651	-0.0930306	0.182905	0.189005
MGS.igc0274	-0.030982	-0.07881	-0.0557727	-0.0177405	-0.157061	-0.00557015	-0.187343	-0.0941303	0.0151786	-0.0168643	-0.0129156	0.0206105	-0.0391573	-0.0605172	-0.0756571	-0.0110425	0.114169	-0.0650295	-0.0425176	-0.0209701	-0.0526333	-0.017586	-0.155393	-0.0864177	0.060577	-0.0452144	-0.0805831	0.184326	0.0779286	0.17769	-0.125446	0.0566934	-0.124583	-0.116938	-0.106269	-0.0273167	0.0326911	0.0209279	0.00605693	-0.0313359	0.0255124	-0.116564	-0.045926	-0.0822432	-0.081262	-0.0445884	0.0603446	0.047458	0.111409
MGS.igc0275	0.152248	-0.0910665	-0.000542042	0.0431679	-0.159426	-0.106835	-0.0292606	-0.0359273	-0.0406246	-0.0557062	-0.104238	-0.0139854	-0.0401329	-0.0660422	-0.0199128	-0.0676617	0.0447055	-0.245861	-0.0605305	-0.0304681	-0.0908483	-0.109701	-0.0190232	-0.0227908	0.0305503	-0.0573288	-0.0408209	0.092853	0.0618427	0.187534	-0.0715555	0.015772	-0.118027	-0.0270927	-0.150315	-0.166402	0.0701805	0.015792	-0.0528556	-0.200473	0.0127058	-0.136709	-0.0181711	-0.0169112	-0.00581494	-0.055417	0.0440159	0.0353526	0.00921672
MGS.igc0276	0.0681181	-0.0993935	-0.0509856	-0.00152793	-0.143188	-0.0777535	-0.0915755	-0.0473315	-0.023459	-0.0669274	-0.120022	0.0700748	-0.0928279	-0.0624854	-0.0317721	0.0144503	0.128109	-0.00101347	0.0228864	-0.0610745	-0.0978788	-0.0704538	-0.201067	-0.0485331	0.0317331	0.103534	-0.0358574	0.107152	-0.0073425	-0.0226004	0.0766786	0.11087	-0.0719023	-0.0860752	-0.0345908	0.0961235	-0.0503144	0.0922055	-0.114273	-0.0775296	-0.0851584	-0.0760751	-0.109741	-0.067554	0.00427224	-0.122167	-0.0239877	0.108843	0.082347
MGS.igc0277	0.0616468	-0.073274	-0.0698362	-0.0432201	-0.106211	-0.0983337	0.0299805	-0.0103264	-0.00743501	-0.130955	-0.052463	-0.0691164	-0.0906489	-0.10232	-0.0558667	-0.100814	0.0264052	-0.015632	-0.0191638	-0.0266501	-0.0702841	-0.0612696	-0.0684732	-0.0862222	0.117259	0.0344211	-0.0302921	0.203267	-0.0264566	0.14084	0.121708	0.00953275	-0.0666604	0.00207669	0.00484927	-0.0809837	-0.251894	0.274183	-0.0391334	-0.0444706	-0.0125739	-0.0522437	-0.131656	-0.143523	-0.0955025	0.0516157	-0.0566574	0.077594	0.0904738
MGS.igc0279	0.121988	-0.138773	0.00821933	0.127595	-0.0319472	-0.00445612	0.0692548	-0.138309	-0.0206199	0.0402681	0.0433593	0.0116645	-0.0412169	-0.137562	0.00611599	-0.25035	-0.0345813	-0.169799	-0.0610633	-0.0570131	-0.019541	-0.247977	0.124485	0.0450634	0.0344469	0.0319682	0.0168873	0.0419	0.0012395	0.0708176	0.0603194	-0.0319262	-0.109992	0.045225	-0.190543	0.0607152	0.0150869	-0.0227102	-0.103652	-0.0840096	-0.0509365	-0.162937	0.01443	0.0536967	0.00748549	0.0151752	0.0263369	-0.0179303	-0.0292573
MGS.igc0281	-0.185807	0.0310051	0.0271788	0.0236681	-0.107801	-0.0462747	0.120688	-0.0220936	0.0501863	-0.0213941	-0.129607	0.176049	0.0568772	0.0387826	0.0090661	0.0230538	0.0902177	0.0109912	-0.00303717	-0.0270397	0.038563	0.0227842	-0.0938016	0.043744	0.053124	-0.189298	0.0801141	0.0186547	0.0748683	0.113484	-0.0658627	0.162654	0.003122	-0.00250238	0.0715363	-0.0449523	0.117017	-0.149274	0.030879	-0.0952767	-0.142138	0.0122287	-0.0848487	-0.0659982	0.0329946	-0.00866959	-0.174712	-0.00244943	-0.011245
MGS.igc0282	-0.0640224	-0.0692515	0.0568292	0.00772478	0.0938559	0.158027	0.0363945	0.0856046	0.0635117	0.1143	0.0648721	-0.0617749	0.0168981	-0.0462295	-0.000452563	-0.000760244	-0.118876	-0.036992	0.160008	0.171445	0.0742296	0.0835306	-0.0932328	0.187089	0.00789336	-0.108968	0.166887	-0.033536	0.0611022	0.0227639	-0.0853019	-0.0637487	0.075367	0.014476	0.0380904	0.0761991	0.194157	-0.113423	-0.132729	0.0285446	-0.0406398	0.0471509	-0.0583234	0.0867807	0.124437	-0.115158	0.0106676	-0.154991	-0.139462
MGS.igc0283	-0.0216589	0.146397	0.0649742	0.0740874	0.0159109	0.12453	0.0720622	-0.0290121	-0.0120914	-0.0119361	0.0934998	-0.129619	-0.0446021	0.145185	0.0482737	0.0045849	-0.028628	0.120754	0.110954	0.052837	0.0452788	0.0648603	-0.0451121	0.117012	0.0889164	-0.120613	0.106548	0.0638211	-0.0198247	0.0487208	-0.0460221	0.0645088	0.120323	-0.0242537	0.0577256	0.119628	-0.0149017	0.034383	-0.0132012	-0.0290955	-0.13322	0.0565842	0.00430703	0.0824348	0.0615185	0.139097	-0.0536148	-0.150158	-0.169398
MGS.igc0286	0.0715979	0.134986	0.234213	-0.0218111	0.14933	-0.0204767	0.0344129	0.0793949	0.0680891	0.0758979	-0.0228689	0.079575	0.211226	0.124972	0.185098	0.0570183	-0.137673	0.174133	-0.163991	-0.127285	0.0785095	0.0865876	-0.0166791	0.134517	0.00560432	-0.0749145	0.0742254	-0.0431866	-0.104366	0.0188496	0.0552006	-0.135749	0.0860511	0.0380322	0.027613	0.150008	0.023076	-0.0695801	0.052874	0.0946149	-0.026181	0.0313858	0.0960607	0.11465	0.102155	0.00800163	-0.181699	-0.125319	-0.157127
MGS.igc0288	0.110736	0.0090436	-0.194986	-0.0405033	-0.172232	-0.124158	-0.102655	-0.158805	0.0197696	-0.234808	-0.324882	0.188591	0.0444126	0.0195878	-0.161579	-0.0224657	0.158483	-0.236966	-0.00320783	-0.0069993	-0.199857	-0.167198	-0.114096	-0.107195	0.090469	0.0122398	-0.157287	0.0987056	-0.104589	0.12317	-0.0507396	-0.00885651	-0.224106	-0.140918	-0.193591	0.0576669	-0.0995893	0.0918349	0.0050561	0.00220245	0.137571	-0.197632	-0.0346964	-0.0756551	-0.1457	0.151906	0.127854	-0.0736935	-0.0441025
MGS.igc0290	-0.00324116	-0.0939901	0.0123932	0.0831668	-0.20777	-0.0725043	-0.040773	-0.0633614	-0.0488891	0.00338709	-0.00571443	-0.0314974	-0.199543	-0.0481546	0.0779417	-0.173667	0.135647	0.0144546	0.00303425	0.00511591	0.0211697	-0.210162	0.000762899	0.0500214	-0.0676507	0.211811	0.10104	0.00313388	-0.0113665	-0.0497032	0.130948	-0.100532	-0.0234683	-0.0138968	-0.1375	-0.0193641	-0.0728381	0.108144	-0.0480367	-0.0298773	-0.00337999	-0.124242	0.0721553	0.189272	0.215682	-0.0688699	-0.0847988	-0.00357217	-0.0314987
MGS.igc0292	0.0811643	0.0235583	-0.0975244	-0.08826	-0.0771169	-0.147493	0.00768936	-0.0782027	-0.169282	-0.139218	-0.238147	0.125579	0.00114523	0.0141426	-0.127223	-0.00579082	0.0668305	-0.0989919	-0.109641	-0.108675	0.0359538	0.0387535	-0.116813	-0.0470269	-0.0586054	-0.132259	-0.000424283	0.116837	-0.00116896	0.0312634	-0.0132814	0.0449823	-0.0169307	0.086661	0.015051	-0.121164	-0.169512	0.19698	0.0459469	-0.0719673	-0.0871268	-0.0279818	-0.121826	-0.151775	-0.0883086	0.0239487	-0.136778	0.0351501	-0.0282133
MGS.igc0294	-0.0422106	0.0847772	0.0185835	-0.0377201	0.0738457	0.0331677	0.0319201	0.0221802	-0.0783984	-0.172385	-0.202674	-0.0580663	-0.0443624	0.0932331	0.00746825	0.112532	-0.0287067	0.0133098	0.0999565	0.0864686	0.11968	0.0659346	-0.113404	0.101	0.00970126	-0.0602245	0.0969633	0.0208033	0.00232309	0.0156839	-0.125517	0.0443452	0.0157178	0.00190879	0.0264165	0.0508085	-0.0528903	0.146871	-0.0584434	-0.197611	-0.0992429	0.0121903	-0.0228644	-0.0179599	-0.0108767	-0.131508	0.120267	-0.0475499	-0.0310102
MGS.igc0295	0.0382709	0.0365574	0.116199	0.0395689	-0.0396082	0.00331453	0.0585031	-0.0363288	0.0267796	0.0848807	0.00542092	0.0578438	-0.0389599	0.0610629	0.105906	-0.0413837	-0.0151306	0.10221	-0.0855946	-0.0689072	0.141004	-0.0449619	0.00210455	0.0104187	0.0672709	0.0146537	0.0465292	0.0964019	0.0282209	0.115678	0.0683224	-0.0489833	0.111245	0.0746556	0.096509	0.0202584	-0.0957952	0.120563	-0.086348	-0.0610562	-0.0503954	0.0980835	0.0295814	0.0760955	0.103363	-0.00744662	-0.12572	0.0367541	0.0639588
MGS.igc0299	0.0815149	0.0708137	-0.109847	-0.0331711	-0.147403	-0.00890292	-0.143268	-0.0341531	0.0114435	0.0177944	-0.021694	0.0344104	0.0295716	0.091443	-0.136674	-0.0836269	0.103127	-0.0658637	0.00512981	-0.0423607	-0.0505536	0.0529732	-0.18143	-0.0200257	0.21101	-0.243623	0.00479884	0.267455	0.143469	0.234039	-0.097721	0.0534256	-0.0697667	-0.0457866	-0.0603663	0.0323052	0.205678	-0.147683	-0.0465422	0.035577	-0.013844	-0.0636319	-0.0298192	-0.0572822	-0.0150537	-0.016302	0.119285	-0.06528	-0.0518921
MGS.igc0301	-0.0092436	-0.0620521	0.0118595	0.0726006	-0.201434	-0.16402	0.0841366	0.0333732	-0.0791388	-0.0804364	-0.101099	0.0694267	0.0990429	-0.0747616	-0.0205311	-0.106912	0.149523	-0.161729	-0.0439966	-0.0383067	-0.00719698	-0.121642	-0.114957	0.015502	-0.143347	0.113811	0.0362616	-0.0947894	-0.0316509	-0.11205	0.0279422	0.145883	-0.0918684	0.0116609	-0.123564	-0.112074	0.0115752	0.0489741	0.0827032	-0.301397	-0.139818	-0.111858	-0.00658536	-0.0245675	-0.0771729	0.00481538	-0.117951	0.120857	0.142184
MGS.igc0307	0.0290712	0.172843	0.03631	0.100422	0.0473198	0.0235927	0.11394	0.0323789	-0.0875431	-0.0545931	-0.0815629	0.0390474	-0.0137297	0.174758	0.053855	-0.208307	-0.0320051	0.160148	0.0691017	-0.0124093	0.0821227	0.0666328	0.0600313	0.176845	-0.132101	0.0476818	0.134537	-0.205149	-0.233114	-0.227556	0.18109	-0.122095	0.12268	0.165276	0.0373714	-0.0868692	-0.198827	0.188208	0.0620675	0.0730658	0.0323825	0.0620834	0.0712896	0.145618	0.141624	0.073533	-0.175793	0.0219466	-0.0257847
MGS.igc0308	0.0664434	-0.109515	0.0370607	-0.0247698	-0.11908	-0.0628762	-0.0594583	-0.0920688	-0.0196777	-0.0172061	-0.00890016	-0.00453441	0.0385866	-0.102331	-0.00111172	-0.0420953	0.0705087	0.0858838	-0.179384	-0.158744	0.045873	-0.0419472	0.0237992	-0.0445854	-0.066914	0.0404824	0.0216145	0.0850679	0.129425	-0.034228	0.0803441	0.0673714	0.0107066	-0.0626223	0.063895	-0.0386712	-0.0645162	0.136757	-0.192728	-0.115863	-0.00947198	0.0320359	-0.0483584	-0.081635	-0.0745211	-0.094826	-0.0478736	0.0500096	0.0556131
MGS.igc0310	0.0202762	0.00453185	-0.095833	-0.052302	-0.163287	-0.082423	-0.0977741	-0.0417293	-0.0899092	-0.0571969	-0.012351	-0.132298	-0.108855	0.0315242	-0.15038	0.0098903	0.0833865	-0.126874	0.0183823	-0.0127739	-0.165417	-0.058726	-0.00326244	-0.104197	-0.021188	-0.0828662	-0.11624	-0.0468032	0.0407115	0.0453334	-0.142447	0.0595742	-0.0595733	-0.219734	-0.075908	-0.0735834	0.169257	-0.146885	0.0232788	-0.161765	-0.0774335	-0.0975382	-0.127547	-0.0268357	0.0523795	-0.0551873	-0.115141	0.111259	0.103061
MGS.igc0311	0.0678672	-0.149698	-0.155795	-0.0004548	-0.0946542	-0.0822154	-0.0435627	-0.105675	-0.084198	-0.099519	-0.203134	0.0294258	0.0200728	-0.119763	-0.161054	-0.0935959	0.037124	-0.0871575	-0.0722126	-0.0458639	-0.00520551	-0.0605821	0.0686084	0.0555127	-0.000404462	-0.0521819	0.0255478	0.048282	-0.00163011	0.0797448	0.0228803	0.0687824	-0.0313937	-0.0885286	-0.122709	0.0452961	0.0567601	0.0287122	-0.144556	-0.0340743	0.14817	-0.122496	-0.0939389	0.0383183	0.0927302	-0.063357	-0.0562724	-0.114875	-0.140592
MGS.igc0313	-0.0437151	0.00227783	-0.0498937	-0.0975384	-0.101441	-0.0120293	-0.0494254	-0.125632	-0.0188981	0.0167738	-0.0417213	0.0804312	-0.114613	0.0162705	-0.00498248	0.0403153	0.0645737	-0.0478601	0.0723932	0.0964387	-0.0862064	0.0528558	-0.00790549	-0.059317	0.0166583	-0.0475292	-0.00800701	0.0161874	0.0787845	0.0629077	-0.0372647	-0.0723177	-0.0379036	-0.0883749	-0.051285	0.0261647	-0.09195	0.0541634	-0.0213223	-0.0748422	-0.1156	-0.0534772	-0.0409311	-0.000362936	0.0508907	-0.0185293	-0.0929879	-0.028174	0.00358959
MGS.igc0322	0.168823	0.213495	0.114883	0.020688	0.0061107	0.038235	0.111517	0.0274394	-0.000585072	-0.0620731	-0.0629578	-0.0440528	0.0214396	0.20441	0.107361	-0.023308	-0.045713	0.0350579	0.0925275	0.0618331	0.0470558	0.0215088	0.0633413	0.0975893	-0.0463523	-0.0291125	0.0844509	0.0231167	-0.187465	-0.0626254	0.0442814	-0.1151	0.0643978	0.159665	0.0710767	0.00477042	-0.083202	0.167439	0.000504449	-0.176375	-0.0921478	0.0581086	-0.0743667	-0.0203749	-0.040126	0.0367007	-0.0516118	-0.109954	-0.0979965
MGS.igc0324	0.0357541	-0.0591958	-0.00458461	-0.12388	-0.204428	-0.0753013	0.00161224	-0.115672	0.058074	-0.0546286	-0.0721941	0.068944	-0.0500333	-0.067317	-0.00510373	-0.259569	0.15397	0.111288	-0.1373	-0.132496	0.0145915	-0.0958144	-0.0656988	0.0165272	0.0483414	0.0933399	0.00864873	0.059467	0.0123785	0.0759213	0.133631	0.126031	-0.017141	0.0546866	-0.0302324	-0.0400135	-0.0201518	0.02211	0.0231379	-0.0388088	0.0350266	-0.0373051	0.0181136	-0.0147289	0.000177634	0.0662193	-0.178279	0.0874756	0.0726396
MGS.igc0328	0.125494	0.0301414	0.0718597	-0.0163584	-0.0586052	-0.0525272	0.0570037	-0.00354838	-0.0240314	0.0183332	0.00617798	-0.0453968	-0.03274	0.0472456	0.0719575	-0.0349712	-0.0152405	-0.00180449	-0.0862749	-0.0519345	0.0378276	-0.134568	0.130413	0.0595394	-0.0164719	0.0302466	-0.0056007	-0.0240144	-0.00170215	0.0965186	-0.040978	-0.118954	0.0733168	-0.0925969	-0.0181434	0.104025	0.0956529	-0.0406414	-0.0331377	-0.0418779	0.00259476	0.0333737	0.0863022	0.121583	0.0879924	0.0596888	-0.0635045	-0.0453509	-0.0579495
MGS.igc0329	0.198507	-0.0342213	0.0366884	-0.0495295	0.117878	0.119299	-0.020428	0.121532	0.131601	0.188672	0.0717924	0.0873368	0.0718167	-0.0320051	-0.00588332	0.121639	-0.0975392	-0.026165	0.22017	0.0683941	0.0448635	0.066344	-0.112729	0.190849	-0.0136728	0.0355617	0.0903854	-0.0923768	0.0109964	-0.0697266	0.026485	-0.100855	-0.0472242	0.0750068	-0.0199224	-0.0154782	-0.0222158	0.10329	-0.00943015	-0.0238358	0.10462	-0.0714085	-0.0703095	0.048991	0.103873	0.0294717	0.0308566	-0.0867099	-0.0890663
MGS.igc0330	0.0792626	0.1183	0.159393	-0.0700285	0.0602172	0.114005	0.0270524	-0.0105787	0.0500374	-0.000561046	-0.0379147	0.0567488	0.0456905	0.111066	0.19146	-0.049929	-0.0954882	0.108106	0.101584	0.138473	0.180932	0.141969	-0.0874169	0.129832	-0.160991	-0.0711794	0.111062	-0.147383	-0.00972694	-0.223325	0.0597058	0.00262826	0.119947	0.128478	0.0763449	-0.0896224	-0.0683307	0.0681389	-0.0486212	0.0108616	-0.0710615	0.115609	0.0944493	0.0871602	0.0439866	-0.0117933	-0.205235	0.063038	0.0395967
MGS.igc0335	-0.0455813	0.0758509	0.027657	-0.054516	-0.00541246	0.0448079	0.0872481	0.0855537	-0.0723703	0.0250277	0.0041672	0.0390124	0.0154205	0.103076	0.0295746	0.0368903	-0.0195443	0.110789	-0.0483818	-0.0448062	0.0229504	0.132042	-0.0464582	0.105144	-0.113418	-0.0825379	0.0429936	-0.0724778	-0.0827535	-0.00110593	-0.0985987	-0.0070179	0.174578	-0.00776222	0.112443	0.0801874	0.0594398	0.0128902	-0.140067	-0.0787686	-0.00100026	0.103086	-0.0565886	0.0501459	0.0605471	-0.0085556	-0.0601521	-0.0892446	-0.102024
MGS.igc0342	-0.13074	-0.113487	-0.100177	-0.0461632	-0.271361	-0.168166	-0.13044	-0.0792767	-0.127834	-0.100465	-0.0457822	-0.0425359	0.00857585	-0.11969	-0.122711	-0.113822	0.234222	-0.111783	-0.0660804	-0.0870429	-0.093317	-0.104643	-0.176055	-0.0429417	-0.0134202	-0.0449904	-0.026139	0.0986758	-0.0720889	0.0119784	-0.0383912	-0.00977496	-0.036605	-0.143955	0.0103593	-0.0883525	0.0471995	0.0156161	-0.0244222	-0.206418	-0.0348129	-0.0298389	-0.123866	-0.173014	-0.115087	-0.0185194	-0.00172545	0.0317071	0.072972
MGS.igc0343	-0.0980086	0.0586245	-0.0501619	0.0252364	-0.156014	0.118958	-9.29062e-05	0.12165	0.0838295	-0.0978239	-0.110797	0.055977	-0.0670232	0.0470394	-0.102905	-0.0276938	0.110155	0.0999336	-0.0149628	-0.0650381	-0.00264682	-0.0502341	-0.127882	0.189358	0.13625	-0.0442917	0.118326	0.152913	0.0662904	0.183624	0.119989	0.076433	0.142905	-0.0267207	0.108852	0.163236	0.0332802	-0.00418804	0.0271386	-0.0308843	-0.101112	0.130829	0.0414328	0.0702944	0.0346469	-0.0123964	0.0224676	-0.0286249	-0.0180357
MGS.igc0344	0.165673	-0.07229	-0.0549507	-0.0868066	-0.169107	-0.0427419	-0.0962243	-0.0381521	-0.078975	-0.065576	-0.111054	0.120977	-0.151043	-0.0879031	-0.0674443	-0.00532284	0.0990815	-0.157019	-0.00171948	-0.0289942	0.0101501	-0.0323669	-0.171963	-0.00303606	0.0197693	-0.0104047	-0.0129027	0.0788817	-0.00785161	0.0258135	0.049332	0.124296	-0.111374	0.0154963	-0.11463	-0.088987	-0.0535508	0.106112	-0.0464462	-0.13044	0.0646603	-0.0945528	0.00357098	-0.137401	-0.199349	0.111514	-0.00285176	0.105271	0.129347
MGS.igc0347	0.178012	-0.0511397	-0.153517	-0.0272639	-0.0622235	0.0253733	-0.0417054	-0.00798385	0.0251758	-0.0540542	-0.0845971	0.117697	-0.0306277	-0.060962	-0.149346	0.0152049	-0.0320051	-0.117292	-0.0650944	-0.080096	0.00723555	0.0209134	-0.167476	-0.0745233	0.0629011	0.0692984	-0.059368	0.158837	0.00942634	-0.0175622	0.0558981	0.0848743	-0.0774602	0.010588	-0.0637676	-0.0673079	-0.0638577	0.115826	-0.15352	-0.0504564	0.0545689	-0.0804202	-0.0198242	-0.0757299	-0.0721581	0.120761	-0.0997348	0.0527505	0.073285
MGS.igc0351	0.0675067	0.140196	0.0877034	-0.178367	0.0411594	0.105648	-0.0342875	0.00905539	0.206616	0.0763945	-0.05714	0.154658	-0.0327066	0.135479	0.0265634	0.106195	-0.0129645	0.126062	-0.0569129	-0.0611546	0.0226088	0.243119	-0.0933069	-0.0454991	0.0186892	-0.0982716	-0.0395191	0.00402237	-0.0208607	-0.0591281	0.0945542	0.00024313	0.120692	0.0374893	0.120278	-0.0921526	-0.0114784	-0.0212756	0.11028	0.147028	-0.00865338	0.129749	0.0514378	0.0349067	0.0036197	0.0130592	-0.0496913	-0.0752597	-0.0767154
MGS.igc0353	0.0523315	0.0330741	0.170907	0.0481939	-0.00167776	0.174595	0.116201	-0.0235211	-0.177474	0.0117741	0.0263477	-0.141936	-0.0824171	0.0803116	0.177504	0.0353769	-0.0955606	0.0600327	0.184681	0.165728	0.0506649	0.00486623	0.0723053	0.141251	0.023472	-0.00509977	0.126309	-0.0233115	-0.0961607	-0.00193059	0.0361682	-0.126714	0.138566	-0.0215117	-0.000365838	-0.127264	0.0227231	0.0246389	-0.010927	-0.0675465	-0.000179811	0.0015402	-0.026362	0.257561	0.350611	-0.200119	-0.162811	-0.0195525	0.00205101
MGS.igc0355	0.0324942	0.0357477	-0.0711719	-0.099825	-0.263201	-0.22251	-0.0216616	-0.155945	-0.00321357	-0.167722	-0.204199	0.0736	-0.0211333	0.0507873	-0.0587148	-0.188435	0.218556	-0.0803174	-0.106739	-0.143714	-0.121625	-0.166647	-0.0810923	-0.141013	0.0185077	0.00744903	-0.124523	0.0941685	0.0173804	-0.0314649	0.115436	0.111448	-0.0924643	-0.0477668	-0.160136	-0.0336942	-0.127191	0.161016	0.0311324	-0.126633	-0.167273	-0.152797	0.00496475	0.0341567	-0.031549	-0.0561441	-0.031023	0.115424	0.0751441
MGS.igc0356	0.0233035	-0.0615791	-0.124499	-0.0136354	-0.156569	-0.0683455	-0.00138166	-0.170024	-0.0308345	-0.0397832	-0.0821953	0.094753	-0.0306094	-0.0402905	-0.135747	-0.145703	0.0836804	-0.0788956	-0.0490025	-0.07228	-0.00848634	-0.084872	-0.115804	-0.0755542	0.0576276	-0.00562451	-0.0464512	0.113264	0.0617656	0.0134772	0.0274295	0.149799	-0.0671173	0.00719962	-0.120326	-0.0525686	0.0415163	0.00418766	-0.1052	-0.144774	-0.108149	-0.11291	-0.064295	-0.0478762	-0.0188596	-0.0718943	-0.00222587	0.0792924	0.0883351
MGS.igc0359	-0.0101204	-0.0880281	-0.115418	-0.138139	-0.322032	-0.11129	-0.146103	-0.165005	0.0125883	-0.134296	-0.144403	-0.0634569	-0.134128	-0.0599478	-0.106808	0.00190066	0.182384	-0.15113	-0.0251731	-0.0990989	-0.249159	-0.15599	0.0335313	-0.147119	0.0226545	0.0156353	-0.155851	0.0701189	-0.0608429	0.0796532	0.0437016	-0.0739389	-0.103983	-0.255935	-0.197605	0.0127596	0.0325059	0.00523549	-0.119648	-0.127697	0.105619	-0.163159	0.0511536	0.0912456	0.0403155	-0.0241196	-0.0734799	0.0330623	0.0165254
MGS.igc0360	-0.0905541	-0.155932	-0.179195	0.00504728	-0.325173	-0.0521746	-0.0307785	-0.0441891	-0.00804763	-0.0205365	-0.0351178	0.0702617	0.0572576	-0.154218	-0.176636	-0.0216228	0.257228	-0.16074	-0.103994	-0.0810499	-0.0100255	-0.216569	-0.00807319	-0.125255	-0.0456747	0.117766	-0.0799329	0.119955	0.121813	0.114272	-0.0744046	0.0672801	-0.170915	-0.0389463	-0.197187	0.0485771	0.0338239	-0.00733897	-0.0132289	-0.0536017	0.0383133	-0.19953	-0.0106202	-0.0327231	-0.0867254	-0.0988139	0.06759	0.0203269	-0.00831726
MGS.igc0366	-0.00156434	-0.153961	-0.00700125	-0.0395204	0.00727556	0.0262904	0.0109074	0.00756173	0.104514	0.218648	0.075825	0.133455	0.158863	-0.158988	-0.0424349	-0.00463217	-0.0665028	0.00851488	-0.208315	-0.155494	-0.0219433	-0.194818	0.168335	0.00780068	-0.0547482	0.0560698	0.0522662	0.0613131	-0.0736169	0.00929191	0.0882732	0.0290132	0.0498336	-0.069053	0.0176564	0.0764075	-0.0882317	0.126933	-0.249686	0.0739942	0.149028	5.61228e-06	-0.059708	0.0686918	0.148882	-0.22079	-0.0230023	-0.249	-0.278738
MGS.igc0367	0.117196	0.0175039	-0.0494794	0.00459152	-0.0595742	-0.108927	0.0149423	-0.144863	0.0439704	-0.173515	-0.111588	-0.0629299	0.0707659	0.0241431	-0.0173892	-0.25451	0.0267115	0.00592998	-0.0858563	-0.135568	0.0269629	-0.152692	-0.130541	-0.0692157	-0.0292878	0.128191	-0.100197	0.0163352	-2.48539e-05	-0.0777429	0.173721	-0.0210784	-0.0852392	0.0128136	-0.0612849	-0.12817	-0.0620224	0.111457	0.0451187	-0.100667	-0.128032	-0.0742398	-0.0622702	-0.0946219	-0.108344	0.0998059	0.0505587	0.0327645	-0.00605969
MGS.igc0373	0.150572	-0.0369153	-0.148579	0.0177123	-0.0206904	-0.234084	0.028454	-0.12943	-0.00753661	-0.152422	-0.160626	0.0124206	0.0471672	-0.00772096	-0.105924	0.0223871	0.0488994	-0.188318	-0.0264025	-0.0563913	-0.113389	-0.0991159	0.0966689	-0.258822	-0.0559744	0.0877647	-0.234282	-0.0590518	-0.111872	0.00861388	0.0192764	-0.0579088	-0.206794	-0.0826461	-0.221056	-0.121777	-0.0630704	0.0262549	0.0484808	0.048638	-0.0839541	-0.233575	-0.0371215	-0.0281602	-0.0755562	-0.0297302	-0.0895813	-0.000511043	-0.0678234
MGS.igc0376	0.0152343	-0.1301	-0.0210448	-0.0258831	0.0382337	0.0705307	-0.0259252	-0.0348663	0.084333	0.0526392	0.0939007	-0.0509531	0.0510339	-0.104203	0.0222344	0.00636282	-0.0661409	-0.141293	-0.0424502	-0.028436	0.0898214	-0.231453	0.130694	-0.156175	0.00647214	0.160363	-0.109355	0.109409	0.0182197	0.100499	0.0475725	0.00779482	-0.185214	-0.0750702	-0.199535	-0.101195	0.0947536	-0.0326344	-0.137213	-0.0943109	-0.036823	-0.20293	-0.0942147	-0.0170645	0.0817274	-0.0168112	0.0315824	0.0359197	0.0593803
MGS.igc0383	-0.0645459	0.0730464	0.209696	0.0268097	0.139242	0.147344	-0.0457256	0.247501	0.0726669	0.0374991	0.0584104	-0.0764024	0.0179546	0.0609624	0.150252	0.0098832	-0.147834	0.243156	-0.00140548	-0.00777776	0.0952794	0.136526	-0.0594633	0.220508	0.0512933	-0.213519	0.165337	0.133294	0.110465	0.0681632	-0.0203186	0.0220692	0.296355	-0.0456574	0.266803	-0.0304559	0.029866	0.0258388	-0.132103	-0.0482959	-0.0536202	0.305635	0.133359	0.138249	0.106885	0.0575455	-0.0681228	0.036749	0.0691458
MGS.igc0387	-0.00686454	-0.132768	-0.0952376	0.0765121	-0.114419	0.0124257	0.0731458	0.0266668	0	0.024297	0.0684243	-0.0050662	0.0972394	-0.150896	-0.0997658	-0.016089	0.0403602	-0.123987	-0.0892207	-0.094939	0.105719	-0.146212	0.00510584	0.0144452	0.0973574	0.0979407	0.00793367	0.101927	0.116929	0.112324	0.0211773	0.195832	-0.0867682	0.0159199	-0.199857	0.0427519	0.0307479	-0.0160813	-0.0893844	-0.0408629	0.125678	-0.124806	0.18226	0.153218	0.0518242	-0.0762988	-0.0751682	0.128617	0.0953412
MGS.igc0388	0.157677	0.179601	-0.0900551	-0.0250301	-0.077037	-0.0842581	0.0506189	-0.00843996	-0.148701	-0.124586	-0.129566	0.12781	0.0222146	0.147799	-0.0929138	-0.0993823	-0.0160264	-0.103461	-0.000822363	-0.0055902	-0.0214436	-0.056763	0.0611777	0.0545082	-0.0519403	-0.0892906	0.0309129	0.0241333	-0.0366754	0.0220979	0.104452	-0.057288	-0.0345768	0.0934159	-0.0353685	0.0271981	-0.157242	0.127112	0.0862401	-0.113096	0.0408772	-0.0458443	-0.0090022	-0.0248014	-0.0192284	0.11675	-0.0343397	0.0838131	0.0899594
MGS.igc0391	-0.0862637	-0.0274666	0.110116	-0.0423503	0.0083642	0.0205399	-0.0957305	-0.165948	-0.0318088	-0.0107167	-0.0176776	-0.0240437	-0.096128	-0.0112968	0.0945983	-0.113477	-0.05253	0.128655	-0.0608519	-0.0909731	-0.0954775	0.130477	0.00211442	0.0564326	0.17383	-0.176309	0.00209052	0.182249	-0.035152	0.152117	-0.0149731	0.0180709	0.102373	-0.0545658	0.0626175	-0.0539052	-0.00439802	0.0155019	0.0532295	-0.0646828	-0.0247556	0.0551253	-0.109056	-0.0460603	0.00593055	0.056662	-0.0134988	-0.0494182	0.0104133
MGS.igc0393	-0.13252	-0.00364389	-0.0359028	0.0929714	0.02137	0.0802953	0.0464885	-0.00312876	-0.00172976	0.0682993	0.06883	-0.0227618	-0.0906477	0.00307159	-0.0551822	-0.106557	-0.0885643	0.0931927	0.0364333	0.0715647	-0.0573583	-0.00934377	-0.0756051	0.161279	-0.0504932	-0.172544	0.137985	-0.0779764	0.0302184	-0.0147067	-0.037114	-0.0198917	0.183436	0.0174709	0.213921	0.325084	0.110359	-0.0795562	-0.203041	0.146995	0.123793	0.244306	0.00960455	-0.0825752	-0.110744	0.0662258	-0.0475814	-0.0446808	-0.0664017
MGS.igc0395	0.0794198	-0.052603	-0.0885845	-0.0252248	-0.079515	-0.104685	0.0135841	-0.134825	0.013599	-0.0276686	-0.125909	0.0978773	0.0796517	-0.0527447	-0.0888795	-0.0302725	0.117564	-0.133177	-0.214577	-0.191963	-0.0369801	-0.132594	0.011925	-0.143291	-0.0142553	0.137142	-0.140676	0.0910836	0.0361967	0.122511	0.0323383	0.0977541	-0.110006	0.0274455	-0.142865	-0.0173056	-0.0982152	0.103917	-0.0494725	0.0594711	0.0864336	-0.133071	0.0582056	0.083894	0.0870832	0.0968177	-0.116345	0.0574643	0.0476199
MGS.igc0398	0.0553677	0.0807101	0.102904	-0.0179283	0.0953265	0.132992	0.116026	0.149189	-0.170944	0.0624449	0.0156354	0.0589207	-0.052615	0.0784007	0.0880495	-0.0524394	-0.0542774	0.0913394	-0.00200396	-0.0640066	0.0668095	0.287256	-0.00994654	0.0792275	0.0529841	-0.155316	0.0326441	-0.0299291	0.0179332	0.0428208	-0.0829717	-0.0380423	0.176539	0.136704	0.233078	-0.0320388	-0.0937517	0.0658988	0.158989	-0.0171209	-0.0534118	0.183578	-0.117919	-0.0340676	0.0396559	0.0792536	-0.0132745	0.054708	0.0279809
MGS.igc0399	-0.00421962	0.186953	-0.133234	-0.0139469	-0.169779	-0.114432	-0.130332	-0.114929	-0.0849707	-0.0701144	-0.0736796	-0.00221542	-0.13515	0.188346	-0.116338	0.118468	0.132675	-0.0831643	-0.140287	-0.132002	-0.0610391	-0.0603042	-0.228346	-0.0909435	0.0361944	-0.0124319	-0.0659693	0.106246	0.037575	0.14529	-0.143763	0.0888958	-0.145071	-0.0905464	-0.110607	0.0241717	0.115698	-0.094254	-0.126486	0.00790749	0.118243	-0.0868321	-0.015067	-0.130401	-0.117611	0.0359785	0.175325	-0.0599627	-0.055598
MGS.igc0402	-0.114425	0.0156672	-0.00384379	-0.132342	-0.104222	-0.0828889	-0.0280709	-0.0521895	0.0470619	-0.0344234	0.0836986	-0.132428	-0.143142	0.00870514	-0.0108569	-0.0436199	0.0649984	0.0242213	0.00700546	0.0265426	-0.0155802	-0.0352939	0.0695816	0.0378494	0.0442994	0.0229568	0.053529	0.0618864	-0.123555	0.0431577	-0.0568714	-0.0116629	0.0200249	-0.0951568	-0.0343276	0.0247153	-0.204099	0.203424	-0.0951039	-0.110929	0.137335	-0.0335201	0.0396841	0.126293	0.0872623	-0.0893111	-0.162149	0.0472507	0.0324117
MGS.igc0406	-0.0307254	-0.0240184	-0.0883922	0.0105431	-0.156353	-0.0420933	-0.0254681	0.0070979	0.0474463	0.000732238	-0.00262681	0.0250587	-0.0972285	0.028084	-0.0776888	-0.198804	0.0909035	-0.0623468	0.00208044	-0.0281507	-0.043946	-0.163331	0.0811735	-0.0346529	-0.0538396	0.129839	-0.0520511	0.0769425	0.0523231	0.088707	-0.0859188	0.0447226	-0.0580496	-0.0288103	-0.0624263	-0.0867801	0.00483155	-0.0304874	-0.0335234	0.0100383	0.202978	-0.0336311	0.0454902	-0.0225321	-0.0589837	0.069185	-0.00399148	0.00962834	-0.0046274
MGS.igc0410	0.0423364	-0.101936	0.0481136	0.149151	-0.0316299	-0.0674078	-0.0108705	0.0224912	-0.0182827	-0.00646175	0.0865509	-0.13338	0.0651119	-0.0892791	0.00220053	-0.0917071	0.017997	0.083354	-0.133651	-0.186587	-0.051438	-0.0161276	0.0800054	0.0951018	0.124581	0.00307095	0.063053	0.0908066	0.00184823	0.114313	-0.0689466	-0.144259	0.148876	0.0322908	0.0774271	0.178235	0.0666478	-0.0268583	-0.201391	0.0313804	0.0838561	0.145443	0.154309	0.159503	0.0996074	-0.0163428	0.0801031	-0.122058	-0.0786321
MGS.igc0414	0.135216	0.151291	0.0500923	0.107127	-0.183452	-0.0253925	0.0620368	-0.100172	-0.142545	-0.0814119	-0.0950611	0.0780599	-0.148408	0.163524	0.0324012	-0.0545176	0.0579577	0.0131293	-0.102762	-0.0847153	0.0112649	-0.0574552	-0.147862	-0.0774673	-0.0299904	0.0285232	-0.0451377	0.0783372	0.0233565	-0.0597809	-0.00361797	0.0601576	-0.00641039	0.105897	0.0430586	-0.108616	-0.0858831	0.0891562	-0.0155475	-0.179126	-0.170131	0.0252169	-0.00725219	-0.0716987	-0.0914785	0.0570825	-0.102544	0.129746	0.117185
MGS.igc0415	0.0449897	0.103565	0.275645	0.00703645	0.177091	0.222002	0.0936055	0.254213	0.0952168	0.0884638	0.103612	-0.0116542	0.17066	0.0821768	0.280898	0.140437	-0.155165	0.231277	0.124683	0.142174	0.216869	0.214643	0.0201373	0.189579	-0.090155	-0.0150553	0.213183	-0.137916	0.0260966	-0.168952	0.114358	-0.00952332	0.241189	0.165687	0.260612	-0.014371	-0.172266	0.180524	-0.0652592	0.087586	-0.0660425	0.258128	0.0620558	0.0969285	0.0444028	-0.0444058	-0.110007	-0.0156304	-0.0150426
MGS.igc0419	-0.104293	0.0365554	0.03391	-0.0266267	-0.176454	0.00712601	0.0733674	0.0208279	-0.0506829	-0.157864	-0.105021	-0.0806301	0.0322697	0.0403912	0.0231832	-0.124196	0.100571	0.0142026	-0.117909	-0.11772	0.0648656	-0.0602783	0.0710829	-0.0160911	0.164749	-0.0743466	0.00731325	0.188517	0.0294208	0.14118	-0.0743733	-0.110168	0.0567557	-0.00421845	-0.0850887	-0.0574611	-0.0142858	0.0430928	-0.0724163	-0.126649	-0.0160363	-0.0420194	0.098663	0.22305	0.184773	-0.103851	-0.114051	0.0332355	0.0346056
MGS.igc0422	-0.159291	-0.0387134	-0.182574	-0.0557505	-0.345539	-0.206946	-0.0731674	-0.073917	0.097326	-0.205073	-0.14817	-0.00138335	0.0255155	-0.0686045	-0.158901	-0.149603	0.352656	-0.174727	-0.123008	-0.10567	-0.069336	-0.262898	-0.00828357	-0.136793	-0.150691	0.0527567	-0.0922445	0.0110191	0.0586747	-0.0230324	0.0867982	0.186359	-0.178901	-0.140948	-0.257923	-0.0680285	-0.0498985	0.0562982	-0.102226	-0.189038	-0.0950259	-0.20471	0.106621	0.0903747	-0.00575592	-0.00552736	-0.186108	0.127211	0.0696288
MGS.igc0426	0.12404	-0.0574999	-0.0902906	0.0842099	-0.0287401	0.0224351	0.0100339	-0.0707025	-0.0771231	-0.0386282	-0.0905534	0.0906722	0.0456905	-0.0541846	-0.0970703	-0.0804013	-0.00357261	-0.00793124	-0.168153	-0.163592	0.0630879	-0.110036	-0.052076	-0.0370368	0.0913603	0.113653	-0.0298623	0.100984	-0.0167238	0.0234616	0.125225	0.129146	-0.00838687	0.0624146	-0.05605	0.0183073	0.0070651	0.0392408	-0.0419238	-0.0428122	0.015513	-0.055992	0.0690942	0.107405	0.101513	-0.00804286	-0.177223	0.0138312	0.00858021
MGS.igc0427	0.162395	-0.0377179	0.0982166	-0.0537464	-0.0193341	0.0829088	-0.126458	0.0285776	-0.0709424	0.139042	0.00803852	0.149582	0.067167	-0.00770151	0.0940914	0.102827	-0.0935183	0.104539	-0.216995	-0.198198	0.00876493	0.0252444	-0.0564985	-0.066417	0.0315061	-0.0104878	-0.0506371	0.170405	0.192624	0.0719338	-0.0578128	0.0105877	0.0897559	-0.138214	0.0941874	-0.0136534	0.0637191	0.0449668	-0.108865	-0.188997	0.0301954	0.0420062	-0.140141	-0.0765287	0.0243649	-0.108599	-0.0769405	-0.0514779	-0.028119
MGS.igc0428	-0.0124446	0.138578	0.090265	0.0218946	0.123058	0.0944054	0.134831	0.140036	0.0846678	0.10124	0.0749053	0.106244	0.205659	0.0961737	0.0599187	0.0706443	-0.0593477	0.199723	-0.0427836	-0.0837925	0.207033	0.00192895	0.01602	0.136097	-0.115546	0.0576374	0.125385	-0.130103	-0.107245	-0.151459	0.0637877	-0.00136982	0.108623	0.251027	0.224285	0.0956879	-0.0319119	0.0684105	0.174171	-0.079035	-0.0764573	0.146342	-0.114117	-0.156504	-0.123195	0.124147	0.0229992	-0.0894708	-0.0779399
MGS.igc0429	0.085421	0.0323039	-0.0685037	-0.0534998	-0.0911754	0.0135509	-0.0197347	-0.0728153	0.0646949	0.00363173	-0.0397836	0.0708406	0.0358553	0.0182263	-0.0674071	-0.189334	0.0944453	-0.137818	-0.116888	-0.125156	-0.0395025	-0.166039	-0.142782	-0.115513	0.00258216	0.132214	-0.135939	0.119247	0.00463977	0.0933999	0.0692432	0.12139	-0.124111	-0.0296159	-0.233073	0.0354292	0.0196536	0.0513832	-0.203213	-0.113698	-0.0442312	-0.185146	0.0860371	0.0862854	-0.0166503	-0.0165247	-0.101323	0.0796018	0.0635602
MGS.igc0432	0.0758512	0.108976	-0.0336952	0.0704777	-0.0717041	-0.0188266	-0.105111	-0.0553836	-0.0429246	-0.0392638	-0.0702993	-0.00784787	0.0709455	0.106149	-0.00273432	-0.00917625	0.0092081	-0.109252	-0.0207739	-0.0373931	0.0369731	-0.0555935	-0.0575483	-0.00523781	-0.0177919	0.0771867	0.0474137	0.0770784	-0.0203363	-0.075745	0.115333	0.0845226	-0.175857	0.0253785	-0.118431	-0.0144725	-0.0986421	0.130567	-0.0118529	-0.0573715	0.02964	-0.147435	-0.0420784	-0.145647	-0.133696	0.00133516	0.0700843	0.0421477	0.0211322
MGS.igc0437	-0.0304449	-0.0439901	0.0212587	0.0822439	-0.128542	-0.0617579	-0.0502259	-0.0647268	-0.214625	-0.0278074	-0.0466161	0.0402525	-0.201096	-0.0495973	0.0297656	-0.0861555	0.0193168	0.00231803	0.0358469	-0.0143298	-0.0118404	-0.0320725	0.133792	0.193539	-0.0904172	-0.0319173	0.154381	-0.115934	-0.0703997	-0.0382405	0.01904	-0.0365765	0.0381894	-0.140344	-0.00583837	-0.0339444	-0.0338781	0.0748274	-0.0037779	-0.117291	0.00967809	-0.0114872	-0.0717249	-0.00253914	0.0454507	-0.0319301	-0.194978	0.133424	0.115787
MGS.igc0438	0.117258	0.155374	0.176344	-0.0532603	-0.0137612	0.0791754	0.0362705	-0.0255562	0.00372677	0.0647052	-0.0965082	0.171373	-0.0602402	0.156281	0.169605	0.146268	-0.09723	0.0445265	-0.00325739	-0.0106951	0.090388	0.101188	0.0132638	0.0331249	0.00506007	0.0539875	0.0697305	-0.00823107	-0.0140192	0.026071	0.14805	0.0928919	-0.0232385	0.00344644	-0.0844804	-0.259388	-0.0810624	0.109859	0.0520691	-0.0529297	0.012506	-0.0644766	0.0895995	0.112423	0.0849329	-0.0956793	-0.131138	0.0955381	0.100372
MGS.igc0439	0.0129754	-0.154446	-0.210024	-0.0250996	-0.0881038	-0.0678173	-0.0771092	-0.0959488	-0.12302	-0.0352311	-0.0374858	-0.0096219	-0.0552789	-0.139044	-0.17013	-0.0210738	0.0938128	-0.137753	-0.163988	-0.120726	-0.00182571	-0.272671	-0.0338494	-0.0804716	-0.015275	0.172798	-0.025678	0.0495319	0.0437144	0.0342027	0.0217693	0.0208605	-0.136606	-0.233363	-0.166631	0.0476651	-0.0654128	0.0835315	-0.0572978	-0.0491308	0.0688488	-0.199961	-0.0447309	0.0201965	0.0804813	-0.163931	-0.0540707	-0.0107136	-0.0393111
MGS.igc0440	0.130884	0.0923492	-0.0509316	-0.0597611	0.00339216	0.00968819	-0.0163255	-0.150944	0.0762268	-0.0165726	-0.098018	0.0988914	0.0209292	0.0897923	-0.0540236	0.0516397	-0.073375	0.120497	-0.146313	-0.163275	-0.0918669	0.0501073	0.0144102	-0.0582656	0.0830173	-0.0752113	0.00441711	0.113548	-0.0182776	-0.0761278	0.109637	0.0894417	-0.00692273	0.0781952	-0.0630493	0.193762	-0.115171	0.148468	-0.0500386	-0.0128153	-0.064659	-0.0521611	-0.060464	0.0216457	0.038387	-0.0967915	-0.0423463	-0.102931	-0.118199
MGS.igc0441	0.0498507	-0.0341547	-0.00797344	0.0552156	-0.192239	-0.118144	0.0530422	-0.14432	-0.15478	0.0127607	-0.0037496	0.0630861	-0.0188757	-0.0233361	0.00577466	0.000946016	0.153629	-0.126638	-0.13929	-0.146094	-0.0201743	-0.0574476	-0.0526395	-0.185964	-0.0712596	0.131448	-0.111054	0.0549567	0.00166227	-0.0931419	0.0154938	0.18563	-0.0851153	0.0246479	-0.12205	-0.12847	-0.0390767	0.127234	-0.106762	-0.287157	-0.162536	-0.116835	-0.0211358	-0.0214491	-0.0584015	-0.0186672	-0.167249	0.199722	0.181928
MGS.igc0442	0.109156	0.000440107	-0.152159	0.027162	-0.0631059	0.037785	0.12178	-0.140349	-0.0103458	0.0506987	-0.0325988	0.0869798	-0.066793	0.0201574	-0.152294	-0.035089	-0.0209229	-0.0779439	-0.0558459	-0.0723303	-0.0507591	-0.0408463	0.0307054	0.0309028	0.1593	-0.0508463	-0.0247354	0.126884	-0.0200645	0.120336	-0.0306032	0.115346	0.00922883	0.0303079	-0.0732537	0.0656294	-0.0433332	0.0679659	-0.122818	0.0374361	0.112439	-0.0434213	-0.00946155	0.0776515	0.086007	-0.0338436	0.0119596	-0.0669331	-0.0699644
MGS.igc0443	0.127937	-0.0906236	-0.141522	-0.0170444	-0.0989732	-0.0776977	-0.0152626	-0.18789	-0.0380594	-0.0396102	-0.199642	0.212159	-0.127289	-0.0706322	-0.141462	-0.120896	0.0320132	-0.251338	-0.101284	-0.0893664	-0.12526	-0.227728	0.0317703	-0.0921944	0.0340585	0.141043	-0.153419	0.0308246	0.110244	0.161249	-0.00606512	0.0354898	-0.187132	-0.143276	-0.19765	0.0407705	-0.0604259	0.0604213	-0.0271063	-0.0047653	0.184261	-0.187439	0.0173751	0.000849922	-0.0314569	0.0519529	0.0762591	-0.0236148	-0.0767174
MGS.igc0445	-0.0582458	-0.107082	-0.163775	-0.127243	-0.192622	-0.0641066	-0.017542	-0.0456893	-0.0206001	-0.060829	-0.0880781	0.0400991	-0.0232422	-0.0960234	-0.136686	-0.0866801	0.145305	-0.127227	-0.112527	-0.101248	-0.119678	-0.104309	-0.0429288	-0.0535314	-0.00611181	-0.0308115	-0.0819714	0.0655721	0.00881568	0.0620969	-0.0493548	-0.00844298	-0.135491	-0.142802	-0.259591	0.0475386	0.0854295	-0.022163	-0.124843	-0.0816359	0.0474949	-0.211872	0.0512763	0.102004	0.105615	-0.143546	0.0734195	-0.0831925	-0.0815376
MGS.igc0447	0.0949358	-0.173339	-0.0366423	0.0589509	-0.138948	-0.0817269	-0.0250628	-0.103029	0.0684852	-0.058485	-0.0722002	0.0112011	-0.103484	-0.155879	-0.0422329	-0.205708	0.0237039	-0.247557	-0.121119	-0.105491	-0.197968	-0.182488	-0.0275495	-0.0175954	0.0686604	-0.0318506	-0.0455463	0.124995	0.0654503	0.191497	-0.0318872	0.0526456	-0.13706	-0.0923893	-0.187199	-0.0405952	0.0614296	-0.0242007	-0.122065	-0.139777	0.0615173	-0.160817	-0.0144565	0.00750766	-0.0174394	-0.108887	0.0703054	0.0578136	0.00560497
MGS.igc0456	0.123733	-0.0872613	-0.237193	-0.0537702	-0.213223	-0.11644	-0.0376541	-0.142622	0.0328542	-0.0952987	-0.130905	0.0932585	-0.0510267	-0.0706565	-0.208465	-0.113849	0.189282	-0.194562	-0.0455601	-0.053369	-0.0960061	-0.11762	-0.173999	-0.133828	0.0604233	0.0514879	-0.112022	0.146468	0.168783	0.0256671	-0.0528638	0.149741	-0.154719	-0.00170746	-0.212191	0.0561375	-0.0940147	0.150729	-0.188453	-0.127983	-0.0829615	-0.205882	-0.046494	-0.00394867	-0.0389187	-0.0428561	0.0572891	-0.0140371	-0.0208425
MGS.igc0463	0.0252035	0.0586189	0.00154948	-0.0338848	-0.211915	0.045973	-0.0530432	-0.0911622	-0.0520714	0.0700371	-0.0429497	0.141822	-0.0847866	0.0877897	0.000925524	-0.0380032	0.0631151	-0.0156838	-0.102378	-0.140489	-0.107921	-0.0173195	0.0502257	-0.0210708	-0.0203038	-0.0851949	-0.0689163	0.0484027	-0.0614409	0.0963454	0.0962977	0.0244724	0.0206901	-0.0899341	-0.0751281	0.0643622	0.125306	-0.0888324	-0.00372129	-0.0207917	0.0184518	-0.0224401	0.0279794	0.0824062	0.0246466	0.146652	-0.133684	0.0887961	0.0871909
MGS.igc0468	0.00639393	0.0837909	0.0263555	-0.18903	0.0572321	-0.143782	-0.00860605	0.0430241	0.0692334	-0.00361373	0.00432201	-0.0966173	0.204889	0.11278	0.0556652	-0.138364	-0.0406413	0.146614	-0.072091	-0.0859916	0.0116783	0.0868211	-0.0902312	0.068437	0.0372085	-0.271003	0.0175026	-0.00370232	-0.115009	-0.0713581	-0.00883959	-0.107718	0.0937384	-0.000832484	0.126432	0.0316508	0.138395	-0.0447645	-0.0787116	-0.0379591	-0.124262	0.060246	-0.155834	-0.0479585	0.0977782	-0.0158585	-0.0908186	-0.0403717	-0.0217495
MGS.igc0469	0.0123399	0.00812077	0.141262	0.110466	-0.122528	-0.0531348	-0.0921558	0.0296934	-0.0169841	0.0789777	0.130037	-0.0747748	-0.104179	0.0548641	0.174636	0.0574389	0.101386	0.140461	-0.0629582	0.0194153	0.088254	0.0658792	0.0135937	0.0426322	0.0725667	0.0499421	0.175082	0.139992	0.139836	0.109926	-0.0893023	-0.0537604	0.0808771	-0.0792073	0.0970442	0.0698968	0.0170847	-0.0236553	-0.112644	0.0105464	-0.0513149	0.063054	-0.0952479	-0.0304342	0.0136049	-0.189571	0.0608676	-0.0994034	-0.0796799
MGS.igc0472	-0.00224188	-0.00120412	-0.0636724	0.0344738	0.124139	-0.0556822	0.0648724	0.0457585	0.00184465	-0.196137	-0.0938683	-0.140894	-0.127443	-0.00589607	-0.0755772	0.0377901	-0.0769765	-0.069519	0.119341	0.0924618	0.0646234	0.000396197	-0.0280477	-0.023879	0.012069	-0.122571	-0.0814239	-0.0576154	-0.0570548	-0.0104402	0.0142718	0.0558668	0.0180092	-0.0264727	0.0882094	-0.067731	0.0212676	0.0299152	-0.0435853	-0.124051	-0.0836975	0.0616183	-0.0888498	-0.15308	-0.146584	0.0791529	0.00447719	0.0227094	0.0179829
MGS.igc0477	0.141826	-0.106983	-0.162854	0.0463837	-0.216037	-0.116558	-0.0508146	-0.171866	-0.0190853	-0.00902411	-0.10093	0.12028	-0.106742	-0.0584609	-0.136614	-0.101954	0.123982	-0.135677	-0.125144	-0.18919	-0.0350967	-0.192834	-0.0678919	-0.20755	0.0223881	0.160313	-0.193805	0.177123	0.170921	0.0536589	0.0607805	0.197725	-0.159346	-0.069797	-0.213694	-0.10764	-0.125898	0.166111	-0.109948	-0.124506	0.0575071	-0.192089	0.0173494	0.0442545	0.021132	-0.113389	-0.00991867	0.109787	0.0841952
MGS.igc0479	0.0591239	0.0483642	-0.0236555	-0.0795198	-0.149849	-0.0342763	0.0213792	-0.0882658	-0.0246036	-0.210961	-0.211827	0.0363419	-0.0348522	0.0416574	-0.0461614	-0.0790654	0.101603	-0.108269	-0.0160599	-0.0543979	0.012305	-0.158287	-0.120179	-0.0309541	0.0846516	-0.0126639	-0.0240065	0.18299	-0.121787	0.166159	0.0717245	0.0995891	-0.0923737	-0.0417106	-0.0968682	-0.0597408	-0.0421734	0.10137	-0.0634568	-0.10588	-0.103217	-0.095368	-0.0452343	-0.0956496	-0.103778	-0.0103116	0.00565331	0.0650924	0.034396
MGS.igc0480	-0.0439041	-0.0696332	-0.112287	0.00199781	-0.20954	-0.0656956	0.0500793	-0.156321	0.014494	-0.0570774	-0.0763247	0.0527267	-0.021321	-0.0545521	-0.084983	-0.221144	0.146032	-0.121727	-0.0705526	-0.0801412	-0.0492416	-0.221943	-0.0447653	-0.0943854	0.0316046	0.0346929	-0.107206	0.142365	-0.0152038	0.0734863	0.0159704	0.0885912	-0.104083	-0.0369106	-0.154274	0.010882	0.0633784	-0.0216579	-0.118762	-0.0937787	-0.161071	-0.12535	-0.0203277	-0.0279243	-0.061904	-0.0732404	0.0510998	0.0639401	0.091172
MGS.igc0481	0.132818	0.0781489	-0.0538218	0.0134108	-0.0603571	-0.0111349	-0.0238045	-0.113168	0.0480898	0.00814593	0.00823142	-0.0425207	-0.166901	0.10166	-0.0570548	-0.084448	-0.0543882	-0.073574	-0.126123	-0.0826087	-0.0280577	-0.170057	0.175968	-0.0256133	-0.0471407	-0.0668687	-0.00479538	0.0187126	0.0103416	0.0263919	0.0459412	0.0218139	-0.00540965	-0.04348	-0.0522225	-0.0332117	-0.0339371	0.0637813	-0.0842576	-0.105102	-0.0733187	-0.07491	-0.100873	0.052124	0.12034	0.0143481	-0.15764	0.0747881	0.0789041
MGS.igc0486	0.193107	-0.0612926	-0.0473361	-0.120847	0.100164	0.0590765	0.0839263	-0.0694495	0.125892	0.134012	0.0801672	0.107459	0.0229447	-0.0585491	-0.0927254	-0.0748793	-0.162932	-0.0806137	-0.102415	-0.073579	-0.0278253	-0.102133	-0.0252055	-0.116119	0.06812	0.0868644	-0.102657	0.0749822	0.0781853	0.0340476	0.125197	0.129422	-0.108531	0.155223	-0.0621145	0.0810529	-0.0753571	0.0937558	-0.0815876	-0.0207048	0.111545	-0.0667067	-0.0428281	-0.0373564	-0.0469906	0.162302	0.0768471	-0.0221602	-0.00776366
MGS.igc0490	0.158312	-0.00139227	0.177007	0.0173452	0.0672045	0.0455441	-0.0336412	0.0249313	-0.159723	-0.107954	-0.0749988	-0.0273716	0.0498859	0.00609602	0.158916	0.135754	-0.0628852	0.0886071	0.0868836	0.136218	0.0660673	0.166809	-0.132629	0.0154513	-0.0176973	-0.0145001	0.102716	-0.0762634	0.0610485	-0.170344	-0.0242966	-0.103517	0.0487363	-0.0257371	-0.0150408	-0.115937	0.115508	-0.0854043	0.0353673	0.00390369	-0.00454589	-0.00277683	0.0917123	0.0860352	0.0566886	-0.106946	-0.152346	-0.03106	0.0109916
MGS.igc0496	-0.0505589	-0.118625	0.0362915	0.0248372	-0.157265	-0.0684647	-0.231473	-0.0520229	0.12409	-0.23647	-0.126253	-0.177134	-0.124525	-0.128163	0.0655993	-0.11175	0.150647	-0.00299498	0.0173754	-0.0205843	0.0149481	-0.11696	-0.176028	0.0597982	-0.0455634	0.138905	0.0491114	-0.0071359	0.101174	0.0473676	0.00565371	-0.069752	-0.118366	-0.229828	-0.150867	-0.00399099	-0.0940329	0.122497	-0.0725681	0.0455452	0.00510726	-0.132542	0.0123038	-0.0245301	-0.0383977	-0.131014	0.127745	0.0332983	0.0190465
MGS.igc0497	0.0758374	0.0675488	-0.103109	0.0360548	-0.107362	-0.0134967	-0.134054	-0.0454458	0.0257233	-0.129543	-0.119239	0.00241319	-0.118773	0.0674543	-0.129645	0.0973049	0.0791393	-0.0792375	-0.084645	-0.0898117	-0.0929783	-0.0336634	-0.0798577	-0.0165974	-0.107014	-0.0407519	-0.00762864	-0.0993529	0.0734427	-0.144046	-0.0935302	0.0589512	-0.0741275	-0.121855	-0.0277485	0.135146	0.100889	-0.0514144	-0.0616174	-0.0772747	-0.164238	-0.00867656	0.0253233	-0.0598794	-0.11111	0.000724518	0.160036	-0.104228	-0.0998671
MGS.igc0502	0.165833	-0.0707492	-0.060119	-0.100401	-0.0572162	-0.00992264	-0.110351	-0.134823	-0.00521765	-0.0486841	-0.0950593	0.0655751	-0.11432	-0.0427226	-0.0252199	-0.0153985	0.0298544	-0.115642	0.0275149	-0.00117164	-0.0309839	-0.077123	-0.137347	-0.113717	0.0403028	0.0568288	-0.0861107	0.161687	0.119825	0.129286	-0.0106593	0.0993639	-0.157927	-0.0642424	-0.154054	-0.044088	0.0086383	0.0357028	-0.121188	-0.00780426	-0.00690647	-0.163203	-0.0573477	-0.132721	-0.116459	-0.0158996	0.0937373	-0.0459659	-0.05302
MGS.igc0507	0.067724	-0.0851389	-0.297295	-0.067251	-0.142489	-0.147789	-0.0606726	-0.271451	0.00686613	-0.181635	-0.206691	0.0220922	-0.0897709	-0.101095	-0.290998	-0.163452	0.091443	-0.277891	-0.0278695	-0.0720938	-0.303801	-0.141751	-5.83723e-05	-0.198736	0.0372023	-0.00836275	-0.277402	0.106101	-0.162666	0.0947949	0.0313272	0.0389598	-0.263751	-0.203789	-0.257971	0.086946	0.00211988	0.00412313	-0.0194382	0.0412109	0.113407	-0.243362	-0.0660294	-0.0958371	-0.112608	0.116304	0.0762029	-0.0519632	-0.0131966
MGS.igc0508	0.0570688	0.00921852	0.0036	-0.177217	0.0110772	0.119745	0.129205	-0.00399195	0.0915489	0.00585944	-0.0158195	-0.0620558	0.00422451	0.0172727	-0.0515925	0.105674	-0.00965238	0.0266163	-0.0168627	-0.0575813	0.0776897	-0.0761605	-0.0379053	0.0741551	0.0657866	-0.156669	0.00904781	0.0513013	0.0467725	0.00973057	-0.000660592	0.00866973	0.0494683	0.0998494	0.0517696	0.0874995	0.111298	0.0103325	-0.0841373	-0.113106	-0.209257	0.0153781	-0.132785	0.0219757	0.115224	-0.0453398	0.0605645	-0.126498	-0.142991
MGS.igc0515	0.0909976	6.38781e-05	-0.0229746	-0.0269572	-0.0105659	0.0154466	-0.153701	0.0107188	0.0691366	-0.0779745	-0.079679	-0.0390929	-0.141326	0.0393488	-0.0347731	0.152558	0.0355713	-0.00782699	0.000430682	-0.0185154	-0.0230551	0.0224719	-0.153919	-0.010269	0.119183	0.0339472	-0.0459135	0.0959306	-0.0101475	0.200701	-0.0412757	-0.0162706	-0.0246189	-0.151104	-0.0150103	-0.0450747	0.0458343	0.0040779	-0.0795861	-0.0294157	0.0151172	-0.0407353	-0.121823	-0.0520652	0.0797579	-0.120294	0.11624	0.06467	0.0174094
MGS.igc0516	0.020231	0.00694259	-0.101065	0.0713406	-0.184062	0.00445146	0.0944287	-0.164556	0.0137323	0.0178815	-0.0407605	0.0552094	-0.041189	0.0320051	-0.104089	0.0471351	0.127004	-0.0473678	-0.0707563	-0.093105	-0.071403	-0.0470559	0.0347991	-0.0200994	-0.120321	0.0590646	-0.111335	-0.0345284	-0.0223491	-0.0792052	-0.00459647	0.116461	-0.0406373	-0.0236888	-0.0781441	-0.0326524	0.0258933	0.0637917	-0.0326213	-0.159877	0.016382	-0.0475934	-0.0044122	0.0620578	0.0724009	0.056769	-0.09673	0.00559121	-0.0165096
MGS.igc0520	-0.072274	-0.0243508	-0.0864096	-0.0124062	-0.147384	-0.116244	-0.0503427	-0.192186	-0.0955526	-0.196952	-0.168794	0.0161788	0.00674133	-0.0360316	-0.0895838	-0.050479	0.20407	-0.105588	0.0241209	0.00935366	-0.119031	0.127886	-0.252939	-0.11535	-0.108252	-0.130402	-0.123366	-0.0390568	0.137575	0.0153592	-0.212181	0.0602679	-0.126284	-0.191973	-0.211479	-0.0318855	0.0134467	-0.0407236	-0.049083	-0.0820527	0.0357888	-0.188056	0.0997044	0.0747547	0.0151639	0.115866	-0.227782	0.112605	0.125862
MGS.igc0521	0.0234772	-0.00448434	-0.0550292	0.0708862	-0.171961	0.0445146	0.075167	-0.192499	-0.0698056	-0.173272	-0.133443	-0.0574087	0.0570309	0.000508017	-0.0877972	-0.0144446	0.0822987	-0.0257139	-0.014842	-0.0289642	-0.0550731	-0.0515292	-0.151958	0.0322015	0.0219994	-0.0440995	-0.00443939	0.093022	0.0189449	0.0437673	0.0147542	0.0225024	-0.0567373	-0.0388524	-0.146717	0.0561216	0.0358691	0.0436523	-0.0392144	-0.112024	0.0286433	-0.131996	-0.0101026	0.0434288	0.0626519	0.0207001	-0.0482774	-0.0584832	-0.0486836
MGS.igc0525	0.163171	0.0380307	-0.0343468	-0.0107007	-0.0759772	-0.0838079	-0.0743568	-0.076177	-0.150949	-0.0398504	-0.0715086	0.0481294	-0.0987508	0.0434748	-0.00160259	0.033414	0.0506706	-0.14404	-0.0433024	-0.0365683	-0.0962867	-0.073194	-0.108531	-0.113002	-0.116444	0.0542681	-0.0662346	0.0405879	-0.0275011	-0.0248246	0.180199	0.121349	-0.117901	-0.141092	-0.127015	-0.113801	-0.0604732	0.114023	-0.126637	-0.112899	0.0202878	-0.134835	-0.00384621	0.0172773	0.00586074	0.00241941	-0.232082	0.115002	0.0758825
MGS.igc0531	0.0115593	-0.0351332	-0.0479538	0.041897	0.00317273	-0.00343186	-0.0515136	-0.0742526	-0.0891694	0.0848001	0.044579	0.0797901	0.213787	-0.0114699	-0.0139562	-0.0939448	0.00279754	-0.0944008	0.0356988	0.0210578	0.0436379	-0.0511791	-0.114104	-0.0164959	0.0566883	0.0228889	0.0287677	0.0910587	0.0626849	0.0775774	-0.112465	0.053415	-0.156359	-0.0466514	-0.154747	-0.0136363	0.106182	-0.080771	-0.0594942	0.0506553	0.121787	-0.195841	-0.0945759	-0.0794357	0.00369637	0.0223895	-0.00433812	-0.0376809	-0.0179579
MGS.igc0534	0.160303	-0.210343	-0.0556027	0.0128731	-0.105474	0.0245417	-0.0613542	-0.0605284	-0.0274848	-0.0848561	-0.0811328	0.08346	-0.0638673	-0.196055	-0.0901678	0.0487332	0.0513015	-0.0669796	-0.0415053	-0.0836582	-0.064696	0.0578786	-0.000996138	-0.0837012	0.0499529	0.0429521	-0.00921852	0.145117	0.109151	0.0508993	0.0314365	-0.0866044	-0.168898	-0.0175995	-0.22657	0.0815158	-0.0826662	0.000952582	-0.0170868	0.0200274	0.0828553	-0.233395	-0.0633724	-0.0221711	-0.00575605	0.0132764	0.0467464	-0.0340337	-0.00611137
MGS.igc0540	-0.098451	0.189256	-0.0233381	0.0204742	-0.0822473	0.0234417	0.0777035	-0.0598237	-0.0848592	-0.0799408	-0.126692	0.0752255	0.0836016	0.168158	-0.0128889	0.0251943	0.0900848	0.0315135	-0.0734642	-0.0997647	-0.0570659	0.025099	-0.0132053	-0.056956	0.0108737	-0.146852	-0.0503254	0.0290113	-0.187182	0.0648464	0.072947	0.0098904	0.0220496	-0.104147	-0.0334402	-0.0350339	0.0394682	0.00424624	-0.0130151	-0.118049	-0.112764	-0.0453901	-0.0266496	0.050136	0.0893851	-0.0850026	-0.207653	0.0849972	0.102618
MGS.igc0541	0.0714717	-0.0700722	-0.0941176	0.125414	-0.107796	-0.127757	-0.134877	-0.148588	0.00972701	-0.163757	-0.0895485	-0.1177	-0.103501	-0.0787426	-0.0837241	-0.110235	0.089919	-0.0681194	-0.0308557	-0.0668071	0.0539148	-0.170889	-0.187095	0.0183451	-0.0908274	0.110184	-0.00302309	-0.00760742	0.120846	0.00743538	0.0105786	-0.0118843	-0.13969	-0.130688	-0.203458	0.00812315	0.0211466	0.0275346	-0.0513525	-0.0290487	0.082052	-0.17801	0.00543844	0.0162566	-0.00361743	-0.0306975	0.124514	0.0705083	0.0727196
MGS.igc0542	0.0491581	-0.0745749	-0.0784747	0.0599094	-0.169313	-0.147979	-0.00860418	-0.101688	0.0409149	-0.0736616	-0.0570653	0.00152844	0	-0.0782001	-0.0960967	-0.186901	0.0959476	-0.100716	-0.120099	-0.145855	0.0471082	-0.179257	-0.0102465	-0.0328372	-0.044014	0.00904926	-0.0348298	0.088197	0.0338798	-0.0603617	0.0169443	0.136504	-0.0849823	0.0532326	-0.0955788	-0.0579953	-0.0571501	0.112358	-0.104429	-0.18992	-0.130293	-0.0881416	-0.00553471	-0.0591089	-0.108758	-0.138042	-0.0348724	0.0605147	0.0494781
MGS.igc0544	0.117055	0.100223	0.249832	-0.0649403	0.207217	0.098885	0.053359	0.104409	0.0160776	0.178634	0.160048	0.0134723	0.156223	0.0931897	0.272086	0.135594	-0.14571	0.215492	0.102437	0.0862739	0.183313	0.135276	-0.138871	0.113075	-0.033656	-0.0420286	0.143956	-0.110483	-0.0204218	-0.141389	0.118414	-0.138429	0.134455	0.187333	0.162794	0.0192626	0.0932654	-0.0659874	-0.0229331	0.180462	-0.0505318	0.105703	-0.124108	-0.0144351	0.0848741	-0.0123282	-0.0355087	-0.0729396	-0.0115081
MGS.igc0549	0.0275973	0.0581893	0.0530928	0.121779	0.0570061	-0.153575	-0.0278111	0.033266	-0.0497794	-0.137315	-0.128456	0.0182516	0.0211226	0.0767105	0.0728626	-0.159651	-0.0147325	0.059548	-0.000636613	-0.0218631	-0.0887345	0.0244035	0.112185	-0.0674139	0.0793883	0.0391347	0.00274659	0.0533073	-0.00699602	-0.0250345	0.0334626	0.0498453	-0.00885839	0.0716183	0.0128494	-0.0190851	-0.194648	0.103189	-0.0156329	0.0466451	0.0715972	0.0053677	0.0196306	0.0187304	0.0372162	-0.00804475	0.0219834	-0.105879	-0.105133
MGS.igc0555	-0.0691003	-0.187918	-0.189575	0.0468573	-0.202256	-0.104399	-0.0340679	-0.0863928	0.0367158	0.0742551	0.143469	-0.0827998	0.0148346	-0.149435	-0.171929	-0.110927	0.179149	-0.145251	-0.159132	-0.0829354	0.0214739	-0.281626	0.0892714	-0.0904846	-0.0108037	0.0768198	-0.0525635	0.0919025	0.118021	0.031784	-0.0701359	0.102213	-0.0811349	-0.0702453	-0.120788	-0.0272199	0.0378815	-0.0192439	0.0480033	-0.114735	0.0206626	-0.125069	-0.0294016	0.00674302	0.0313821	-0.128626	0.0958626	0.0123998	0.0164816
MGS.igc0557	0.000178809	-0.13	-0.111335	-0.11819	-0.238367	-0.147269	-0.0439911	-0.0354979	-0.0813763	-0.12492	-0.187112	0.126135	0.0997719	-0.129224	-0.100815	-0.120885	0.143985	-0.279174	0.109134	0.126538	-0.148886	-0.046895	0.028874	-0.0439355	-0.145497	-0.0482818	-0.0930544	-0.138713	0.0157498	-0.0280791	0.00218959	-0.0457421	-0.183947	-0.201347	-0.183455	-0.0123364	0.1	-0.122886	0.0715171	-0.0596791	-0.0328007	-0.172059	-0.0442516	-0.0419076	-0.0900604	0.110869	-0.0991829	0.0755762	0.0876804
MGS.igc0558	-0.00823344	0.111	0.204843	-0.0732693	0.158076	0.187218	-0.0515422	0.135171	-0.0400583	0.117587	0.0694887	0.0188458	-0.0229683	0.108007	0.190337	0.23262	-0.142789	0.182067	0.0612244	0.042652	0.0766091	0.138823	0.119823	0.0994998	0.0640725	-0.0237407	0.0956132	0.00408381	-0.0159082	-0.0876265	0.0468585	-0.0633693	0.229847	0.0809192	0.221776	0.0384999	0.00306823	0.0138469	0.015584	0.0181024	-0.125639	0.260967	0.0697371	0.0763471	0.0358751	-0.0534577	0.0522447	-0.0497187	-0.0311143
MGS.igc0560	-0.00320976	-0.129201	-0.0589752	-0.0102169	-0.224777	-0.0445533	0.00884338	-0.0806581	-0.038716	-0.0186179	-0.0501416	0.0805943	-0.119994	-0.123176	-0.0459335	-0.0579879	0.156118	-0.127823	0.0323417	0.0160017	-0.0923652	-0.184439	-0.0732691	-0.0864561	-0.103552	0.0664319	-0.049675	-0.0268836	0.000307514	-0.0855148	-0.0579302	0.152285	-0.141846	-0.0842856	-0.197078	-0.121015	-0.0491258	0.0733853	-0.125434	-0.0890821	-0.0260844	-0.161707	0.0434994	-0.00309741	-0.0795064	-0.0621164	-0.137861	0.110002	0.089124
MGS.igc0561	0.00210464	0.154565	0.0960437	-0.0617982	-0.0602996	0.0712234	0.0203827	0.175645	0.0108714	-0.071726	-0.0387108	-0.0584502	0.0232348	0.18441	0.118571	0.117838	0.0589299	0.100149	0.108922	0.123656	0.0827064	0.0392798	-0.0457147	0.181807	-0.041255	-0.0443607	0.170586	-0.0584659	-0.0168709	0.0221525	0.0409257	-0.0419009	0.120821	0.0835167	0.14873	0.00941659	0.00990201	0.0146307	0.0840691	-0.0420808	-0.188087	0.149386	0.0329287	-0.0140962	-0.0112611	0.0819135	-0.0021077	0.0132245	0.0300965
MGS.igc0562	0.0197506	0.0110218	0.0336266	0.108417	0.0317216	0.0177548	-0.064349	0.0590702	0.0367465	0.0295772	0.0974111	-0.0818933	0.0364032	0.0274745	0.000611887	-0.178426	-0.0923831	-0.00579441	-0.0512052	-0.0693967	0.0443425	-0.122872	0.0920959	0.103318	-0.122024	0.0805083	0.0811304	-0.0150566	-0.00966043	-0.0819298	0.0357259	-0.0398733	0.010138	-0.0175754	0.106118	0.0221257	-0.0641236	0.0860813	-0.0253608	-0.100189	0.103284	0.0513334	-0.0541258	-0.0443728	-0.0299814	0.0832548	0.0526242	-0.0781885	-0.0967123
MGS.igc0563	0.0525238	0.114079	-0.0287384	-0.0608894	-0.134289	0.0316054	-0.118514	-0.0075403	-0.132745	-0.143116	-0.10389	-0.00159298	-0.14469	0.108716	-0.0348473	-0.0547376	0.0807747	0.0645104	0.0856629	-0.00281708	-0.0533157	0.100244	-0.185679	-0.0219398	-0.00294349	-0.0197271	-0.0544033	0.0350292	-0.0498877	0.00893167	0.0689193	0.104792	0.0360329	-0.127324	0.0209855	-0.177975	-0.145762	0.136481	-0.011843	-0.0161487	0.0954104	0.0246109	0.0739597	-0.000786708	-0.0765316	0.11712	-0.121629	0.0883091	0.118794
MGS.igc0565	0.0234447	0.0442427	0.0206484	-0.0165155	-0.120725	-0.11275	-0.180157	0.0189806	0.0582347	-0.217142	-0.237552	-0.0290378	-0.0869484	0.0505295	0.0225069	-0.017867	0.137487	-0.0177395	-0.0157927	-0.0290883	-0.0392264	0.049992	-0.141315	-0.0554221	0.0471738	-0.0745266	-0.0198875	0.143583	-0.0863821	0.120222	-0.0398885	-0.0638054	-0.112431	-0.113941	-0.125314	-0.0694244	-0.0835594	0.127318	0.0882193	-0.108436	-0.0293282	-0.13049	-0.0331658	-0.000785479	-0.0243385	-0.0169913	0.134329	0.0636236	0.0516208
MGS.igc0566	0.118887	-0.146888	-0.123329	-0.0681775	-0.228212	-0.0280513	-0.0650431	-0.0982706	-0.0824144	-0.051015	-0.0678031	-0.0376939	0.0633713	-0.141519	-0.145989	-0.107987	0.148124	-0.201477	0.0958899	0.06444	-0.0895315	-0.0621199	0.014606	-0.0490889	0.00833638	-0.0977571	-0.0984136	-0.0397524	0.0934606	0.109191	-0.130816	-0.0498518	-0.105374	-0.18779	-0.167413	-0.00917927	0.0685542	-0.0116549	-0.0507276	-0.119277	0.0802295	-0.13964	0.0491689	0.0768634	0.0607587	0.116897	-0.0646008	0.123785	0.141258
MGS.igc0568	0.0720914	-0.0526	0.0706066	0.0188433	-0.140181	0.0459112	-0.0485481	-0.0515767	0.100669	-0.0559546	-0.0668922	-0.00462975	-0.0310334	-0.0164378	0.058574	-0.0846917	0.0621555	-0.0830197	0.0212829	-0.0249274	0.017503	-0.00873574	-0.0488433	0.00439899	0.0432964	-0.00188878	-0.000288905	0.0861869	0.0454888	0.0375915	0.0334941	-0.000254818	-0.0483072	-0.0672635	-0.0739296	-0.0355918	-0.0323641	0.141433	-0.128058	-0.240796	-0.107543	-0.0534647	-0.0573645	-0.0392924	-0.0572844	-0.0174274	0.0569181	0.0941234	0.119084
MGS.igc0569	0.0519822	-0.191232	-0.100184	0.0387855	-0.162249	-0.00182986	-0.0378556	-0.200562	0.00999622	0.0585961	-0.0120805	0.0749915	0.0820295	-0.17333	-0.0874366	-0.138167	0.137306	-0.115438	-0.0878504	-0.109193	-0.00871772	-0.16113	0.0286647	-0.0731348	-0.00247238	0.0638598	-0.0394785	0.0704975	0.154127	-0.030972	0.0571388	0.0167012	-0.11435	-0.0795638	-0.162906	0.0643179	0.0915972	-0.0313625	-0.064376	-0.0343569	-0.0603528	-0.16394	-0.0294099	-0.00781322	-0.0368344	0.029686	0.0793981	-0.0757277	-0.0457356
MGS.igc0572	0.0819848	-0.0861808	0.0367981	0.00423968	-0.0877602	-0.0665402	0.0401479	-0.0145034	-0.105723	-0.00283244	-0.0749681	0.0173595	0.0237865	-0.0540531	0.0439248	-0.0650082	0.0435062	-0.0777357	-0.0577945	-0.0311725	0.0194549	-0.0887821	0.100706	0.0384084	-0.076102	0.021763	0.000559695	-0.0542322	-0.00929705	0.0400969	-0.051576	0.00944141	0.0314582	-0.0867682	-0.100026	0.0792006	0.113676	-0.0668362	-0.0880593	-0.041983	0.0454917	-0.0543687	0.0326985	0.150599	0.119252	-0.108919	-0.0676623	-0.139672	-0.170595
MGS.igc0574	0.0267452	-0.0310748	-0.00556388	0.00888557	-0.171781	-0.0803766	-0.048174	-0.156616	-0.0660059	-0.0871496	-0.1088	-0.0893222	-0.0507573	0.00356723	0.0286005	-0.0449469	0.107017	-0.100462	-0.0204692	-0.0497428	-0.120152	-0.171019	0.0650295	-0.0132	-0.0324919	0.0390073	-0.0191197	-0.020505	-0.140681	0.0591634	0.0878183	0.0119985	-0.0657482	-0.173719	-0.194625	0.0298605	0.125162	-0.049592	-0.146146	-0.0479593	0.0146747	-0.147735	0.0370661	0.0970458	0.0972512	0.0118793	-0.11881	-0.035574	-0.0727155
MGS.igc0575	-0.0789032	0.0840955	0.174222	-0.167233	0.0588543	0.134446	0.0820703	-0.00709736	0.147062	0.0555241	0.0606201	-0.0659245	-0.0654837	0.0878945	0.171083	0.117088	-0.0645237	0.198511	-0.096752	-0.138218	-0.0623816	-0.0260925	-0.0295235	0.0722468	-0.0218876	-0.027954	0.0451167	-0.114604	-0.182689	-0.127171	0.0771511	0.0171349	0.0620724	0.0803509	0.0196137	0.076771	-0.0295058	0.0682864	0.0290337	0.0614775	-0.194586	0.00435107	-0.020293	0.0810902	0.12426	-0.161084	-0.184477	-0.0135825	-0.114523
MGS.igc0576	0.0746641	-0.0572045	-0.134265	0.102837	0.0611678	0.00568002	-0.0533023	0.0390514	0.00657083	-0.0162278	-0.0302526	-0.015081	0.0274759	-0.0648224	-0.151873	0.00397229	-0.0285219	-0.0189957	-0.0206571	-0.0408901	0.126597	-0.0481409	-0.214678	0.0721729	0.0949592	0.027316	0.091955	0.144076	0.115214	-0.0520752	0.0406946	0.12404	0.00708706	-0.0105005	0.0109618	-0.0287117	-0.0750095	0.145562	-0.101753	-0.108291	-0.0584335	-0.0327284	-0.0823985	-0.040867	0.027436	0.00711713	0.0244987	-0.0734859	-0.0575552
MGS.igc0577	0.0532019	-0.0276846	-0.0192748	-0.0375007	-0.156715	0.0231776	0.0353608	-0.0165806	-0.0206251	0.0331697	-0.0300028	0.128963	0.0364032	-0.0325552	-0.0157092	-0.0510786	0.0820663	0.0993754	-0.123612	-0.098783	0.04405	-0.0502178	0.0150775	0.0732868	0.0744191	0.0239169	0.112516	0.0938358	0.0165513	0.038632	0.10328	0.133692	0.0227584	0.132637	0.0213839	0.0057834	0.0570383	-0.0426711	0.0902463	-0.0155152	0.0092434	0.0173187	0.0420092	-0.00892348	0.0222518	0.0280142	-0.152173	-0.00767401	-0.0191077
MGS.igc0581	-0.0141991	-0.0569044	-0.107176	0.00510054	-0.277572	-0.0855122	0.0044835	-0.182007	0.0912903	-0.0214248	-0.0258481	0.0331714	0.0717106	-0.0336142	-0.0652027	-0.205808	0.265389	-0.0712538	-0.0484412	-0.0650518	0.0427606	-0.258109	-0.0173969	-0.0511243	0	0.146019	-0.055106	0.0656175	0.0205314	0.0320358	0.132235	0.148326	-0.107617	-0.0928504	-0.218362	-0.0751256	0.052538	-0.0210472	-0.00357063	-0.0674427	-0.0806174	-0.204139	-0.0101504	0.0580382	0.0959406	0.0206338	-0.0268384	-0.0202282	-0.063788
MGS.igc0584	-0.071958	0.131647	0.29053	0.0606722	0.181598	0.124134	0.104137	0.112346	-0.177674	0.0673187	0.205721	-0.207913	0.184526	0.116303	0.270316	0.0568824	-0.13981	0.264236	0.158873	0.167343	0.176289	0.237776	-0.10887	0.162331	0.039391	-0.157508	0.201012	-0.077145	0.103251	-0.131993	-0.0430665	-0.0135027	0.211488	0.0868556	0.163337	-0.0808278	0.0753655	-0.0590646	-0.0149588	0.0677923	-0.0649321	0.213759	0.197778	0.134293	0.0450332	-0.126929	-0.0715063	-0.0964854	-0.0189685
MGS.igc0587	-0.00236107	0.0211325	-0.0489723	0.0627353	-0.151975	-0.0340687	-0.0300664	-0.0638988	-0.00286214	-0.227755	-0.199787	-0.0179871	-0.150018	0.0320191	-0.0464081	0.0551406	0.15298	-0.0843968	-0.0396289	-0.0315876	-0.0742792	-0.0234676	-0.229366	-0.0465299	-0.0140984	0.0240696	-0.032136	0.0382721	0.108902	0.0823077	-0.116597	0.0466142	-0.104994	-0.157302	-0.133841	0.0144046	0.0600299	-0.0146847	-0.0709832	-0.0708978	-0.0852533	-0.105386	0.0621223	0.0327581	-0.0436819	-0.067449	0.0411521	0.0637949	0.0703964
MGS.igc0588	0.0832048	0.135989	0.181081	-0.095771	0.343796	0.145633	0.0131879	-0.0756708	0.0106229	0.104742	0.0299019	0.0763065	-0.0021177	0.10018	0.175537	0.0678569	-0.229165	0.113407	-0.120591	-0.105999	0.103574	0.160686	0.0929304	0.0539127	0.104995	-0.0269163	0.00763852	-0.0312007	-0.189981	-0.02862	0.337056	0.129745	0.15874	0.168629	0.18109	-0.0876001	-0.120742	0.119181	-0.0274517	0.0725141	0.0113446	0.200735	0.0530929	-0.0146629	-0.0334266	0.0636114	-0.144405	0.0586323	-0.000548984
MGS.igc0589	-0.017019	0.090623	0.105132	0.0100211	0.110489	0.105304	-0.0500563	0.26676	0.040721	0.0279888	0.110795	-0.140988	0.0936187	0.107446	0.120667	0.117745	-0.0549961	0.138371	0.164781	0.0934524	0.17397	0.168807	-0.0284578	0.232631	-0.00761643	-0.206134	0.272305	-0.00846626	0.084016	-0.0958269	-0.159025	-0.0819306	0.1155	0.0531057	0.15973	-0.0228998	-0.0981465	0.127997	-0.0172475	-0.091355	-0.167572	0.0930474	-0.0783886	0.0100513	0.0617255	-0.0531096	-0.0407327	0.000557982	-0.0228085
MGS.igc0590	0.101109	-0.0734741	0.1769	0.129504	-0.134921	0.0725588	0.0109274	-0.0691933	-0.0286089	-0.00759205	0.0795004	-0.138341	0.0718167	-0.0680742	0.126265	-0.0904691	0.0767105	0.0437588	0.099736	0.0397466	-0.0177186	-0.0634744	-0.0785537	0.075485	-0.0600467	0.148637	0.0534755	0.0282145	0.0213936	0.0234368	0.0245892	-0.133337	0.0050593	-0.123942	-0.0789183	-0.0287014	0.126649	-0.0515821	-0.157949	-0.0149377	-0.0470557	-0.0702993	0.064954	0.140772	0.146136	-0.00791231	0.0158293	0.0200798	0.044086
MGS.igc0591	0.113107	0.122727	0.080002	-0.0410586	0.098571	0.0725527	-0.11366	-0.0919555	-0.0380489	-0.0554232	-0.000289931	-0.109881	-0.167433	0.12718	0.116248	0.02517	-0.0980349	-0.0729384	0.0434726	0.0686071	-0.0194135	0.0903951	-0.102173	0.0546222	0.15993	-0.0334013	0.0324716	0.184844	-0.0528653	0.215247	0.0125514	0.0857661	-0.00287356	-0.0868736	-0.0342055	-0.0467573	-0.116561	0.124323	-0.063335	0.0457473	0.0865637	-0.00442689	0.0657352	-0.0063911	-0.0815991	0.0584109	-0.0353542	0.0866217	0.0641753
MGS.igc0594	-0.0150457	0.0523302	-0.0256888	-0.16552	-0.0952301	-0.0206028	-0.0273666	-0.0970958	0.0536803	-0.160597	-0.154957	-0.0101333	-0.23029	0.0495673	-0.0384956	-0.0681131	0.0838832	-0.00620739	0.126553	0.129403	-0.0305503	0.0439045	-0.027424	-0.0352693	0.00932804	-0.114621	-0.0103609	0.0294631	-0.12999	0.0825745	0.1183	-0.0174457	0.0250917	-0.086205	0.0120185	-0.104241	-0.110513	0.0968688	0.0672321	0.0321154	0.037301	0.0229913	0.0612996	0.0449416	0.0255433	-0.0732239	-0.10005	0.0867716	0.060437
MGS.igc0596	0.0158734	-0.00583273	0.127994	-0.0552125	-0.0336412	-0.131993	-0.0823111	-0.104017	0.00629429	0.00961863	-0.109145	0.1485	0.097166	-0.00990686	0.0961748	-0.0794475	0.0337849	-0.0254897	-0.147501	-0.160647	-0.062779	-0.0163073	-0.0347871	-0.0332141	-0.158805	0.0530212	-0.0932584	-0.162189	-0.074665	-0.00456594	0.165197	0.00113256	-0.0774674	-0.154847	-0.0781452	0.0561001	0.0742138	-0.119864	-0.0565348	0.0981502	0.106629	-0.0606871	0.114965	0.0100142	-0.0730564	0.0796617	-0.214444	-0.112824	-0.173544
MGS.igc0598	-0.157888	-0.165102	-0.185342	-0.0227878	-0.188876	-0.0585525	-0.0557311	-0.0163015	-0.12064	-0.0374484	-0.0209663	0.0408377	-0.0237197	-0.179503	-0.119056	-0.0571166	0.173279	-0.265278	0.0472226	0.0717596	-0.0731201	-0.141963	0.0658832	-0.132444	-0.15652	-0.0538501	-0.108676	-0.0482786	0.0387755	0.049608	-0.126812	0.093927	-0.184087	-0.228271	-0.153862	-0.0596348	0.137322	-0.157223	-0.158203	0.0167998	0.0572315	-0.152268	-0.0126396	-0.127832	-0.157295	0.0575446	-0.0687408	-0.0134606	0.0075637
MGS.igc0600	0.111558	0.117001	-0.0912037	-0.0725092	-0.221336	-0.0904044	-0.0649023	-0.11382	-0.10733	-0.181717	-0.188007	0.042461	-0.15	0.104189	-0.101419	-0.209915	0.160858	-0.149613	0.0591249	0.0263679	-0.0125379	-0.0411997	-0.11328	-0.0297321	-0.0305099	-0.10523	-0.0420007	0.105284	-0.0520213	0.102397	0.0218336	0.0968288	-0.0265776	-0.0538854	-0.0541989	-0.0814532	0.0201954	0.0399231	-0.147256	-0.0823905	0.0788171	-0.0320052	0.0437172	-0.029513	-0.0969941	0.210246	-0.0456398	0.0414079	0.0724917
MGS.igc0601	0.105911	0.033598	-0.115039	-0.0384831	0.0512279	-0.00564682	0.112977	0.0248505	0.0114922	0.0760233	-0.00513276	0.174889	-0.0730481	0.0332958	-0.100466	0.00912341	-0.0773323	-0.0381508	-0.10803	-0.107902	0.118626	0.000607338	-0.104351	-0.0648916	0.0896874	0.0629087	-0.0499691	0.133445	-0.0280265	0.0474232	0.0778474	0.228152	-0.108918	0.172613	-0.0784429	-0.128166	-0.0407301	0.0726704	0.0808999	-0.0671565	0.0654476	-0.0689874	0.0476845	-0.105543	-0.13411	0.0184572	-0.103826	0.109641	0.0254997
MGS.igc0602	-0.0426462	0.0650748	-0.000427539	-0.00185952	-0.177471	-0.0104349	0.200067	-0.0826595	-0.10529	-0.0404938	-0.101892	0.0663707	-0.185369	0.101224	-0.013261	-0.118815	0.0869335	0.0713812	-0.0549995	-0.0249007	0.0981735	-0.113255	-0.0990135	-0.00476419	-0.0495533	0.0589692	0.0310434	0.012813	-0.020768	-0.03684	0.0316222	0.0592222	0.112855	0.162973	0.0822312	-0.0279651	-0.0471979	0.0923745	-0.0836855	-0.00975559	-0.0700895	0.0843877	-0.0179668	0.0444797	0.0916894	-0.0382325	-0.0347331	0.0142169	0.00858741
MGS.igc0603	0.0877333	-0.0833218	-0.0847456	-0.0686634	-0.0312906	0	-0.0213432	-0.00798943	0.0850278	-0.0585385	-0.0322983	-0.0886223	0.161664	-0.0719347	-0.104842	0.0228238	-0.0424491	-0.00880302	-0.0843487	-0.0669924	0.0188886	-0.0333089	-0.00533711	-0.0591875	0.00918871	0.203241	-0.0935384	0.0212271	0.0653449	-0.017121	-0.0293583	-0.103729	-0.0170171	-0.0780136	-0.0729718	-0.00322509	-0.075576	0.160899	-0.164485	-0.0502364	0.213748	-0.0432468	0.130031	0.144225	0.109669	0.00196636	0.000316684	-0.0707346	-0.0566537
MGS.igc0604	0.122919	0.0232496	-0.0654235	-0.103381	-0.0515694	-0.0255973	-0.035298	-0.0499017	0.0120164	-0.181677	-0.0884447	-0.0666043	0.0232354	0.00254022	-0.0751295	-0.182475	-0.0106689	-0.0428589	0.0262717	-0.00258195	0.0343469	-0.0435312	-0.0306625	0.0819244	0.0703066	-0.0537955	0.0415482	0.15176	0.14839	0.058122	0.116009	0.0577082	0.0496551	0.0237841	0.0962327	0.00487446	-0.0498722	0.136685	-0.20897	-0.151039	-0.0746374	0.0823142	-0.038128	-0.0801625	-0.0852739	0.214962	-0.0623449	0.0240669	0.0235133
MGS.igc0608	0.104855	0.0532686	-0.0854489	-0.17333	0.0189937	-0.0819456	-0.0359873	-0.0435807	0.0452339	0.0102924	-0.0433993	0.103099	0.0119534	0.0315556	-0.0940442	-0.046916	-0.0235232	0.0264931	0.020805	0.0263274	-0.0702861	-3.46979e-05	0.184586	0.065323	-0.075428	-0.0190905	-0.0167309	-0.0609218	-0.165329	-0.0406227	0.143276	-0.0836473	0.0527156	-0.0685113	0.011406	0.132746	-0.00969448	0.0364958	-0.0725339	-0.0324907	0.0858659	0.0231241	0.0177806	0.10701	0.0892021	0.0240041	-0.154259	-0.0596233	-0.0531594
MGS.igc0613	0.0392813	-0.00380492	-0.0209208	0.00185959	-0.30905	-0.11352	-0.105641	-0.127194	-0.0849707	-0.150787	-0.137167	0.00115372	0.0140556	0.00208118	0.00973349	-0.150462	0.188346	-0.152468	-0.0527142	-0.0971031	-0.0120989	-0.132222	-0.0582978	-0.00919126	0.0443729	0.0549132	0.0474554	0.148427	-0.0410301	0.0922273	0.0469779	0.0123793	-0.170063	-0.0232445	-0.119185	-0.124638	-0.140625	0.19403	-0.0872026	-0.102634	0.0475665	-0.152612	-0.103109	-0.138817	-0.103881	-0.0259161	0.0168726	-0.0397315	-0.0773349
MGS.igc0614	0.0872063	-0.185953	-0.166866	-0.0194506	-0.261985	-0.133571	-0.0166221	-0.151177	-0.0119643	-0.10127	-0.171064	0.156424	-0.0782039	-0.181649	-0.1798	-0.133678	0.172088	-0.123101	-0.147779	-0.149949	-0.0893742	-0.162615	-0.112884	-0.0990767	0.0684877	0.0998352	-0.122463	0.179856	0.0615797	0.193049	0.0219948	0.170389	-0.107247	-0.0318072	-0.134679	0.0584219	-0.0846584	0.0710056	0.0394501	0.00638198	0.0831062	-0.13762	-0.0913348	-0.0888858	-0.0511493	0.0233714	0.158638	0.022717	0.0436856
MGS.igc0615	-0.0247111	-0.181488	-0.220886	-0.035032	-0.191442	-0.138679	-0.0200221	-0.126578	-0.0374198	-0.100551	-0.194066	0.166715	-0.00248946	-0.205987	-0.181888	-0.106923	0.160078	-0.218321	-0.194949	-0.14957	-0.0364565	-0.20952	-0.0889747	-0.192823	-0.0235356	0.145878	-0.104907	0.0727242	0.0469277	0.127353	0.125919	0.321438	-0.300753	0.0113617	-0.266689	-0.0140282	-0.0850569	0.076463	-0.0615954	0.0378046	0.118136	-0.269818	-0.0614409	-0.157178	-0.169779	0.0164361	-0.00480417	-0.00345217	-0.0453575
MGS.igc0617	-0.00966851	0.00497205	-0.00184091	0.00093459	-0.0808956	-0.02704	-0.109001	-0.00456659	0.0751092	-0.199766	-0.158853	-0.0380207	0.0382804	0.00313821	-0.0095518	0.114032	0.0946693	-0.0815123	-0.00750265	-0.0226646	-0.0868121	0.0488977	-0.245315	-0.0922387	0.00465016	-0.180773	-0.102357	0.0810499	0.087693	0.126677	-0.0681382	0.0502145	-0.0653291	-0.264203	-0.0861451	0.086369	0.121676	-0.0865626	-0.0127089	-0.0350655	-0.0710602	-0.0808585	0.0492209	0.0421957	-0.0290086	-0.206002	-0.0426125	-0.120345	-0.156633
MGS.igc0619	0.140105	0.0221326	-0.111638	-0.000821049	-0.150715	-0.158058	0.0366789	-0.0648175	-0.0165848	-0.118821	-0.165581	0.109053	0.0625965	0.0098167	-0.0956498	-0.127484	0.141115	-0.134028	-0.0934991	-0.142824	-0.0351916	-0.0584408	0.0359537	-0.096972	0.0140601	0.0681612	-0.134432	0.0406098	-0.048573	-0.0307728	0.145342	0.109045	-0.127613	0.129281	-0.161152	-0.107949	-0.0352162	0.0332097	0.12362	-0.0230371	-0.069986	-0.152553	0.0396982	0.048861	0.0299658	0.0263354	-0.0734119	0.172679	0.168876
MGS.igc0621	-0.0647415	-0.14119	-0.169971	-0.104072	-0.227024	-0.0908197	-0.176863	0.0623608	0.0798407	-0.124495	-0.11016	0.0240451	0.039807	-0.13372	-0.154048	0	0.293218	-0.219367	-0.0075002	0.0265513	-0.129704	-0.0899801	-0.129628	-0.16181	-0.0126315	-0.0702486	-0.0767366	0.11195	0.0611002	0.160572	-0.229427	-0.0275042	-0.188845	-0.162091	-0.174204	0.111275	0.043718	-0.0200489	-0.13912	-0.00628059	0.0971165	-0.170442	0.0491168	-0.0265182	-0.121384	0.0103926	0.103781	-0.0227188	-0.0239045
MGS.igc0622	-0.0658789	-0.0881151	-0.0469288	-0.053902	-0.10618	0.0111344	0.0264867	-0.095052	-0.0123778	-0.0125684	-0.00940883	0.00845715	0.0600847	-0.0673126	0.0253933	-0.105266	0.137373	-0.116193	-0.0173082	-0.0183372	-0.0199769	-0.163466	-0.124797	-0.0956705	-0.0292541	0.0946315	-0.0879967	0.0587289	0.0826942	0.11583	0.119079	0.115573	-0.18823	-0.145862	-0.214871	-0.038328	0.144925	-0.0872777	-0.186922	-0.0466328	-0.0865681	-0.222559	-0.0429052	0.00617426	0.0151777	-0.035658	-0.0423179	0.0121128	0.0109095
MGS.igc0624	-0.0196006	-0.144709	-0.237924	0.00094649	-0.142983	0.0146238	-0.0576135	-0.0922848	-0.0250627	-0.0742338	-0.10327	0.0165877	-0.0524989	-0.105169	-0.204605	-0.00949317	0.140136	-0.190074	-0.0462651	-0.0640739	0.00709904	-0.235153	0.0202609	-0.076281	0.108041	0.0789559	-0.0268197	0.198722	0.0521118	0.16536	-0.0602866	0.119146	-0.142876	-0.0890733	-0.158816	0.0383807	-0.00688088	0.0556653	-0.168881	-0.0137035	0.0383327	-0.191741	-0.1665	-0.110837	-0.011685	-0.039067	0.122247	-0.0388085	-0.0267421
MGS.igc0625	0.0511746	0.13332	0.0143935	-0.0396038	0.0768762	-0.0301089	-0.0409398	0.0195561	-0.0682286	-0.0315895	-0.0405538	-0.0188742	0.0137733	0.131337	-0.0367327	0.0720191	0.00763587	-0.0153696	0.0111543	-0.0080633	-0.0450401	0.148493	-0.268267	0.0534333	-0.034443	-0.257408	0.038905	-0.0312679	0.0262957	-0.01923	-0.102995	0.0938204	-0.0294432	-0.00057312	0.0124231	0.0256785	0.167438	-0.0822021	-0.0828877	-0.124527	-0.153912	-0.0179403	-0.0541772	-0.0564804	-0.0465948	-0.00568483	-0.022949	-0.188751	-0.142975
MGS.igc0630	-0.00923627	-0.214169	-0.0712293	-0.0374679	-0.19962	-0.0513033	-0.105915	-0.193374	0.0103245	-0.0136458	-0.0621941	0.0384914	-0.0921569	-0.184814	-0.0216008	-0.0554679	0.193094	-0.133656	-0.14815	-0.151492	0.00281847	-0.218987	0.0114735	-0.132035	0.00409553	0.133195	-0.12106	0.0327062	0.159114	0.0681685	-0.00899396	0.126369	-0.140807	-0.190427	-0.295573	-0.0397342	0.0528514	-0.039991	-0.0081423	-0.0602413	0.0413243	-0.202474	0.174636	0.159044	0.0397096	-0.0618978	-0.00695505	0.0622327	0.0416054
MGS.igc0635	-0.0319758	0.011423	0.0404452	-0.0240831	0.260194	0.101938	-0.0363832	0.014637	0.0074383	0.120327	0.0354217	0.120944	0.138353	0	0.0556652	0.0547376	-0.23318	0.118645	-0.0669028	-0.0595953	-0.0367676	0.117575	0.190902	-0.020124	0.0639611	-0.0389442	-0.0152783	-0.0527604	-0.0419116	-0.112554	0.0510712	-0.00431794	0.0661643	0.0826719	0.125133	-0.0231344	0.0821132	-0.106347	0.106959	0.0871214	0.147536	0.12814	0.0179161	-0.100361	-0.0772815	0.234653	-0.0452265	-0.0925686	-0.106412
MGS.igc0638	-0.0784501	0.192632	0.0721311	0.0572424	0.0543495	0.0235071	0.0402372	0.173868	-0.0691466	-0.0851541	-0.0468692	-0.0466128	-0.0341392	0.190886	0.0533126	0.0161892	-0.0428203	0.0421478	-0.0359885	0.0330807	0.00722624	-0.0143242	-0.0590168	0.0998832	-0.122133	0.020046	0.0937017	-0.192506	-0.073184	-0.156799	-0.00570377	0.0532286	0.0179045	0.0794564	0.0576532	0.00760971	0.045287	-0.0714127	0.0243504	-0.0452657	-0.103155	0.0527758	0.0547672	0.000480604	-0.030344	-0.0608848	-0.165509	0.000793302	-0.00249055
MGS.igc0641	-0.0543655	0.0533666	-0.00681922	-0.134685	-0.192335	-0.0713566	0.0335888	-0.125793	-0.0156786	-0.0816751	-0.0410873	-0.0638764	-0.0593093	0.059162	0.0558043	-0.0529054	0.218551	-0.0729326	0.0699285	0.0965031	-0.0184206	-0.0814929	-0.161301	-0.148082	-0.0670341	0.0540934	-0.0501697	-0.0203825	-0.0666874	0.0283386	-0.0671133	-0.000501063	-0.113265	-0.0499232	-0.130785	-0.020916	0.192348	-0.155782	-0.0504674	0.0335961	-0.0408073	-0.122179	-0.00995164	-0.0550126	-0.0966053	0.0162924	-0.0468349	-0.0785592	-0.0603087
MGS.igc0643	0.0723052	0.081659	0.00784609	-0.0199939	-0.143402	-0.12442	0.017269	-0.0632064	-0.154204	-0.11712	-0.140148	-0.0371068	-0.0512251	0.0792518	-0.00837254	-0.0600599	0.0457222	-0.0570678	-0.0839911	-0.0215651	-0.125956	-0.0830695	0.0186518	0.0841212	-0.0848864	-0.0638706	0.0744508	-0.0229117	-0.0490343	0.0897667	-0.0027868	-0.0447966	-0.00829756	-0.11266	-0.0557061	0.000405549	-0.0166659	0.0600198	-0.0335086	-0.0173124	0.150989	-0.0339719	0.027569	0.077303	0.0554133	-0.10053	-0.0817208	-0.0054775	-0.0512628
MGS.igc0646	0.000455391	-0.0718564	0.053386	-0.123142	0.102406	0.0320505	-0.14474	0.018629	-0.0686613	0.0518247	0.126568	-0.176005	0.073929	-0.0528337	0.0457088	-0.0631003	-0.0655342	0.0442099	0.182001	0.118459	-0.0391918	0.146971	-0.121	0.109487	-0.0195967	-0.21819	0.069021	-0.0901892	0.0731125	0.0256152	-0.102228	-0.11857	-0.00313517	-0.0981345	0.0191573	0.0171311	0.149206	-0.101453	-0.0235047	0.0931764	0.0584815	-0.00280521	-0.0527283	0.0431675	0.0966595	0.0934293	0.0432816	-0.0739005	-0.0259291
MGS.igc0649	-0.00436006	0.058796	0.161068	-0.0263551	0.176013	-0.00534175	0.0489865	0.0873788	0.0966979	0.0889267	0.0568671	-0.0126149	0.03274	0.0589299	0.139842	0.0729834	-0.114304	0.113232	-0.103796	-0.0786075	0.120961	0.00325975	0.0645874	0.132093	-0.0568543	0.00679589	0.144359	-0.162481	-0.0655296	-0.162226	0.148288	-0.0119335	0.0448483	0.109358	0.076955	-0.0610465	-0.0465238	0.100479	0.0151257	-0.0486583	-0.0389688	0.0298618	-0.0728351	0.0341849	0.10745	-0.164166	-0.131605	-0.041362	-0.0771082
MGS.igc0651	-0.00871813	-0.182614	0.00639643	0.155964	-0.152781	-0.0232169	-0.0610825	-0.0144584	-0.0880346	-0.0857408	-0.0263653	-0.0948707	-0.168533	-0.167587	-0.0206532	-0.0337644	0.111945	0.00235285	0.19605	0.124021	-0.128263	0.0300249	-0.0950747	0.179041	-0.000925445	0.034503	0.121814	-0.048779	0.0811008	-0.0614145	-0.173837	-0.181819	0.0695466	-0.147861	0.0122552	0.198943	0.0652407	-0.112185	-0.0250126	0.10686	-0.0451174	0.0428306	0.0407279	0.113225	0.124911	0.0574752	0.128873	-0.0560248	0.0113444
MGS.igc0654	0.0538147	-0.0112355	0.019698	-0.169709	0.0173487	0.0474788	0.160442	0.0644103	0.143831	-0.0829986	-0.146461	0.0426047	0.0856529	-0.0317984	0.0247015	0.0886701	-0.0119562	-0.0456312	0.121383	0.101446	0.095844	0.0407553	-0.103341	0.0413065	0.0236969	-0.165674	0.0734116	0.0272719	0.0402448	0.0106743	-0.00934204	0.0960412	-0.0294868	0.0893523	-0.0267418	0.0290796	0.0229089	0.0682593	-0.112904	-0.0817953	-0.154311	-0.0380946	-0.0307192	-0.0169733	-0.00015544	-0.207282	0.0612945	-0.148379	-0.109344
MGS.igc0655	0.0546185	0.0413559	-0.121022	-0.0635624	-0.000451053	-0.217729	-0.0501737	-0.00121539	-0.0337089	-0.0737569	-0.0953491	0.00593242	0.0592486	0.058466	-0.0620047	-0.051662	0.0570739	-0.0747868	-0.0181057	-0.0139005	0.0819413	0.00555212	0.190462	-0.0822683	-0.0142075	0.00540891	-0.0182764	0.0456818	-0.0692047	0.0117025	-0.0109281	-0.0993958	-0.052539	-0.00798399	-0.102319	-0.0602139	-0.162256	0.168128	-0.0749178	0.0833712	0.0285483	-0.071479	0.0735133	0.0272074	-0.00791219	-0.0473961	-0.0875703	0.0388582	0.00366745
MGS.igc0657	-0.0515135	-0.0550675	-0.0433604	-0.0166334	-0.261762	-0.112917	0.021286	0.0195414	0.0404863	-0.0820823	-0.0825166	0.059002	0.0411233	-0.0467981	-0.0555863	-0.179218	0.270615	-0.0855231	-0.124421	-0.128592	-0.0529838	-0.039828	-0.127166	-0.0649356	0.0849736	-0.133957	-0.0182195	0.129892	0.144638	0.205523	-0.0392231	0.106666	-0.0628257	-0.106816	-0.0778403	-0.00536503	0.0965336	-0.0611826	-0.0169068	-0.0893035	0.0759466	-0.0564231	0.00413898	0.0242842	-0.0076361	0.00226153	0.0450103	0.17642	0.188184
MGS.igc0658	-0.038857	-0.123707	-0.0799894	0.0556462	-0.177296	0.00653727	-0.0320499	0.02191	0.0733336	-0.0402511	-0.00659687	-0.0794796	-0.0664827	-0.103092	-0.0700871	0	0.191262	-0.0981708	-0.0219049	-0.0111269	-0.00363015	-0.174616	-0.000984386	-0.0747717	-0.042415	0.0621816	-0.0853468	0.0625052	0.0808246	0.0207394	-0.124643	-0.0844109	-0.170003	-0.129373	-0.25301	0.10404	0.0392984	0.0245616	-0.018421	-0.215719	-0.00734505	-0.21529	0.061773	0.110483	0.0541215	-0.158566	0.174487	0.0344694	0.044337
MGS.igc0659	0.0936004	-0.0895652	-0.00957054	0.0531728	0.0431861	-0.0266688	0.0883598	-0.0466194	0.0439016	-0.110572	-0.163452	0.0194408	-0.0658476	-0.0742198	-0.0195025	-0.095783	-0.0688802	-0.110952	-0.0427685	0.000122833	0.107506	-0.216024	-0.0957683	0.0534987	0.0915573	0.129712	0.0297627	0.0666019	0.00594845	0.0876283	0.169833	0.174084	0.00552761	0.128834	0.0742348	0.0362893	-0.150779	0.183373	-0.123204	-0.038311	0.0069689	0.0377678	-0.124253	-0.160627	-0.131285	-0.0693208	0.137747	0.00995933	0.0138155
MGS.igc0660	-0.0497713	-0.0551764	-0.126171	0.0429307	-0.244249	-0.103204	-0.0614407	-0.152793	0.0176295	-0.0394592	-0.055201	0.0155778	0.0533425	-0.0674861	-0.115896	-0.0560158	0.200406	-0.142187	-0.177336	-0.185026	-0.0199992	-0.218426	-0.00025139	-0.099802	0.0285963	0.0777711	-0.0933316	0.180196	0.00507166	0.119518	-0.0152027	0.0653293	-0.160751	-0.0814055	-0.174555	0.093777	-0.000611421	0.0634513	-0.0303212	-0.0991856	-0.0500363	-0.152125	0.0321412	-0.0455485	-0.106982	-0.080231	0.0768179	-0.0197037	-0.0152267
MGS.igc0663	0.212124	-0.0156933	-0.0734454	-0.0731587	-0.10139	-0.0667723	0.00540146	-0.103791	-0.0812497	-0.0510765	-0.152288	0.0839417	-0.0876606	0.0025401	-0.0932285	0.00608201	-0.00711228	-0.109172	-0.0807858	-0.0636399	-0.100991	-0.178163	0.104966	-0.126896	-0.0475602	0.0168454	-0.117102	-0.0274803	-0.0906016	0.0691034	0.127199	0.0993316	-0.128035	-0.0724389	-0.20475	-0.0417159	-0.0606966	0.0404143	-0.0279433	-0.0191579	0.0991345	-0.200376	-0.0119831	0.0730598	0.107912	-0.0362632	-0.13608	-0.0442133	-0.10223
MGS.igc0664	0.0366342	-0.0816062	0.0513038	0.0241089	-0.0930419	0.0189385	-0.0754384	-0.042181	0.0632917	0.0509512	-0.0592608	0.0983572	0.0602555	-0.0745023	0.000906073	-0.112619	0.0183077	0.0250634	-0.030828	-0.105095	0.0158041	0.0296437	0.00904333	0.0257718	-0.0273035	0.0100369	0.047542	0.030014	0.0388613	-0.124162	-0.0259637	-0.0263347	-0.0146446	-0.101774	-0.0413644	-0.0584701	-0.0830557	0.191463	-0.172223	-0.166662	-0.129716	-0.0383175	-0.0531095	-0.0104317	-0.020832	-0.0350152	0.0570398	-0.203311	-0.178554
MGS.igc0665	-0.0126096	0.113761	-0.153354	-0.00717316	-0.0257593	-0.0570807	-0.0765531	-0.0671319	0.0685586	-0.0839491	-0.0811359	-0.0134421	0.028012	0.124945	-0.210722	-0.0878011	-0.0331052	-0.073494	0.0322631	-0.0190164	-0.186369	-0.0120934	0.0929686	-0.0433848	0.0356851	-0.175746	-0.0434315	0.101818	0.0231867	0.0528547	-0.0789131	0.0161929	-0.0447087	-0.0879267	-0.0708342	0.016853	0.153776	-0.10424	0.00931073	-0.134439	-0.0416643	-0.0509244	0.0627901	0.00369187	-0.0527065	0.131339	-0.0140669	-0.0564136	-0.0308127
MGS.igc0667	-0.0360698	-0.0405648	-0.213277	-0.089906	-0.239808	-0.0976964	-0.0587207	0.014149	-0.142368	-0.139282	-0.180037	0.0815762	0.0488347	-0.0421346	-0.215972	-0.0358189	0.240491	-0.217011	-0.0858853	-0.0934311	-0.0947594	-0.0458711	-0.232668	-0.139179	-0.00249738	0.00232076	-0.0856005	0.091209	0.13571	0.201601	-0.107555	0.212308	-0.187217	-0.0357858	-0.124089	-0.0720066	0.200511	-0.180527	-0.113927	-0.03334	0.0761184	-0.152974	-0.105604	-0.209836	-0.191001	0.0573143	0.0608449	-0.0151673	0.00961541
MGS.igc0669	0.0782226	-0.164836	-0.0916032	-0.0254921	-0.193039	-0.0816287	-0.126961	-0.106225	0.0891559	-0.107467	-0.166848	0.0487208	-0.0729223	-0.133373	-0.0877504	0.0045693	0.0875579	-0.169969	-0.0561198	-0.0344012	-0.0586926	-0.147145	0.00755315	-0.0525328	0.0218705	0.0740121	-0.0609197	0.0623419	0.0583057	0.0500099	-0.0867067	0.124488	-0.129657	-0.157039	-0.170726	-0.0225999	0.000818905	0.0608053	-0.0762026	-0.0836903	-0.00657761	-0.127326	0.0194984	0.00250045	-0.0392111	-0.0539951	0.0355288	-0.0658652	-0.0817393
MGS.igc0676	0.049333	0.0177099	-0.0806813	-0.0777499	-0.0839944	0.0725396	-0.0609229	-0.06128	-0.0445931	-0.101203	-0.0240467	-0.059706	-0.0351593	-0.00359934	-0.0659611	-0.00651022	-0.005399	0.0360717	-0.0871834	-0.0880779	-0.0436875	-0.0723388	-0.176888	-0.0212673	0.179848	-0.0800121	0.0206632	0.231838	-0.0242674	0.0959672	0.0536293	0.047062	-0.0444709	0.0123784	-0.0429211	-0.00106816	-0.0649136	0.0916402	-0.0536753	-0.0249919	-0.0253727	-0.0554815	-0.0280902	-0.0767887	-0.0348408	0.0270461	-0.0977299	0.0932345	0.076518
MGS.igc0678	0.116054	-0.0917016	0.100829	0.107993	-0.0243036	0.0317683	-0.0291966	0.0655693	-0.12921	-0.0321465	-0.105594	0.0012027	0.0106841	-0.074323	0.0396799	-0.0262853	-0.0569723	-0.0158674	-0.0522144	-0.0645991	-0.0673084	-0.0836132	0.0143876	0.0931693	0.0493509	-0.00464823	0.124351	0.102277	-0.0374701	0.0471242	-0.0420721	-0.0639697	-0.0145152	0.0339476	-0.0364592	-0.0781997	-0.0117882	0.115741	-0.15801	-0.143995	-0.0561657	-0.0873413	-0.120583	0.0376404	0.167457	-0.0854682	-0.0421418	-0.13389	-0.145451
MGS.igc0683	-0.02568	-0.0500349	0.0938894	-0.00540573	-0.0634347	-0.0239256	0.0100306	-0.0751866	-0.0668292	0.0605176	0.0713221	-0.0475165	0.140224	-0.0527717	0.0692305	-0.166821	0.0133898	0.0615495	-0.00352687	-0.00765291	0.0684662	-0.0935515	-0.0889993	0.023244	-0.0291079	0.00330098	0.0306293	-0.016779	0.0561931	-0.106382	0.0567066	0.0779813	0.080904	0.0830556	0.0632385	-0.15411	0.0238929	0.0382697	-0.0196705	-0.131183	-0.0494732	0.0700103	0.0204841	-0.0386421	-0.058463	0.0396561	-0.116274	-0.0172087	0.0387715
MGS.igc0686	0.248169	0.158769	-0.085333	-0.213661	0.0961053	-0.0706157	0.00246713	-0.0387436	0.0781288	-0.135218	-0.219304	0.0565239	0.0870043	0.17546	-0.0627046	0.00915853	-0.0861998	-0.133616	0.0531315	0.0191997	-0.0765916	-0.00581153	-0.0313917	-0.0173669	0.062833	0.00184769	-0.0695204	0.0567852	-0.144209	0.132502	0.108673	-0.0746379	-0.141893	0.0169178	-0.18116	0.0426328	0.0387215	-0.0372603	0.0347861	0.0405186	-0.0503565	-0.171081	-0.0173249	0.0190618	-0.0285281	0.0113425	0.0588302	-0.061911	-0.0810282
MGS.igc0687	-0.0698963	0.0424089	0.145104	0.0731582	-0.0287343	0.0672171	0.0464613	0.16012	-0.0938371	0.0702579	0.155231	-0.181429	0.0211226	0.060454	0.12717	-0.0106434	-0.0508017	0.143006	0.0534171	0.040251	0.0456438	0.0238075	0.064145	0.202988	-0.0176149	-0.11651	0.182645	-0.0680951	-0.0750758	-0.0449011	-0.245416	-0.173861	0.209149	-0.0529583	0.190283	0.0914899	0.0166703	0.0833628	-0.063758	-0.11869	-0.126258	0.155424	-0.0701497	0.0749002	0.136811	-0.00427493	-0.0846368	-0.053138	-0.0336922
MGS.igc0689	-0.000942078	-0.0753719	-0.0310024	-0.0645616	-0.176398	0.0832889	0.00949461	-0.0394978	0.0927446	0.0724919	0.0381668	0.0393897	0.0285245	-0.0665874	-0.073809	-0.0125531	0.122501	-0.041075	-0.00572965	-0.00498495	0.00555189	-0.149331	-0.0537325	-0.0199662	-0.0261343	0.0456612	0.0186928	0.076123	0.0930219	0.0242584	0.00126965	0.0237819	-0.0128522	-0.0653095	-0.0215475	0.00339371	0.0158097	0.0407225	-0.136303	-0.0736141	-0.0549748	-0.0114485	0.0765773	0.0201584	-0.0423018	-0.00467177	0.026899	-0.0729972	-0.0105349
MGS.igc0690	0.0921792	0.120065	0.0664608	0.0841374	0.0436814	0.121947	0.113418	0.083225	-0.0658478	0.116083	0.022053	0.0800793	0.0780843	0.0991347	0.00679334	0.124482	-0.182382	0.13487	0.0945567	0.110114	0.104876	0.115169	0.0377503	0.192457	-0.0740555	-0.030426	0.196688	-0.110197	-0.010673	-0.171548	-0.0588616	0.0228124	0.143864	0.231443	0.173701	0.0227437	-0.0391808	0.0717994	0.202654	-0.149781	-0.0386813	0.1517	-0.022788	-0.0531718	-0.0457964	0.0462629	-0.0974515	-0.126805	-0.111152
MGS.igc0691	0.00746177	0.163901	0.112909	-0.0354302	0.161331	0.0841599	0.0172702	0.0338999	0.0118369	-0.00213822	-0.0757099	0.132377	0.146878	0.155017	0.131334	0.166276	-0.137501	0.206873	-0.065788	-0.0327763	0.0488659	0.00661014	0.10981	-0.0137783	-0.0502716	0.0595432	-0.0410862	-0.151726	-0.0984574	-0.148357	0.127639	-0.0468572	0.123417	0.038048	0.166118	0.156678	-0.0832772	0.018729	0.1784	0.117667	-0.0238792	0.151825	0.0263402	-0.0213222	-0.0265348	-0.0635549	0.00982025	-0.0254832	-0.0692951
MGS.igc0695	-0.0829508	-0.146645	-0.196833	-0.0285543	-0.271077	-0.147036	0.00195048	-0.103364	-0.00579739	-0.1048	-0.110319	0.0167439	-0.0486903	-0.132286	-0.188462	-0.170923	0.208466	-0.198831	-0.0664159	-0.0408016	-0.0273292	-0.128424	-0.129086	-0.105909	-0.0113101	0.0222353	-0.0433651	0.144674	0.0678152	0.0734873	-0.00558803	0.118013	-0.145987	-0.0925211	-0.180687	-0.181059	0.0334481	0.0193596	-0.0542579	-0.147658	-0.0515334	-0.174556	-0.0416978	-0.0744795	-0.0976909	0.000440008	-0.0089656	0.0188369	0.0196579
MGS.igc0696	-0.102365	-0.128553	-0.172783	-0.00893982	-0.311505	-0.0646336	0.0462921	-0.0887864	0.0451686	0.056292	0.0316703	0.0548363	-0.0522481	-0.100975	-0.142904	-0.10227	0.276429	-0.105565	-0.0912243	-0.0705878	-0.00706837	-0.299717	0.010394	-0.0589151	-0.0337407	0.151127	-0.0522865	0.0363992	0.0862598	-0.0100657	-0.0236485	0.157254	-0.149867	-0.0103923	-0.191153	0.0568132	0.114315	-0.070726	-0.0264699	-0.159537	-0.0338399	-0.178543	0.00790465	-0.00638109	-0.0154542	-0.100293	0.0421984	0.158347	0.137927
MGS.igc0700	-0.161528	-0.105403	-0.0946618	0.145817	-0.134135	-0.115504	0.0825359	-0.0844371	-0.0484936	-0.165944	-0.120719	-0.0173389	0.126111	-0.126518	-0.113888	-0.0614173	0.176198	-0.126466	-0.0401603	-0.0143357	-0.0251583	-0.0309943	-0.058926	-0.00249976	-0.0436602	-0.0492327	-0.00134998	-0.0854674	0.188206	-0.0270376	-0.112971	0.0259747	-0.0534515	-0.0790462	-0.0606308	0.108264	0.164376	-0.181017	0.0640043	-0.138641	-0.152676	-0.0733261	-0.0260569	0.00938029	0.00702901	-0.00193565	-0.0106323	0.0567907	0.0968259
MGS.igc0711	0.130286	-0.0615107	-0.173388	-0.0310155	-0.118379	-0.0615247	0.0361002	-0.0873288	-0.0387949	-0.0763005	-0.102047	0.0478973	-0.0851829	-0.0596158	-0.143982	-0.0793942	0.0914109	-0.207051	-0.05284	-0.0674562	0.0363954	-0.142052	-0.0759628	-0.104093	0.0999561	0.0779832	-0.0834382	0.204867	0.0876028	0.155091	0.0589393	0.125782	-0.0942865	0.0239567	-0.183799	-0.0115892	-0.0654971	0.102803	-0.104431	-0.122458	-0.00344906	-0.161315	-0.0329397	0.0111954	0.0159335	-0.0548609	-0.01955	0.0222198	-0.011689
MGS.igc0719	0.0236635	-0.0135504	-0.153461	-0.160544	-0.300867	-0.143264	-0.0751607	0.0379629	0.103959	-0.101831	-0.110894	0.0480845	-0.0444126	-0.044498	-0.187331	0.0205502	0.286567	-0.117414	-0.0375979	-0.0539822	-0.0948141	-0.118716	-0.0868565	-0.0700633	-0.145745	-0.05135	-0.0227292	0.00513023	-0.0301632	-0.0114292	0.024798	0.0220799	-0.128116	-0.133007	-0.101691	0.0801586	0.0144042	0.0825089	-0.178423	-0.13662	-0.0741528	-0.110471	-0.0430824	-0.0796145	-0.0901781	0.0137107	-0.0274995	0.0461757	0.0533554
MGS.igc0721	-0.0203498	-0.0877078	-0.170009	-0.0982596	-0.175514	-0.109827	-0.0680792	-0.0906665	0.0717511	0.0978862	0.0515424	0.0507729	0.102031	-0.0782074	-0.153183	-0.096013	0.198367	-0.107162	-0.113782	-0.169898	-0.0295712	-0.221509	-0.0208587	-0.198318	-0.020084	0.0298016	-0.162542	0.100347	0.0394169	-0.0331473	0.00639335	0.0489991	-0.145171	-0.100912	-0.178542	-0.0282153	0.0536162	0.0334799	-0.0359952	-0.149425	-0.0886642	-0.183336	-0.0642449	-0.0308041	-0.00657389	-0.0324489	0.066443	-0.0411862	-0.0250909
MGS.igc0729	0.145538	-0.103899	0.0343593	-0.0272675	0.0942388	0.0411813	-0.0535626	0.0541197	-0.00886989	-0.0259465	-0.0849588	0.121167	-0.00316846	-0.103141	0.0183312	-0.0422025	-0.0934871	0.00090236	0.0534809	0.00557798	0.0665971	0.0259907	-0.121106	0.0428912	-0.0820182	0.222047	-0.00246426	-0.035593	0.102751	0.00303292	0.105717	0.115872	0.00507993	0.00829817	-0.0331094	-0.143773	-0.122702	0.201565	-0.0647976	-0.155546	-0.00199756	-0.0277131	0.0827702	0.0301277	0.00527777	0.106175	-0.0526609	0.0305095	0.0182867
MGS.igc0731	0.0618131	-0.0614088	-0.0037977	0.0617982	-0.180055	-0.0645462	0.0424301	-0.0461289	-0.0411968	-0.165989	-0.18206	-0.0167489	0.00316839	-0.0340371	0.0199128	-0.263044	0.11532	-0.085262	0.161263	0.113646	-0.00967197	-0.257468	0.0299634	0.0948132	-0.0532963	0.0489752	0.0564986	-0.0639411	-0.0852887	0.0434539	0.0102898	-0.0353487	-0.0578039	-0.0685998	-0.137739	0.0469785	-0.0389291	0.0789232	-0.0443537	-0.0501736	-0.0423801	-0.131867	-0.054157	0.0523438	0.0702556	0.104286	-0.00423691	-0.137873	-0.184543
MGS.igc0732	-0.0051857	-0.070245	-0.124196	-0.079628	-0.181797	-0.172132	-0.0261805	-0.141229	0.102503	-0.0483877	-0.0170058	0.00225704	0.00730141	-0.0576965	-0.103103	-0.143276	0.18614	-0.121378	-0.149823	-0.135359	-0.0886995	-0.194643	-0.0644628	-0.122809	0.0404642	0.0545694	-0.107376	0.18323	0.0978962	0.124759	0.0638227	0.280443	-0.144447	-0.0180006	-0.13027	-0.0559135	-0.0502746	0.0875144	-0.136121	-0.167725	-0.0476427	-0.0951956	-0.00223499	-0.113451	-0.186575	-0.00830966	0.0682187	0.00820826	0.00945724
MGS.igc0736	-0.0161217	0.0124187	0.15694	0.0516449	-0.031979	0.0532722	0.00964551	0.0459439	-0.0805582	-0.0107108	0.0222151	-0.196328	0.0481778	0.0255446	0.104224	-0.155887	0.0628398	0.0208691	0.0956072	0.0441392	0.0908744	-0.152895	0.0206803	0.214503	-0.00301732	-0.0158253	0.197191	-0.0127333	-0.058522	0.05694	0.0606361	-0.148792	0.103742	0.0611634	0.0534853	0.0810904	0.06685	0.0274248	-0.175481	-0.0633425	-0.120753	0.0312545	-0.114236	0.124783	0.21969	-0.0095352	0.0220429	-0.111263	-0.10095
MGS.igc0739	-0.0191183	-0.0718212	-0.0688068	0.0151212	-0.0173237	-0.0927104	-0.104691	-0.0325689	0.0152778	-0.118953	-0.0380691	-0.0965346	-0.129169	-0.0752839	-0.0350436	-0.0604105	0.00746057	-0.151171	-0.0665728	-0.0370554	-0.00188686	-0.211786	-0.037501	-0.0721835	0.0565096	0.141767	-0.11492	0.0446987	-0.0198288	0.123193	-0.0125233	-0.0629851	-0.0880585	-0.125817	-0.0719456	-0.0271615	-0.0406274	0.0368056	0.0165006	-0.0164302	0.0480354	-0.104499	-0.12113	-0.0719787	0.0456689	0.0341574	0.109037	0.0905361	0.0990915
MGS.igc0745	0.0414073	-0.034549	-0.0619897	-0.0792938	-0.130102	-0.0227028	0.0977707	-0.00199599	-0.0266066	-0.00516739	-0.0119236	-0.0370826	-0.120927	-0.0114306	-0.0706009	0.121642	0.0993188	-0.050752	-0.0431166	-0.099531	-0.0168986	0.0710012	-0.0817655	-0.0464825	0.00283139	0.09262	-0.0814065	-0.0318097	0.00155777	0.0348761	0.0175566	0.0588877	-0.0542823	-0.147475	-0.0861985	-0.173678	0.104859	-0.0512065	0.0303549	-0.0506277	0.000986846	-0.116076	-0.0746215	-0.0107897	0.102353	-0.136997	-0.127068	0.00632788	-0.0253456
MGS.igc0748	0.160653	0.0041144	-0.233363	-0.041039	-0.0249347	-0.142641	-0.0877278	-0.154422	-0.0123778	0.0519774	-0.0935382	0.227421	-0.169869	0.0178584	-0.208042	0.100114	0.0491107	-0.279962	0.0991775	0.0681035	-0.0688868	-0.0286518	-0.0668928	-0.0973778	0.0199527	-0.112566	-0.0889209	0.0532642	-0.0367308	-0.0477081	0.0484127	0.000754169	-0.188995	-0.0421251	-0.20055	-0.0700616	-0.0930306	0.0198603	0.10647	0.0574646	0.0399356	-0.20368	-0.0558581	-0.0351966	-0.030557	0.0717346	-0.0126596	0.055726	0.0388366
MGS.igc0751	-0.00409076	0.0201719	-0.0671871	-0.0530184	-0.14154	-0.16495	-0.00683841	0.00910628	-0.156151	-0.12309	-0.124348	0.00623011	-0.183995	0.0478248	-0.0471367	0.0281688	0.15365	-0.131246	0.0171572	0.0115839	-0.100461	0.00437845	-0.215613	-0.124575	0.0219937	-0.0314579	-0.103908	0.0611687	0.00579409	0.242043	-0.114215	0.00450289	-0.0742312	-0.124877	-0.0470447	-0.0457932	0.00303534	0.016091	0.063927	-0.0922242	-0.0805088	-0.0980397	-0.149088	-0.0473899	0.0482141	-0.0392998	-0.00102004	0.079136	0.0694809
MGS.igc0754	0.079145	0.0776595	-0.021638	0.0336266	-0.00497395	0.0507482	0.000962548	0.0479045	0.0148771	0.0153298	0.0626953	-0.116382	-0.162647	0.0823012	-0.035301	-0.109478	-0.00304819	-0.0915805	0.0942401	0.0429033	0.0696324	-0.0957522	-0.00307846	0.125556	-0.0697826	0.0111466	0.0511452	-0.0403857	0.0441405	0.019394	-0.0268484	-0.103793	0.0525249	-0.0392051	-0.0458223	-0.120493	0.0485438	0.00906993	0.0128608	-0.0849633	-0.0259484	-0.030422	0.0824917	0.168659	0.138899	0.158159	-0.102171	0.0434424	0.030082
MGS.igc0756	0.0234003	0.151805	0.126545	0.0554367	-0.0419259	0.129983	0.110961	0.133064	-0.080677	0.0376344	-0.0212453	-0.0030602	0.103501	0.173742	0.0850818	0.117078	-0.00457215	0.029774	0.0175022	0.0199379	0.0609476	0.130092	-0.157516	0.104126	-0.00214156	-0.0641093	0.0810704	-0.0460378	-0.0481671	-0.0499553	-0.093951	-0.0575622	0.0221306	0.0856873	-0.039261	-0.0264801	0.0675567	0.00831078	0.0767967	-0.137968	-0.189207	-0.0294378	-0.0373132	0.09596	0.101718	-0.157812	-0.0537863	-0.0528704	-0.0536684
MGS.igc0759	0.194158	0.123267	-0.117399	-0.115439	-0.117069	-0.0543216	-0.0582358	-0.0552356	-0.0766912	-0.0831862	-0.13345	0.101394	0.0765845	0.100867	-0.097552	-0.108748	0.0167688	-0.18997	0.0134169	-0.00955926	0.00841595	-0.0874362	0.0120738	-0.0549494	0.0294624	-0.0250009	-0.0482111	0.159369	-0.0781604	0.104994	0.0712848	0.0486098	-0.103871	-0.0210425	-0.0727932	-0.2184	-0.0826672	0.146188	-0.0908343	-0.0991536	0.0694079	-0.0786596	0.0124363	-0.0538171	-0.113422	0.119828	-0.0274516	-0.0296551	-0.0299827
MGS.igc0760	0.0847647	-0.0159074	0.124981	0.000454402	0.0465329	0.140222	0.124279	0.0195162	-0.102993	0.201228	0.162817	0.0198931	0.171097	-0.0101604	0.11993	0.30106	-0.0889035	0.0744355	-0.0397932	-0.0613333	0.0284323	0.0192913	0.103513	-0.091173	0.136621	-0.0374544	-0.0553652	0.0478908	0.0724216	-0.0357945	0.0143702	0.0481676	0.0729023	0.0856231	0.0266023	-0.0901509	0.062411	-0.022834	0.066786	-0.0130414	-0.137394	0.056461	0.0925985	0.0950724	0.0976252	-0.0899034	-0.129207	-0.00349068	-0.0245125
MGS.igc0762	0.00722912	0.1561	0.0163393	-0.0372677	-0.0509517	-0.0587701	0.0145197	0.0031054	0.0549391	-0.130529	-0.187422	-0.0365586	0.0285161	0.15599	-0.00181059	0.0874325	0.0858707	-0.0342916	-0.111981	-0.120012	0.0426162	-0.0653114	-0.0434093	0.0200325	-0.0244927	0.0102295	0.00581683	-0.00940041	-0.0987367	-0.0646844	-0.0385209	-0.0353245	-0.0353509	0.0157893	-0.0595077	0.0139016	-0.081099	0.178102	-0.0691436	-0.135869	-0.18716	-0.070638	-0.0646525	0.022035	0.0646432	-0.155186	0.00204663	-0.0650398	-0.060367
MGS.igc0763	0.0221019	-0.0201817	0.00847798	0.115242	0.0274621	0.120029	0.0350734	0.0826956	0.277018	0.0168813	0.0214859	-0.025923	-0.0793729	-0.00916601	0.0208673	-0.0464545	-0.0514315	-0.0723508	-0.018558	-0.0413176	0.106373	-0.148262	-0.0533403	0.0729541	0.101191	0.139924	0.0184433	0.137622	0.0926516	0.191016	-0.0146691	-0.0410238	-0.0333456	0.0191926	-0.0999685	-0.0638553	-0.143925	0.196243	-0.00761317	-0.0838376	0.0264391	-0.135697	-0.00945825	0.134104	0.18087	0.0170508	0.124197	-0.0192088	-0.0357838
MGS.igc0769	-0.0163169	-0.0849366	0.0424934	-0.12088	-0.0618974	-0.0902992	-0.187701	0.0364487	0.0868043	0.0115062	0.0194768	0.00402373	-0.0193219	-0.0878721	0.0678775	-0.238339	0.0548836	-0.0909929	-0.0269497	-0.00505094	-0.0239995	-0.137727	0.128127	0.0355193	-0.0807961	0.104415	0.0350359	-0.0304885	-0.12905	-0.061083	0.0246164	-0.0910388	-0.0906224	-0.157763	-0.0144218	-0.0198214	-0.101681	0.0123465	0.0394755	0.0582248	-0.075504	-0.0496374	-0.0164366	-0.0642526	-0.115678	-0.0471233	0.0885165	-0.100749	-0.0970788
MGS.igc0770	0.0664931	0.147434	-0.00162208	-0.0454795	-0.107183	-0.0654177	-0.0764444	-0.132644	-0.0270486	-0.157089	-0.254644	0.178293	-0.160357	0.124254	0.0339514	-0.0480635	0.0668258	-0.0774224	-0.0647943	-0.0669242	-0.0416973	-0.054654	-0.0863572	-0.0638615	-0.113316	0.053589	-0.0478453	-0.0368354	-0.13408	-0.0322697	0.219231	0.0372082	-0.0441974	0.0517149	-0.0750905	-0.142828	-0.219191	0.245921	-0.105317	-0.0708743	-0.0267954	-0.0708177	-0.0114747	-0.0100744	0.0211903	0.0591505	-0.158345	0.148118	0.111337
MGS.igc0771	-0.0754988	-0.0893559	-0.119841	0.0856299	-0.283438	-0.121372	-0.0310773	-0.153152	-0.015345	-0.135055	-0.12824	-0.0195156	-0.0547432	-0.0516588	-0.110751	-0.179389	0.18847	-0.0609964	-0.0424765	-0.0726083	-0.0752637	-0.126752	-0.071922	-0.0649491	-0.0661339	0.0315124	-0.0918239	0.00636191	0.0889982	0.0172627	0.0692712	0.0631857	-0.0330587	-0.162532	-0.0797199	-0.0437378	-0.0150851	0.0583747	0.00579433	-0.1884	-0.0141381	-0.0927695	-0.0875005	-0.00123967	0.0316547	-0.0348431	0.0579642	0.0373531	0.0459632
MGS.igc0773	0.0850752	0.322602	-0.0650636	-0.153831	-0.135516	-0.00441239	-0.0682378	-0.100632	-0.0374952	-0.17082	-0.209937	0.0352684	-0.105582	0.301016	-0.0687839	-0.0844045	0.0881226	-0.00223581	0.0282623	0.0175504	-0.0523141	-0.0149494	-0.309882	-0.0241263	0.0400374	-0.125976	-0.0051719	0.171734	-0.140406	0.112218	0.0777068	-0.0815898	-0.0343889	0.0668614	0.0710026	-0.00164279	-0.00826638	0.0597678	0.00737817	-0.0461124	-0.0896325	0.00663592	-0.189763	-0.19952	-0.121977	0.186407	-0.0145608	-0.028383	-0.0188379
MGS.igc0774	0.0203957	-0.0561896	-0.168669	-0.0153931	-0.1503	-0.0269905	0.0778292	-0.104383	-0.0393969	-0.118491	-0.140954	0.0597776	0.00434803	-0.0569064	-0.194407	-0.0669403	0.118511	-0.154845	-0.115407	-0.124667	0.0543208	-0.247361	-0.0497772	-0.0807126	0.111627	0.0546688	-0.0676824	0.219134	-0.0376817	0.147133	0.0749442	0.170177	-0.0952462	-0.00453111	-0.140585	-0.0323563	-0.0353399	0.0812338	-0.0527232	-0.107875	-0.0521036	-0.13646	-0.0493186	-0.0245924	-0.0180382	-0.101598	-0.00116511	-0.00196589	-0.00690093
MGS.igc0777	0.129422	0.133318	0.138154	-0.0344994	0.128557	0.120577	0.0389743	0.0884078	0.027943	0.0287314	0.00746257	0.0567101	0.0873695	0.118278	0.17784	0.0236732	-0.132703	0.0630191	0.112744	0.151342	0.210618	0.181007	-0.0686728	0.148091	-0.151625	-0.0472709	0.124339	-0.145883	-0.0388519	-0.205302	0.0902094	0.015328	0.1017	0.153957	0.0966245	-0.122444	-0.079732	0.0530543	-0.00192523	0.0582524	-0.0612574	0.116132	0.0790062	0.0509967	0.00404209	-0.0204175	-0.141381	0.0045722	-0.00774343
MGS.igc0778	-0.0712268	-0.179419	-0.174667	0.105777	-0.262138	-0.0769183	0.0214113	-0.0500221	0.0109435	0.00367457	-0.026352	0.00491138	-0.0390677	-0.14876	-0.17192	-0.0486605	0.230176	-0.116034	-0.0440039	-0.0366653	-0.0326743	-0.157572	0.0470277	-0.0371944	-0.0806241	0.075264	0.0197615	-0.0285633	0.0485817	-0.118527	-0.0608802	0.0466889	-0.106567	-0.00581167	-0.137201	0.0595631	-0.00510205	0.021505	-0.00244679	-0.0383831	-0.0104237	-0.132712	-0.108938	-0.0446412	-0.0170104	-0.0722965	0.138749	-0.0271715	-0.0108924
MGS.igc0779	0.00871846	0.0468847	-0.008535	-0.0484453	-0.078506	0.00868943	0.0369994	0.00910223	0.0890666	-0.0219775	-0.0942757	-0.0239274	0.0655244	0.0172906	-0.0749775	-0.0669629	0.0401753	-0.00429014	-0.145075	-0.133426	0.0613727	-0.0768226	-0.0969548	0.0675167	0.0720557	-0.115277	0.0769172	0.147257	-0.0665917	0.0847443	-0.0440581	-0.0435537	0.0402214	0.188996	0.00648216	0.129417	-0.0148932	0.124178	-0.107948	-0.0773052	-0.0946534	0.0175379	-0.0294091	0.0157122	0.00554105	-0.0166181	0.0769024	-0.158289	-0.151703
MGS.igc0787	-0.0728688	0.126795	0.220106	0.0522294	0.179959	0.123756	-0.0636748	0.101887	-0.0732693	0.116652	0.131726	-0.0385567	0.0621904	0.107566	0.23003	0.0205117	-0.171764	0.256914	0.111791	0.100422	0.106189	0.0926684	0.0525874	0.160639	0.0038206	-0.0785832	0.206481	-0.0993126	-0.0326918	-0.198009	0.100534	-0.117169	0.205869	0.141179	0.230256	0.104875	-0.0285815	-0.094692	0.0165847	0.206773	-0.00467298	0.241307	0.112167	0.0327829	-0.021753	-0.0294377	-0.0947962	-0.0772139	-0.0655438
MGS.igc0789	-0.0191487	0.0775455	0.140909	0.0257564	-0.00308183	0.000556834	0.0570845	0.13427	0.0529645	-0.0695018	-0.125824	0.120483	0.243602	0.0470254	0.105863	-0.0617079	0.0196998	0.098754	-0.000315458	0.0715625	0.0704591	0.120711	-0.125764	0.144452	0.00864775	-0.0923579	0.199701	-0.0357278	0.0976097	0.00880513	-0.0624514	0.00969545	0.0298056	0.119335	-0.00523478	0.0220289	0.0295153	-0.0768263	0.13406	-0.00469448	-0.0745507	0.0225494	0.150518	0.0847474	0.0229251	-0.0330868	-0.138494	-0.0804008	-0.00472086
MGS.igc0792	-0.0242816	0.0279746	0.0165772	-0.0213521	0.0512676	0.0782907	0.0923826	0.133115	0.0482685	-0.0066614	-0.0748609	0.121787	0.00108701	0.0202592	0.0159653	0.231631	0.0329861	-0.0618126	0.0859378	0.109811	-0.0794086	0.152183	0.003209	0.00187868	-0.227407	0.0625461	0.0324625	-0.273514	-0.133281	-0.113022	0.0239982	-0.009481	-0.137795	0.0441513	-0.0873999	0.00393477	-0.0147417	-0.025045	0.175011	0.0180417	-0.080342	-0.118855	-0.0523331	-0.0570586	-0.0356052	0.022746	-0.0357085	0.00426118	0.00995709
MGS.igc0793	0.0354284	0.0639666	0.0800079	0.066797	-0.156882	-0.00534179	-0.0637304	-0.0155242	-0.0875436	-0.0982617	-0.0726934	-0.00508855	0.0227069	0.0563902	0.0497822	0.00304101	0.0635025	-0.0663153	0.0045209	-0.0199718	-0.00201859	-0.00397562	-0.238544	-0.0185756	0.0289957	-0.0202403	0.00253462	0.0658802	0.100937	0.0713739	-0.0732059	0.043865	-0.0109363	-0.145797	-0.0274933	-0.113442	0.0901632	-0.0161731	-0.106038	-0.156884	-0.0512808	0.0137803	0.153073	0.0598302	-0.0475617	-0.0380526	-0.046296	0.0587542	0.0802496
MGS.igc0794	0.118946	-0.0269767	-0.0968002	-0.119789	-0.11688	-0.101851	-0.0310599	-0.00790003	0.0266536	0.00295695	-0.118377	0.183949	-0.0687616	-0.0125284	-0.0589045	-0.146551	0.128764	-0.174296	-0.0976918	-0.116589	-0.0188878	-0.164884	-0.134126	-0.126479	0.00469794	0.057385	-0.113076	0.130916	0.0838749	0.104443	0.0473914	0.139355	-0.141892	-0.0341284	-0.187792	-0.0215558	-0.0586649	0.0763585	-0.0188621	-0.0868116	0.0384877	-0.166696	0.0319808	-0.019254	-0.0765154	0.0145412	-0.0156594	0.0243844	-0.0258742
MGS.igc0796	-0.0675023	-0.133366	-0.0326844	0.0534421	-0.177381	0.0222721	0.0489638	-0.0367403	-0.0429419	-0.0376939	-0.0282322	-0.0425588	-0.0625151	-0.0996941	-0.0153471	-0.0918664	0.107319	-0.059688	-0.0962788	-0.061556	-0.111945	-0.15432	0.0748944	-0.0017063	0.053561	-0.0433463	0.0317574	0.198964	0.0228163	0.115284	-0.077231	0.00156157	0.00128498	-0.0970371	-0.0417274	0.0412389	0.0417667	-0.00634185	-0.0810326	-0.0874648	-0.129686	-0.0611498	-0.133179	-0.00428126	0.0733981	-0.119356	0.0808525	-0.0487052	-0.0690219
MGS.igc0797	-0.00926691	-0.0259739	-0.123249	-0.136134	0.117798	-0.00611739	-0.0422437	0.10456	-0.029033	-0.0492642	-0.0319611	-0.0839552	0.104148	-0.00322218	-0.0856352	0.050925	-0.00429624	-0.126851	0.0342174	0.080795	-0.00435541	0.203948	-0.176982	0.0466063	0.164499	-0.222876	0.0413075	0.142808	-0.0285851	0.217687	-0.0898065	0.0461554	0.00673891	-0.0535969	-0.0674711	-0.105351	0.0469138	-0.0467916	0.00550423	0.11938	0.147553	-0.0396645	0.00706448	0.0194915	0.0126482	-0.0304516	-0.00972102	-0.0951666	-0.0922523
MGS.igc0806	0.0843999	-0.0732251	-0.10947	-0.10614	-0.0641164	0.0470317	-0.0295476	-0.0359754	0.0619797	-0.13139	-0.180179	0.0380128	-0.176765	-0.0555718	-0.181119	-0.0508074	-0.0357828	-0.126861	-0.068587	-0.0021941	-0.124159	0.110361	-0.243669	-0.0500407	0.171518	-0.141039	-0.0387057	0.17567	0.189829	0.184983	-0.0593816	0.0790162	-0.0189126	-0.0462039	-0.046671	0.00689697	0.0285748	-0.0403943	0.0998726	-0.00178443	0.0883361	-0.0193382	-0.00812067	-0.00831553	-0.0585943	0.00976221	0.227216	0.00400264	0.0328082
MGS.igc0814	0.00955506	-0.102523	-0.0736858	0.0765654	-0.167679	-0.0766644	0.0632079	-0.0124354	-0.00381946	0.0596701	-0.0209172	0.130569	0.266498	-0.0800316	-0.0954635	-0.136891	0.202114	-0.0114432	-0.0817358	-0.0857017	-0.0162106	-0.0393071	-0.11309	-0.0573555	-0.0858309	0.130192	-0.0444658	-0.067969	0.237498	-0.132378	-0.00985296	0.0606546	-0.0188928	-0.00149836	-0.121876	-0.0703196	0.124778	-0.0754528	-0.00217901	-0.151159	-0.0434095	-0.112046	0.0169702	0.129425	0.138898	0.0398112	-0.0994345	-0.00247178	0.0558582
MGS.igc0815	0.19579	0.0790179	0.106985	0.0569646	0.0128981	-0.0376162	0.0506616	-0.0527733	-0.175223	0.0780232	0.0466451	-0.0147691	-0.0411534	0.109898	0.118706	-0.102157	-0.0236968	-0.0536746	0.00316641	-0.0977175	0.0235057	-0.0974557	-0.111289	0.0630908	0.0385782	0.0865543	0.0104448	0.116901	0.0172043	0.0864599	0.115735	0.00886097	-0.0103126	0.0914288	-0.0791423	0.0103515	-0.0654238	0.1251	-0.0715423	-0.225842	0.0328168	-0.0609213	0.0292065	0.050867	0.0262623	0.0457312	-0.0936314	0.0808289	0.0463845
MGS.igc0820	0.0779572	-0.000172793	0.0472332	0.0293878	-0.0557082	0.0611833	-0.00142986	0.0237906	0.157286	0.0364219	0.0463166	-0.0353981	0.0339614	0.0102182	0.0080914	-0.127294	0.0107859	-0.0131067	-0.0508927	-0.0929323	0.192509	-0.0689652	-0.0619628	0.0401889	0.0394771	-0.065349	0.0200078	0.122143	0.053666	0.0328018	0.0213348	0.0259179	0.0311834	0.0720877	0.0148048	0.0274752	-0.0948878	0.196585	-0.15383	-0.230471	-0.113531	0.0343062	-0.0350963	-0.0304595	-0.0904033	-0.00283934	0.0454498	0.00265654	0.0403518
MGS.igc0822	-0.00459885	0.137102	0.0497231	-0.0535596	-0.00103253	0.100125	0.0853129	0.130068	0.0667544	-0.0855644	-0.106897	-0.0303015	0.0952406	0.137226	0.0870476	0.0576584	-0.0582011	0.0602177	0.138275	0.0559631	0.0382606	0.114859	0.091748	0.184044	-0.0593212	-0.16428	0.105159	-0.00818961	-0.0479396	-0.151763	-0.0920954	-0.253724	0.0887131	0.0492976	0.0524685	0.0320979	-0.112388	0.15521	0.0609236	-0.0131838	-0.12157	0.0210815	-0.0894976	0.0995611	0.155648	-0.0333461	-0.0249078	-0.0891685	-0.130364
MGS.igc0824	0.0374995	-0.0149205	-0.0830896	-0.064585	-0.0611767	-0.0416507	-0.0276599	-0.0898733	0.0762276	-0.061615	-0.135122	0.063177	-0.0683478	0.00062958	-0.047112	-0.104132	0.0475333	-0.127189	-0.0870892	-0.0776653	0.0622584	-0.119674	-0.0863323	-0.117573	0.059306	0.0371645	-0.113276	0.135567	0.0839804	0.141297	-0.0171938	0.0852437	-0.0894152	0.00278747	-0.196205	-0.0181711	-0.0237243	0.0308108	-0.0378294	-0.000295205	0.00645087	-0.123841	0.0968076	0.0498963	-0.0200956	-0.0336556	0.0854077	0.0110531	0.0016682
MGS.igc0832	0.061767	0.133138	0.137017	0.0704318	0.118047	0.240824	0.0375948	0.147701	-0.0131601	0.0734845	0.143833	-0.143775	0.129904	0.151897	0.154324	0.00228073	-0.131068	0.0175937	0.284907	0.214042	0.129951	0.0661228	-0.0208113	0.18719	0.126377	-0.136594	0.151563	-0.0392968	0.00716193	0.0363903	-0.0979053	-0.0774616	0.036285	0.0926956	0.0585812	0.0270301	0.0277766	-0.0250368	0.0656176	0.0520393	-0.152508	0.0278217	-0.00530939	0.0980282	0.147052	-0.104064	0.0647857	-0.0189787	-0.00978834
MGS.igc0833	0.0839323	-0.0107742	0.0973514	-0.0623628	0.176626	0.0838677	-0.0151393	-0.0321409	-0.137515	0.0912699	0.0692738	0.0383712	0.114679	-0.0263824	0.137736	-0.0215603	-0.119641	0.0839038	0.0140399	0.0312516	0.0501863	0.108774	-0.120855	0.0484749	0.0281945	-0.0294203	0.0674295	0.0389993	0.0453001	0.0384984	0.136985	0.118621	0.0165229	-0.0722108	0.0133477	0.0074692	0.0198771	0.0381373	-0.119848	0.0261923	0.059054	-0.0178302	-0.00466077	-0.0290494	-0.0523298	-0.0256584	-0.127803	-0.0448727	-0.0455457
MGS.igc0837	0.00189277	0.0860576	0.0391241	-0.0634566	0.0111016	0.120761	0.0457731	0.120105	0.0738881	-0.0320136	-0.113236	0.05056	0.0988401	0.0747566	0.0647842	0.0715026	-0.0999297	0.0808352	0.0625288	-0.0234191	0.0551984	0.0918466	0.0945405	0.193909	-0.0897705	-0.144761	0.0894205	-0.0537629	0.0195644	-0.177396	-0.0763209	-0.176668	0.103649	0.00314977	0.109451	0.0851701	-0.0876213	0.154807	0.0638463	-0.0306252	-0.072215	0.0669388	-0.0997075	0.046955	0.117897	-0.0246142	-0.0531936	-0.113771	-0.178434
MGS.igc0839	-0.0131496	0.023178	0.00526258	0.0586252	-0.044186	0.0848113	-0.108512	0.0612174	-0.050072	-0.0137034	-0.0442686	-0.00827883	0.0364385	0.0271824	-0.0337203	-0.0159674	-0.0322632	0.0117307	-0.0467679	-0.0649149	0.0260821	-0.147992	0.0635326	0.0774551	-0.160463	-0.0404457	-0.0162619	-0.122727	0.0854964	-0.016933	-0.153814	-0.0461971	0.0283385	-0.101828	0.00603833	0.0720024	0.0945898	-0.0222054	0.0163466	-0.104976	0.0767194	0.00101099	0.00574029	0.0473315	0.0615058	0.118598	-0.106892	0.135943	0.0848361
MGS.igc0842	-0.0262613	-0.0244827	-0.00250742	0.0263385	0.0634148	0.00662045	0.0995473	0.089055	0.0185667	-0.103951	-0.129774	0.132974	-0.0284405	-0.050141	-0.0100961	0.00527163	0.0130504	-0.0182981	-0.0794243	-0.0168985	-0.0409839	-0.0297651	-0.0848372	0.0942312	0.142183	-0.0659054	0.0775	0.136926	0.061074	0.202316	0.0664252	0.0221638	0.0262313	-0.0264006	0.0882442	0.168982	-0.195208	0.191248	0.0477399	-0.00433644	-0.079916	0.0833457	-0.03167	-0.0543219	-0.0772993	-0.00712078	0.104538	0.0266935	0.0542732
MGS.igc0845	-0.154762	-0.0119877	0.0725366	-0.160733	-0.103484	-0.0649482	-0.10497	0.0575243	0.134499	0.0227293	0.0529867	-0.0302488	0.055646	-0.0185303	0.0476886	0.0296066	0.127653	-0.00228542	-0.00448714	0.021024	-0.0798957	-0.0221517	-0.0710409	-0.119485	-0.000498104	-0.0148858	-0.0399409	-0.0880159	0.0631332	-0.0514218	-0.165038	0.0606615	-0.075382	0.0538238	-0.0480142	0.0837837	0.0450125	-0.126555	0.149357	0.0708581	-0.160932	-0.0192391	0.0675278	-0.0471133	-0.169439	0.0560276	0.0353207	0.044495	0.039403
MGS.igc0848	-0.106573	-0.110908	-0.130858	-0.118133	-0.111854	-0.00941266	-0.0582322	0.0156314	0.0604937	0.0448519	-0.0135381	0.0989031	-0.0455049	-0.118163	-0.139715	-0.0257423	0.124608	-0.0610497	-0.262791	-0.244096	-0.0865052	-0.138111	-0.0180509	-0.183632	-0.0126863	0.0811137	-0.171541	0.102883	0.126115	0.0797587	0.0449755	0.178109	-0.0900118	-0.110621	-0.189966	-0.0493467	-0.0446779	0.0871667	-0.0730879	-0.120382	-0.0967643	-0.148436	0.0563331	0.0765255	-0.0371472	-0.106336	-0.108959	0.102706	0.116032
MGS.igc0851	0.0392905	-0.0361399	-0.0444614	-0.158411	-0.203634	0.0529124	-0.0602598	-0.0412609	0.023952	0.0177481	-0.0359935	0.049152	-0.133748	-0.0375441	-0.0919176	0.0694113	0.0887405	-0.0543221	-0.100582	-0.0478152	-0.112102	-0.0904363	-0.0694304	0.00857738	0.033011	-0.0100077	0.0172065	0.0973966	-0.0186003	0.135647	0.00574339	0.0714869	-0.00215242	-0.115554	-0.0500572	-0.0746796	0.0222368	0.031053	0.00836034	-0.0983287	-0.126183	-0.0383366	-0.0576414	-0.0110411	-0.0165969	-0.149505	-0.0593336	-0.101354	-0.0791884
MGS.igc0852	-0.0360742	0.0381622	-0.00132646	0.0990847	0.0149325	0.125563	0.0601953	0.100489	-0.078122	0.0413236	0.0428716	-0.103309	0.0670679	0.0642804	-0.00226339	-0.0212933	0.0137199	0.00451236	0.2126	0.181738	0.0618542	0.015911	0.00107862	0.144469	-0.119947	-0.0569684	0.12807	-0.0823568	-0.0569719	-0.0777486	-0.141906	-0.231789	0.0460356	0.0152738	-0.0250599	0.0342817	0.0587203	-0.0211571	0.0440759	0.0203617	-0.0673075	-0.0481433	-0.0535223	0.143414	0.18817	-0.156666	0.115116	-0.133394	-0.109895
MGS.igc0853	0.0281577	-0.139469	-0.188709	-0.124577	0.015054	-0.170586	-0.109641	-0.0594686	-0.0108774	-0.0990839	-0.179012	0.0274451	-0.041756	-0.134191	-0.217352	-0.00266277	0.0116909	-0.151662	-0.229004	-0.222289	-0.149077	-0.228227	0.194338	-0.0689702	0.0540148	0.0836805	-0.0958031	0.136276	-0.0884168	0.165213	0.0950857	0.00876678	-0.0630429	-0.133235	-0.108605	-0.0623533	-0.0672133	0.129499	-0.142156	-0.00971496	0.278426	-0.0962022	0.0106432	0.038681	0.0519055	-0.112045	0.0310338	-0.0291933	-0.0652173
MGS.igc0858	0.0874104	-0.0566721	0.0367127	-0.233845	-0.0327802	-0.0725205	-0.172411	-0.0442884	0.0475099	-0.0187102	-0.082479	0.0444076	0.0187977	-0.0336392	0.0761072	0.0896908	0.0170866	-0.0341392	0.0422029	0.0380296	-0.107397	0.00245096	-0.0117603	-0.161639	-0.00433065	-0.0378585	-0.134098	0.0897175	0.0910126	0.188952	0.0133696	0.0716518	-0.0689255	-0.16105	-0.00742445	-0.0864285	0.0843844	0.0363548	-0.138139	-0.0457768	0.0144746	-0.062308	-0.149339	-0.0995869	-0.0835855	0.00493345	-0.0512881	0.00873421	-0.0378415
MGS.igc0859	-0.0111967	-0.0552865	0.0875349	0.172497	0.0109116	-0.00733068	0.0469994	0.0763178	-0.170257	-0.12011	-0.0403518	-0.0912035	0.230233	-0.0698132	0.0778691	0.174751	-0.0412532	-0.0381701	-0.172173	-0.052092	-0.0240247	-0.0581811	-0.0191488	-0.0472966	-0.0262328	0.0756631	0.00360263	-0.00284567	0.000354183	0.0245922	-0.0757419	0.029396	-0.118836	-0.00597925	-0.0845401	0.0905488	0.0873753	-0.138567	0.0769307	0.0473193	-0.111443	-0.0734933	0.00948995	-0.074264	-0.103084	-0.105902	0.11115	-0.033827	0.0181675
MGS.igc0862	-0.118064	-0.169834	-0.0913248	0.0820963	-0.130381	0.0312816	-0.0102809	-0.000910051	-0.00205445	0.00405626	3.30981e-05	-0.0742432	-0.0408964	-0.145665	-0.119086	0.0553731	0.079738	-0.134442	0.0143411	0.0520417	-0.0692826	-0.124978	-0.0504813	-0.0518704	0.0277649	-0.0193709	-0.00263644	0.0551754	0.0889946	0.0982678	-0.202383	-0.0540374	-0.0651664	-0.109232	-0.085788	0.0639107	0.0116286	0.0192454	-0.0421811	-0.0325847	0.0373622	-0.100113	-0.0218943	0.0669456	0.0841323	-0.125936	0.0534604	-0.0449801	-0.077822
MGS.igc0865	-0.00355129	-0.00254434	0.0107133	-0.0758965	-0.0992494	-0.0231929	0.141425	0.0824925	-0.0437738	-0.160404	-0.172378	0.0437394	0.0334223	0.0113916	0.00925266	0.0307852	0.103864	-0.0291572	0.110216	0.0723652	-0.0856461	0.112935	-0.0541113	-0.00786601	0.0756594	-0.0689544	0.00628932	0.0787863	0.0179311	0.0317245	-0.04734	-0.0285626	0.0441899	-0.0412287	0.0955567	-0.092692	-0.0737589	0.102994	-0.0102494	-0.0166688	0.088931	0.0707957	-0.0714998	-0.10168	-0.0458726	0.00820222	0.0128632	0.159333	0.158019
MGS.igc0874	-0.0698204	0.152091	0.0935728	0.0606705	0.0829796	0.10402	-0.0726819	0.0588265	-0.019875	0.0110946	0.062247	-0.0249326	0.0143921	0.140529	0.0877469	0.027793	-0.0256674	0.229923	-0.0932894	-0.0394696	-0.00384979	0.155421	0.0283613	0.054127	-0.0629496	-0.167303	0.0296071	-0.111385	-0.0363524	-0.219507	-0.0406237	-0.0964011	0.160588	-0.00206995	0.18577	0.154534	-0.110273	0.0985019	0.0602598	-0.0817426	-0.118541	0.177709	0.072476	0.0412097	0.0198725	-0.0123984	-0.06242	0.0889769	0.0469982
MGS.igc0879	-0.0825055	0.317543	0.0406999	0.0409974	0.0559361	0.114195	0.00057537	0.0280339	-0.175146	-0.038911	-0.0964195	0.0760597	-0.0677591	0.342177	0.106563	0.0072718	-0.0528848	0.13809	-0.0476552	-0.00707001	-0.0040475	-0.031214	0.0460426	0.0605078	0.101308	-0.0284264	0.0976142	-0.0746838	-0.152677	0.0734121	-0.00757737	-0.0421962	0.0439696	-0.0421331	0.0378664	0.0749462	0.0649497	-0.073328	0.127116	0.0661144	-0.0193741	0.0619197	0.0565116	0.0539103	0.0654251	-0.0326919	-0.0303718	-0.0529175	-0.111746
MGS.igc0882	0.110095	0.128502	-0.0722733	-0.113454	-0.054313	-0.0242774	0.110778	-0.0259657	0.0432296	-0.118499	-0.0487479	-0.139574	0.0369896	0.119467	-0.0826505	-0.0832644	0.0134719	-0.121662	-0.0153202	-0.0434244	0.0314175	-0.0905082	0.0429598	0.036576	0.0853888	-0.0368947	-0.0462066	0.0689144	-0.124794	0.0976346	0.105722	0.112297	-0.0320457	0.0198887	-0.0883944	-0.0737083	0.00146497	0.0161905	-0.0240763	-0.0217318	0.0306289	-0.042389	0.0669473	0.0804803	0.0458954	-0.0216855	-0.035258	0.08437	0.0624417
MGS.igc0889	-0.120315	-0.0174246	-0.144835	-0.260292	-0.234722	-0.0799301	-0.11751	0.0106784	0.0849467	0.000194148	-0.0775094	0.0795137	0.124044	-0.0387299	-0.136193	-0.16409	0.19314	-0.029867	-0.210649	-0.228628	-0.0146735	-0.177898	-0.0372315	-0.0122662	-0.114276	-0.0387176	-0.0209349	0.0119646	0.104605	-0.0710355	0.0202432	-0.0368803	0.0176488	-0.087486	-0.00879952	0.0275305	0.0472023	0.054104	-0.127403	-0.173076	0.0567097	-0.0161996	-0.021196	0.00290697	0.036648	-0.0239717	-0.0525736	-0.0701732	-0.0981892
MGS.igc0892	0.0832837	-0.0784129	0.0948534	0.0972444	-0.0370734	-0.0462966	-0.106684	-0.0461303	-0.132749	0.0177688	0.00455125	-0.0735493	-0.0385489	-0.0599478	0.0805587	-0.0380141	0.00812852	-0.016692	0.0887441	-0.0695003	-0.0395924	0.129656	0.0330704	0.0632312	0.117249	-0.0753162	-0.0151005	0.0638324	0.0441497	0.0487247	-0.0270481	-0.112208	0.040076	-0.16024	-0.0215607	0.0411332	0.0530295	-0.0311088	-0.0840379	-0.0323323	0.06227	-0.0236653	0.0012475	0.155721	0.185361	0.0120244	-0.0653408	0.0255764	0.0286314
MGS.igc0906	0.117297	0.0302167	-0.125846	-0.14768	-0.143731	-0.147789	-0.00517495	-0.0598788	-0.0171653	-0.129662	-0.154143	0.00307955	-0.0126735	0.0381013	-0.123097	0.00532171	0.0792506	-0.207065	0.0824737	0.1254	-0.0658327	-0.024379	-0.0339696	-0.0711161	-0.049176	0.0101477	-0.0164334	-0.0103112	-0.199658	0.00569329	0.0249457	-0.0899175	-0.183604	-0.0571362	-0.163509	-0.0307721	-0.0409261	0.0526575	0.00328887	-0.0784262	-0.109031	-0.198887	-0.145864	-0.0728934	-0.0551128	-0.19968	0.0338769	-0.0307024	-0.00208675
MGS.igc0921	-0.0206965	-0.126289	-0.0823863	0.0914106	-0.151005	-0.135775	-0.143679	-0.148461	0.0764756	-0.163157	-0.0501795	-0.149084	-0.140103	-0.147407	-0.0666922	-0.175877	0.158434	-0.0963699	-0.0138247	-0.0474957	0.0306584	-0.206727	-0.220783	0.0502811	-0.0669703	0.163218	0.0249465	-0.00810433	0.0926261	0.0195782	0.0606797	0.0171889	-0.152053	-0.161628	-0.170452	0.0845907	-0.0560182	0.0811042	-0.0839555	0.0325277	0.063674	-0.1446	0.0133029	-0.0320341	-0.0722598	-0.0468722	0.192492	0.00615886	0.0262046
MGS.igc0922	-0.0428574	-0.102756	-0.0621036	-0.0432935	-0.101262	0.0159993	-0.0919211	-0.0445434	-0.0133068	-0.0114635	-0.0682752	-0.033682	-0.21078	-0.0741101	-0.0813295	0.0387104	0.0209442	-0.118267	-0.0125491	-0.0453424	-0.130058	-0.139895	-0.0225356	-0.0802896	0.0117741	0.034439	-0.0499074	0.11626	0.00463156	0.0285819	-0.0554169	-0.105705	-0.0353062	-0.13217	-0.0834156	0.115286	-0.00436823	0.0521506	-0.0318914	0.00957197	-0.0325888	-0.111919	-0.0649738	0.079168	0.133097	0.000387442	0.0514535	-0.0762711	-0.0634616
MGS.igc0930	0.0633766	-0.00686326	0.0540946	-0.111804	0.243661	0.0809442	0.0445734	0.00515286	0.0618479	0.0545508	0.0259577	0.0999858	0.00213087	-0.00590183	0.0806927	0.0605612	-0.194504	0.0827144	0.0421999	0.061173	-0.0724345	0.0415693	0.117551	-0.00863923	0.0515435	0.0972666	-0.0395741	-0.0588672	0.021567	-0.0601383	0.0299415	0.0853713	-0.0705084	0.0635814	0.00198961	-0.176896	-0.052413	-0.0503473	0.219951	0.0850548	0.0533965	-0.0208845	0.0192428	-0.0849626	-0.0667037	0.206968	-0.0240639	0.0428173	0.0133204
MGS.igc0935	0.0892981	-0.0691901	-0.0712761	0.0505413	-0.0972145	-0.0842089	0.023982	-0.105606	-0.0833569	0.0781874	0.0353835	0.0451194	0.0557828	-0.0524696	-0.0757715	-0.149992	0.0138078	-0.0544406	-0.067684	-0.104336	0.0671703	-0.0177599	0.018434	0.0549037	0.0547198	-0.00279571	0.071031	0.109116	0.151766	0.0459901	0.0580962	0.0883988	-0.00560068	0.0215105	-0.0136524	0.0476543	0.0681195	-0.0180575	-0.154434	-0.0585616	-0.0161411	-0.0196985	-0.0924407	-0.0239652	0.0501145	0.00405499	-0.0756287	0.0168352	0.0583078
MGS.igc0944	0.168837	-0.0233625	-0.0774372	-0.00144312	-0.244436	-0.0859049	0.00364412	-0.0961782	0.0482327	-0.0623849	-0.114103	0.104448	-0.0138219	-0.00565602	-0.0746196	-0.0806173	0.131166	-0.118868	-0.151096	-0.111336	-0.036015	-0.0971041	-0.140515	-0.111483	0.111485	0.13399	-0.0995217	0.159766	0.0876427	0.124867	0.118393	0.124831	-0.0815195	0.0204691	-0.0860941	-0.00804644	-0.00574978	0.0677759	-0.186442	-0.0669395	-0.00960456	-0.0601231	0.0262591	-0.0144677	-0.0536785	-0.0258925	-0.0143654	0.0689627	0.0558393
MGS.igc0945	-0.0426143	0.0592229	0.111796	-0.127594	0.111451	0.115715	0.135382	0.156935	0.0129849	0.0548611	0.0373474	-0.041116	0.178437	0.0723174	0.116242	0.0694293	-0.0445433	0.130763	0.13328	0.176471	0.186011	0.126218	-0.0576685	0.112911	0.0180246	-0.154399	0.142031	-0.031513	-0.0167755	-0.0131592	-0.098258	-0.0825169	0.110681	0.174795	0.108398	0.110884	0.0374979	-0.00182233	-0.023967	-0.0206086	-0.162684	0.116575	-0.025191	0.0282447	-0.00856633	-0.176276	0.0856074	-0.161894	-0.141701
MGS.igc0946	0.0714194	0.149129	-0.00685904	-0.0677054	0.0106359	-0.0627656	0.0313894	0.00443547	-0.0297532	-0.13635	-0.134689	-0.0137177	0.146802	0.145293	0.0208179	0.00456147	-0.059946	-0.0415032	-0.0116651	-0.0589679	-0.128624	0.0470989	-0.0274196	-0.0137888	-0.013851	-0.113665	-0.0521237	0.0739788	-0.153636	0.0268657	0.0668823	0.00634014	-0.0976236	-0.0963123	-0.144579	-0.111699	0.0731637	-0.00608945	-0.0188787	-0.0732287	-0.0899119	-0.129144	0.0400908	0.0411024	0.0447707	-0.0576807	-0.0765563	-0.0828409	-0.109476
MGS.igc0948	-0.0327264	0.147661	0.161554	-0.0604697	-0.0964466	-0.0244967	-0.109211	0.0275153	0.0543872	-0.0986739	-0.121604	0.0841195	-0.0665812	0.157065	0.131769	0.0425973	0.0432056	0.172425	0.0168997	-0.0895445	0.0281284	0.0548442	-0.0015339	0.0114848	-0.040116	-0.0931637	-0.0417936	-0.0390053	0.00499248	-0.0474009	-0.129176	-0.0630741	0.0685356	-0.0841434	0.036221	-0.00764508	-0.011005	0.017009	-0.0167365	0.0224099	-0.0594985	0.0711902	0.118431	0.10105	0.0541135	-0.0107981	-0.0372958	0.037911	0.0485663
MGS.igc0950	0.115253	-0.025266	-0.143446	-0.137567	-0.0627263	-0.0850565	-0.0464169	-0.140731	-0.0261814	-0.0990145	-0.17148	0.128782	-0.0519904	-0.0449585	-0.195931	-0.101016	0.0291209	-0.239087	-0.10025	-0.145813	-0.133602	-0.0379387	0.0231551	-0.128552	-0.088593	-0.0131728	-0.170523	-0.00805526	-0.021334	0.00319646	-0.0644985	0.148528	-0.205252	-0.103626	-0.178507	-0.071775	0.0794791	-0.0176997	-0.0762237	-0.0861726	0.107018	-0.165738	-0.017174	-0.142156	-0.194928	0.193256	0.0167902	-0.0165036	-0.0294138
MGS.igc0956	-0.0065016	-0.00693227	0.0534318	-0.0317293	-0.0537012	-0.0871429	-0.184719	-0.0964776	0.0047412	-0.128689	-0.121587	-0.0444282	-0.0875774	0.0131548	0.0585945	0.0125317	0.0920839	-0.0504644	-0.013019	-0.0161948	-0.0547301	-0.0122549	-0.112343	-0.0235585	-0.0456813	-0.0517618	0.0151089	0.0428606	0.102718	0.0854253	-0.110408	0.0363206	-0.149929	-0.194273	-0.124527	0.127843	0.0229056	0.00576316	-0.0786308	-0.0366239	-0.0834562	-0.116685	0.0426646	-0.038833	-0.10779	-0.0075223	0.0905802	0.0132358	0.0308232
MGS.igc0957	-0.0464185	-0.07792	0.0851895	0.192431	0.0832301	-0.0032294	0.109544	0.0117011	-0.143397	-0.0658364	-0.0536832	-0.0309879	0.172706	-0.0716998	0.0644701	0.0486605	-0.0737101	-0.0413556	-0.12672	-0.0471455	-0.0202125	-0.102083	0.0130142	-0.0524664	-0.037926	0.0253339	-0.0444223	-0.00903547	0.038454	-0.00445391	-0.0485923	0.0347304	-0.0217939	0.00304208	0.022341	0.099721	0.0381337	-0.0357011	0.0597406	-0.0176337	-0.102754	0.00547123	-0.0627174	-0.0530461	-0.0684289	-0.0253054	0.168303	-0.0370393	0.0147232
MGS.igc0963	-0.0209738	-0.100607	-0.162416	0.00684207	-0.211848	-0.0698897	-0.00180523	-0.163383	0.0711762	-0.0231043	-0.0293725	0.0359652	0.0591116	-0.0852825	-0.139375	-0.190283	0.169952	-0.158001	-0.0449908	-0.0747417	0.0116477	-0.257485	0.0707276	-0.106204	0.0490416	0.186874	-0.115784	0.130431	0.0741359	0.055909	0.196973	0.128471	-0.128434	-0.0992377	-0.245442	-0.0285113	0.0951998	-0.0766235	-0.16046	-0.0104123	-0.00513281	-0.196021	0.0947926	0.10765	0.0653695	-0.085962	-0.0533965	0.052019	0.0280304
MGS.igc0971	0.121014	0.122961	0.0139345	0.03038	0.00629307	0.0682512	0.0733252	-0.0972234	-0.0136466	0.00339758	-0.107942	0.150862	-0.14503	0.141357	0.0310963	-0.104608	-0.0954882	0.0179323	0.0461928	0.0535922	-0.0367297	-0.0115741	-0.132415	0.0142977	0.0222076	-0.11095	0.00141837	0.0419802	-0.125806	0.0876716	0.00421883	-0.019527	0.0393352	0.00268935	-0.0276531	0.0852451	0.0239766	-0.00759812	-0.0223924	0.0751949	0.0663277	0.0137366	0.0575556	0.0463199	0.0375325	-0.00827789	-0.0697823	-0.120315	-0.147204
MGS.igc0972	-0.0854914	-0.110379	-0.142956	0.118942	-0.175879	-0.0783373	0.00420251	-0.187871	-0.0450086	-0.111	-0.151977	0.0616215	-0.0608993	-0.076337	-0.146506	-0.160985	0.134742	-0.102136	0.0165389	0.00608362	-0.124742	-0.0832729	-0.150923	-0.0472048	-0.0676832	0.0210657	-0.0725363	-0.00354473	0.0877819	0.0521269	0.0602086	0.0666949	-0.0350058	-0.169754	-0.0527556	0.00488613	0.013151	0.0515164	0.0015716	-0.0918409	0.0403043	-0.089971	-0.109619	-0.00736361	0.0355438	0.0385648	0.0164346	0.0838992	0.0869739
MGS.igc0973	0.15148	0.0436878	-0.0434812	0.0912283	-0.169605	-0.09576	-0.0679321	-0.0697666	-0.117793	-0.112845	-0.104867	-0.0332329	-0.0884141	0.0358407	-0.0465841	-0.185536	0.0340781	-0.0443487	-0.0869524	-0.137684	-0.0264092	-0.0337852	-0.130734	0.00771439	-0.026364	0.0150872	-0.0459363	0.00611912	-0.050943	-0.0584373	0.0917595	0.0333795	-0.0347884	-0.0906619	-0.070688	-0.0178838	0.00669797	0.0300084	0.0309635	-0.102919	-0.0262688	-0.0843509	-0.0371565	0.0332105	0.0690875	-0.101695	-0.03804	0.106364	0.110532
MGS.igc0974	-0.152517	0.0680797	-0.0301851	-0.0635439	-0.29494	-0.263806	-0.172178	-0.0457145	0.229335	-0.262531	-0.247274	0.00302504	-0.0289297	0.0676305	-0.0064783	-0.138117	0.286521	-0.0784606	-0.0386044	-0.0678029	-0.0791719	-0.0181064	-0.077311	-0.0783459	-0.110268	-0.0637472	-0.0929128	-0.00977926	-0.0519157	0.051687	-0.106601	-0.08312	-0.14002	-0.253171	-0.176812	0.020912	-0.0534916	0.0199296	0.0703526	-0.189901	0.0200745	-0.171579	0.058882	0.068121	0.0336278	0.0071114	-0.00272903	0.0928497	0.036635
MGS.igc0983	-0.022268	-0.0443679	0.0305461	-0.131271	0.0218047	-0.0148222	0.0517919	-0.0370434	0.0737093	0.0420918	-0.0495285	0.181493	0.0944892	-0.0843008	0.00592884	-0.181344	-0.00720993	-0.083232	-0.0731581	-0.0447484	0.0522318	-0.00147917	-0.0292737	-0.0993366	0.0213437	-0.0445503	-0.113101	0.0092913	0.0363686	0.0757729	-0.0619137	0.0551819	-0.0425608	0.0722138	0.0431872	0.0706838	-0.0139379	-0.020608	0.043863	-0.0254616	-0.078009	0.0285319	-0.00711797	-0.131346	-0.245785	0.0527476	-0.00221045	-0.0435238	-0.0365391
MGS.igc0987	0.0531792	0.052797	0.0670495	-0.278092	0.02423	0.0057869	0.104654	0.0927013	0.120729	-0.0914628	-0.145576	-0.00149302	0.305221	0.0355612	0.0719575	0.0516966	-0.0624861	0.0121803	0.0168687	-0.0136487	0.141847	-0.0848025	0.038369	0.0458489	-0.0683364	0.0367261	0.0356442	-0.00429223	0.00757671	-0.123854	0.0741549	-0.126855	-0.0185928	0.0670027	-0.0966992	-0.109401	0.108117	-0.0193037	-0.0267843	-0.072488	-0.0190493	-0.0804909	0.051235	0.0802258	0.0930421	-0.00513422	-0.122431	-0.00152543	-0.04073
MGS.igc0989	-0.109333	-0.0377254	-0.0600567	-0.0526685	-0.123529	-0.0161488	-0.0891885	-0.0138559	0.142994	-0.143149	-0.117691	-0.113803	0.165895	-0.0353233	-0.0442369	-0.169266	0.211428	-0.0327311	0.0115133	-0.0275759	-0.122386	-0.10802	0.0702368	-0.0274805	0.0537814	-0.0327893	-0.0327703	0.111548	-0.126914	0.158625	-0.012103	-0.258072	0.0628304	-0.20178	-0.039223	0.0647678	0.0338019	0.0539426	-0.0598604	0.00770917	-0.0535248	-0.00310859	0.0892524	0.132755	0.0740893	-0.0530539	0.0465751	-0.132735	-0.158471
MGS.igc0993	-0.0587836	-0.0228148	0.0467473	0.0148964	-0.136688	0.0646985	0.054312	-0.00671522	-0.0213679	0.0392655	0.0273486	0.0809188	0.138045	-0.0230738	0.0406535	-0.0891043	0.121522	0.100627	-0.252751	-0.215001	0.116262	-0.0598208	0.066529	-0.00283742	-0.0811207	0.100175	0.047307	0.0104383	0.0320965	-0.114626	0.142522	0.0578475	-0.0563603	0.131638	-0.143619	0.0345041	-0.00179854	-0.0301542	-0.0591527	-0.0471884	-0.087485	-0.0923867	0.0949681	0.050648	0.00214664	0.056319	-0.0465908	-0.0770261	-0.0616877
MGS.igc0995	-0.0426189	-0.0871326	-0.151605	-0.031171	-0.182633	-0.10935	0.060404	-0.141099	-0.0983885	-0.0249356	-0.086069	0.134703	-0.0178566	-0.0798682	-0.154529	-0.0636282	0.128538	-0.192269	-0.133387	-0.106212	0.0656056	-0.301064	0.0311536	-0.129209	0.00124914	0.104202	-0.0712432	0.0817847	0.0214878	0.0278956	0.0190313	0.276767	-0.162521	0.022707	-0.143304	-0.0951234	-0.0299393	0.0501139	-0.0719078	-0.159289	0.0195945	-0.141745	-0.0252925	-0.109846	-0.12557	-0.0928551	-0.048149	0.0687268	0.03931
MGS.igc0996	-0.183571	-0.0702256	-0.0670971	-0.0589366	-0.25296	-0.146296	-0.124066	-0.0151293	0.0892201	-0.119017	-0.164752	0.0576741	0.045537	-0.0552858	-0.0693434	-0.0713078	0.238472	-0.150458	0.0324448	-0.0405238	-0.163578	-0.0214168	-0.0902153	-0.167923	-0.174166	-0.0691482	-0.0809075	-0.0148086	0.0347392	0.14717	-0.106057	0.0324852	-0.260346	-0.166251	-0.129448	-0.0315934	0.111165	-0.113327	-0.0737719	0.0783707	0.0355794	-0.169357	-0.0757073	-0.186541	-0.242046	0.118111	0.0815851	-0.199472	-0.240748
MGS.igc1004	0.0914571	0.101392	0.0067488	-0.0236051	-0.211091	-0.0289556	-0.0702436	-0.101763	0.0216388	-0.188062	-0.217596	0.0144204	0.0376994	0.101953	-0.00844348	-0.11173	0.153442	-0.142172	-0.119615	-0.128386	-0.0407902	-0.125273	-0.0821127	-0.0142637	0.0816037	-0.0956184	0.0144614	0.132996	-0.0476448	0.0734155	0.0127662	-0.0162576	-0.0898611	-0.044123	-0.0956654	0.00306274	0.0309078	0.0756797	-0.159708	-0.209905	-0.133021	-0.108632	-0.0873709	-0.0501321	-0.00523199	0.0183599	-0.0648197	-0.0227377	-0.0580136
MGS.igc1011	-0.0251083	-0.0766326	-0.147287	-0.115447	0.161324	-0.0666469	-0.110756	0.0738996	0.169575	0.02253	0.0786357	-0.0668621	-0.0170903	-0.0670887	-0.122311	-0.0545728	-0.0592877	-0.0710052	-0.096985	-0.0397379	0.0347831	-0.0158778	0.217885	-0.043303	0.0727608	0.038669	-0.0337645	0.0805414	-0.0603766	0.102393	0.0299598	-0.0304745	-0.0614391	-0.0130273	-0.0461222	-0.0979148	-0.191133	0.108469	0.0391141	0.0534586	-0.00590409	-0.0316727	-0.0050107	-0.0388465	-0.0649381	-0.0654724	0.0709446	-0.0493209	-0.0776741
MGS.igc1013	-0.00723246	0.0802917	-0.0413222	-0.0597611	-0.0798251	-0.111561	0.000463029	-0.02779	-0.103774	-0.0471306	-0.127051	0.107061	-0.05023	0.058633	0.000596946	0.00397229	0.0271387	-0.108893	0.0545043	0.0658828	-0.195547	0.0295631	-0.0396403	-0.0401487	-0.0394681	0.0473082	-0.0659365	0.0260527	-0.0550011	0.041453	0.123112	-0.0566997	-0.0542061	-0.0273766	-0.0656248	-0.0576868	-0.148156	0.13692	0.0547436	0.0699207	0.0736666	-0.0568724	0.0818365	0.0807375	0.00652688	-0.119322	-0.0848892	0.0439295	0.00332001
MGS.igc1018	0.0467117	0.183125	0.135219	-0.0163834	0.028319	-0.0106994	-0.0152078	0.0744049	0.0180505	4.36265e-05	-0.0381071	0.103829	-0.00158828	0.16408	0.173817	0.114198	-0.00890356	0.114982	0.0613092	0.088225	-0.0166035	0.0654214	0.0903628	0.0490435	-0.0375978	0.0963413	0.0638426	-0.109246	-0.150157	-0.0611318	0.138689	-0.0923247	0.0266641	0.134834	0.0450876	0.0250427	-0.102851	-0.00517237	0.213032	0.122278	0.0469017	0.0685687	0.113025	0.043035	0.0175386	0.0956877	-0.0721426	0.0397697	0.0403968
MGS.igc1021	0.07181	-0.0526767	0.0427229	0.093721	-0.0929243	-0.119538	0.101868	-0.0534771	-0.148162	-0.164676	-0.0242682	-0.147067	-0.144324	-0.0452415	0.0861866	-0.0115787	0.0772586	0.0302856	0.0458985	0.124102	0.0442709	0.0293307	-0.0282984	-0.0633429	-0.0251694	0.0748324	0.044542	-0.0971895	0.0382646	-0.113443	-0.0398857	0.0388977	-0.0143307	0.0358561	-0.0822394	-0.0982575	0.0802964	-0.107437	0.00225722	0.00757154	-0.0302243	-0.0620874	0.00465167	0.0404827	0.0527535	-0.118819	-0.0965618	0.0571876	0.0883177
MGS.igc1023	0.0586178	-0.0680042	-0.114948	0.0152232	-0.173831	-0.0198101	0.015973	-0.0472403	-0.0174523	-0.0925763	-0.165014	0.11963	0.0623119	-0.0934801	-0.167231	-0.0965559	0.0848434	-0.205722	-0.0583132	-0.0503825	0.00761386	-0.153009	-0.0887644	-0.103434	-0.117852	-0.0478257	-0.0780991	-0.000559219	0.0464613	-0.00296509	-0.0340913	0.159944	-0.11079	-0.00496434	-0.0916866	-0.0577346	0.0769037	-0.0299742	-0.0672165	-0.105432	-0.0109062	-0.0785824	0.013288	-0.0881238	-0.134393	0.182441	-0.0614523	-0.0327848	-0.014588
MGS.igc1025	0.196611	-0.0146075	-0.104737	0.00503412	0.0696626	-0.137713	0.0261541	-0.0366512	-0.0161444	-0.0961583	-0.153438	0.0601229	0.0127698	0.00358353	-0.0866497	0.0636275	-0.0506813	-0.150927	0.0815226	0.0657415	-0.00623864	-0.0273068	0.112638	-0.115055	-0.114994	0.0474518	-0.107113	-0.0857756	-0.12828	-0.0321597	0.0623107	-0.093562	-0.114266	-0.0519031	-0.124097	-0.113452	-0.0137864	0.0425584	0.0175127	-0.0249518	-0.0992879	-0.167808	-0.118707	0.00121083	0.00996654	-0.00493481	-0.13405	-0.0155982	-0.0136421
MGS.igc1034	-0.0817595	-0.0569775	-0.128567	-0.0176137	-0.276193	-0.161339	-0.00564326	-0.054065	-0.0419699	-0.0318213	-0.0328154	0.0112883	-0.0687137	-0.0597314	-0.0419832	-0.164736	0.20769	-0.195135	-0.0926197	-0.0771302	-0.00484536	-0.246865	-0.032729	-0.0563404	0.0167606	0.185481	-0.037392	0.143746	-0.0598654	0.158955	0.0157263	0.081376	-0.13573	-0.0657666	-0.143799	-0.11473	-0.133792	0.189006	-0.00952239	-0.149439	-0.0648487	-0.161228	-0.0999676	-0.0995137	-0.0785824	0.00750837	-0.0333545	0.11175	0.08187
MGS.igc1040	-0.04489	-0.114598	-0.140093	-0.071483	-0.207227	-0.113795	0.00629895	-0.138557	-0.0257432	-0.163993	-0.159747	0.0435738	0.0107861	-0.127529	-0.151323	-0.0489468	0.193501	-0.223494	-0.0946282	-0.098804	0.0218738	-0.257312	0.0116297	-0.151529	-0.0434713	0.0666615	-0.110299	0.0936449	-0.0320816	0.061199	0.0792082	0.168672	-0.223289	-0.12734	-0.232793	-0.0663068	0.0288943	-0.0170511	-0.103121	-0.162429	-0.0552458	-0.222847	0.017448	-0.0728252	-0.116993	-0.0600357	-0.0565489	0.0998689	0.082837
MGS.igc1043	-0.106043	0.0548	-0.0569904	-0.0394103	-0.191834	-0.0129027	-0.0108724	0.0680316	0.0677211	0.110288	0.105402	0.0208283	-0.09938	0.0858961	-0.0743336	0.0518142	0.134366	-0.0740969	-0.105648	-0.0647578	-0.0807656	0.0113691	-0.0943146	-0.0660444	0.0314971	-0.0409413	-0.0688876	0.0956059	0.133511	0.153504	-0.26328	0.0974605	-0.106287	-0.0586154	-0.0406294	0.00431529	0.0734861	-0.0182152	-0.00492979	-0.0845498	0.0783173	-0.0473975	-0.0578144	-0.114876	-0.109886	-0.0461316	0.266942	-0.0417081	-0.0461841
MGS.igc1050	0.0534621	-0.159075	-0.12912	0.0065935	-0.082516	-0.0240586	-0.111737	-0.134067	0.0337875	0.0491795	-0.0876002	0.132558	-0.0274648	-0.144401	-0.146757	-0.120229	0.0233889	-0.138614	-0.129929	-0.111004	-0.0280907	-0.101813	0.0458402	-0.0274845	0.0129373	-0.0625563	-0.0347801	0.0795931	0.0446292	0.0993478	-0.0347615	0.0993796	-0.0982522	-0.0732075	-0.11524	0.0803605	0.0314474	-0.0166666	-0.117818	-0.031387	0.13919	-0.0971815	-0.031238	-0.032492	-0.0352242	0.015382	0.100239	-0.213	-0.223979
MGS.igc1052	-0.0944581	-0.0687255	-0.0800289	0.15932	-0.143933	-0.110442	0.0222681	-0.0644014	-0.048395	-0.032788	-0.120789	0.129287	0.0464427	-0.0250648	-0.0440196	-0.144801	0.170441	-0.122099	-0.124945	-0.169568	-0.0783757	-0.0370776	-0.0232003	-0.0527	0.00798255	0.00678221	-0.08181	0.103965	0.1199	0.0808371	-0.0447676	0.0300921	-0.103647	-0.07478	-0.196701	0.0983425	0.0125814	-0.00507166	-0.00302439	-0.0744979	0.0294622	-0.159715	0.0507327	0.0642961	0.0249251	0.0110235	0.113667	0.09521	0.0854199
MGS.igc1064	0.100758	-0.0151857	-0.045656	-0.131774	-0.143904	-0.127564	0.00873861	-0.0253156	0.0598716	-0.0830612	-0.0780585	-0.0331006	-0.00597388	-0.00785288	-0.0425122	-0.0848649	0.0809451	-0.115329	0.037677	0.104163	-0.0707868	0.0107843	-0.0444216	-0.0211451	-0.0262904	-0.00920231	0.0192263	-0.0212554	-0.0603612	-0.0203713	0.0458249	-0.0671264	-0.0797596	0.0159628	-0.0810231	0.031505	-0.0720187	0.050733	-0.0274261	-0.0589546	-0.0592591	-0.0917161	-0.0890321	0.000350794	-0.0029821	-0.128365	0.0410236	-0.0428741	-0.00729769
MGS.igc1065	0.0326699	-0.0999691	-0.10464	0.106375	-0.1447	0.0190828	0.12802	-0.0690363	-0.0713211	0.0436296	0.0320077	0.0181024	0.0870443	-0.0897923	-0.112226	-0.13903	0.0412106	-0.0975873	-0.0290959	-0.0448393	0.0284474	-0.128736	0.0993925	0.0536964	0.112491	0.041884	0.0411662	0.17412	0.119167	0.038914	0.013293	0.10487	0.00970804	0.0802469	-0.032548	0.0429419	-0.00814748	0.0555182	-0.109836	-0.135874	-0.0755401	-0.0212547	-0.0639312	0.0588122	0.0732592	-0.0860786	0.0199229	0.0399134	0.0838212
MGS.igc1066	-0.0423849	-0.119252	-0.180129	0.129241	-0.147094	-0.111367	-0.136422	-0.164786	0.119528	-0.212642	-0.0914805	-0.147037	-0.12877	-0.142983	-0.167003	-0.144244	0.160776	-0.091418	-0.0137109	-0.052135	-0.000680263	-0.156933	-0.162745	0.0196581	0.00805586	0.13685	-0.0372355	0.0948808	0.125701	0.0929055	0.0644692	-0.0070044	-0.103458	-0.108559	-0.101801	0.105967	-0.00567631	0.0404731	-0.128778	0.0392821	0.0716717	-0.0891904	-0.0518139	-0.10985	-0.119097	0.0828633	0.209419	0.0343701	0.0653578
MGS.igc1069	-0.0248095	-0.0437397	-0.105759	0.016673	-0.293772	-0.109996	-0.00147064	-0.156245	-0.0345244	-0.0831993	-0.0684065	-0.00661094	-0.0640854	-0.0359079	-0.0631963	-0.063272	0.225081	-0.162543	-0.123862	-0.0974205	-0.0416482	-0.249478	-0.0886724	-0.0745821	0.0513627	0.123599	-0.0634513	0.156893	0.0554454	0.138911	0.0492522	0.101626	-0.126316	-0.0508157	-0.229941	0.0454265	-0.0357445	0.0693245	-0.0387884	-0.130108	-0.0962615	-0.184783	0.0336006	0.0551173	0.00551219	-0.0918554	-0.0292842	0.0860462	0.0664058
MGS.igc1077	0.0408988	-0.0341249	-0.0209846	-0.0820719	-0.113498	-0.151488	-0.10121	-0.109328	-0.0493325	-0.053898	-0.0946244	-0.00731547	-0.103982	-0.0291146	-0.0100992	-0.0493385	0.140678	0.0393528	-0.0598716	-0.128788	-0.0886654	0.0731947	-0.0608143	-0.0834673	0.041828	-0.157302	-0.078389	0.0996151	0.031851	0.0363762	0.018101	-0.0484278	-0.000634467	-0.19721	0.0200959	0.0175202	-0.15011	0.280635	-0.0609341	-0.183704	-0.0582857	-0.0186403	-0.125195	-0.0890227	-0.0803336	-0.105639	0.110655	0.0408181	0.0234736
MGS.igc1087	4.46167e-05	0.0241884	-0.0465021	0.0763402	0.0464486	0.119524	-0.0674566	-0.0574402	-0.151343	-0.00827621	-0.00204645	-0.0594976	-0.111952	0.0226071	-0.0690169	-0.069184	0.0121926	-0.00563911	0.0262445	0.0672618	0.118903	-0.0270861	0.0940791	0.125033	0.0941963	-0.107823	0.131681	0.0319849	-0.0375339	0.0279768	-0.0549126	0.0442956	0.0889909	0.109213	0.0616577	0.0737362	0.0435013	-0.0754049	-0.0548989	0.139409	-0.0481521	0.0929975	-0.0323131	-0.0491961	-0.0347503	0.0617025	0.0796975	-0.0267955	0.00719769
MGS.igc1088	-0.0883181	0.0296594	-0.189025	-0.0522785	-0.128136	-0.0915707	-0.0418484	-0.0638165	-0.070077	0.0363139	0.0117694	0.00225471	-0.0406392	0.0362441	-0.162515	-0.0237416	0.114773	-0.0273572	-0.1166	-0.16076	-0.110699	-0.0193182	-0.0686124	-0.0556392	0.0678632	-0.0080333	-0.0431981	0.213324	-0.00330997	0.205883	-0.0282812	0.0100859	-0.0200139	-0.108279	-0.000628398	0.0282318	-0.0118326	0.0549562	-0.108122	0.0159712	0.0846131	0.00102297	0.0231303	-0.0473865	-0.0541601	-0.0418081	-0.0892297	0.0333441	0.00287961
MGS.igc1089	0.0433571	-0.0730076	-0.0224949	0.101159	-0.178947	-0.0370625	0.0148918	-0.0840922	-0.0631361	-0.137842	-0.165974	-0.00518719	0.0179765	-0.0428067	0.00862555	-0.270548	0.122305	-0.095484	0.141399	0.0972521	-0.033933	-0.232029	0.0306641	0.0891674	-0.0848297	0.055933	0.0371269	-0.0640483	-0.0427113	0.0539886	-0.00889186	-0.0311153	-0.0605652	-0.122195	-0.154098	0.0397102	0.00154711	0.0437332	-0.0850285	-0.0396747	0.00640439	-0.139087	-0.0415753	0.0622639	0.0725006	0.0727988	-0.0255194	-0.118489	-0.166808
MGS.igc1090	0.0476253	0.0800167	-0.0762639	-0.0868016	0.165064	0.020702	0.0252269	0.00731947	0.0363379	-0.0281667	-0.13395	0.0443741	0.105625	0.0635103	-0.0724194	0.0809731	-0.086628	-0.107155	0.0323054	0.0206079	0.108294	-0.0241455	-0.0230815	0.103709	0.00440813	-0.0456462	0.0748726	-0.108374	-0.12289	-0.0353595	0.145007	-0.0165578	-0.0709193	0.0459128	-0.149005	0.00276542	0.100451	-0.051217	-0.00895027	0.0254589	-0.0290049	-0.104959	0.0315317	0.0753801	0.0917031	-0.176935	0.0152367	-0.0298652	-0.0411763
MGS.igc1099	0.0560246	-0.0448297	-0.107169	0.0634403	-0.11728	-0.114294	0.0539842	-0.175955	-0.0913226	-0.0837813	-0.0723499	0.0209625	-0.108082	-0.0387785	-0.10259	-0.0344338	0.0287901	-0.0933932	-0.0943295	-0.0833098	-0.0337577	-0.184408	0.0486009	-0.148336	0.0125584	0.0985538	-0.144983	0.0851489	0.0225896	0.00936348	0.00930672	0.179345	-0.103693	0.0189497	-0.0916755	0.011765	-0.0213695	0.0236869	0.0206968	-0.0715727	-0.0181373	-0.0671197	0.00701127	-0.10959	-0.161657	-0.021305	0.0633727	0.122381	0.136994
MGS.igc1109	0.053794	-0.0845168	-0.0556945	0.0560166	-0.19622	0.0589644	0.0783182	-0.168185	-0.0474417	-0.118089	-0.0675838	-0.0630418	0.103755	-0.0729428	-0.0864882	0.0277173	0.0749976	-0.0524575	0.0203376	0.0143451	-0.0245614	-0.0516782	-0.0684669	0.0235296	0.0210393	0.0252344	0.0167969	0.106129	-0.0215514	0.0433948	0.0353488	0.0311686	-0.101385	-0.0413402	-0.200072	0.0225847	0.0271793	0.039824	-0.0299828	-0.091148	-0.000981895	-0.173374	0.00516666	0.050423	0.0483311	-0.0670314	-0.0447584	-0.0837834	-0.0771756
MGS.igc1114	-0.0393266	0.0776672	0.0378696	0.110674	-0.0940939	0.156334	0.0705467	0.0714143	-0.11458	0.0786829	0.129588	-0.144109	0.0653102	0.0940636	0.0564711	0.105909	0.0981533	0.0331392	0.145786	0.143337	0.0968834	-0.0275252	0.0706114	0.0967056	-0.145022	-0.019468	0.0751132	-0.0980041	-0.0938953	-0.0632801	-0.0952412	-0.170319	0.0495351	-0.0228513	0.0145226	0.038089	0.0878272	-0.0556046	0.018014	0.0322317	-0.13961	0.00902516	-0.0229822	0.0933913	0.114059	-0.149579	0.0270934	-0.186077	-0.169757
MGS.igc1129	-0.0381664	0.0149753	-0.0743056	-0.0118526	-0.158879	-0.117008	-0.0231328	-0.0243363	-0.023363	-0.145985	-0.169377	0.0189351	0.0692242	0.00777869	-0.0710283	0.0968078	0.211969	-0.181322	-0.166661	-0.114783	-0.172704	-0.141039	0.017472	-0.163794	-0.0376724	-0.0281431	-0.0822331	0.0728182	0.108486	0.182328	-0.189355	0.0381558	-0.189186	-0.0698483	-0.136521	0.120809	0.16352	-0.147984	0.0250814	-0.0278533	-0.0890482	-0.114267	0.0037559	-0.151434	-0.14107	0.026476	0.0928747	0.014508	-0.0831544
MGS.igc1131	-0.118937	0.0882581	-0.0237598	0.091859	-0.118668	-0.00609886	0.081637	-0.0249155	-0.162273	0.0410503	0.0405211	-0.0385146	-0.0979159	0.114148	0.0452635	-0.107265	0.0800427	0.0716964	0.0318841	-0.0488773	-0.0138912	-0.0953585	0.12838	0.0558249	0.0514416	0.0705474	-0.0156499	0.151678	-0.0104102	0.0760325	-0.0593382	-0.13554	0.101077	-0.00971597	0.0512439	0.0468705	-0.0125858	0.0327323	-0.0149751	0.0512111	-0.0656666	0.0777682	0.0212714	0.0454088	0.0603162	0.0565487	-0.0182272	0.0423092	0.0635214
MGS.igc1134	-0.0379874	-0.112506	-0.136149	-0.121913	-0.0774128	-0.0958675	0.0391551	-0.0823572	0.0209591	-0.0721247	-0.127735	0.0837637	-0.0293068	-0.0968946	-0.107754	-0.125329	0.0895152	-0.164678	-0.0278625	0.0124152	-0.0554047	-0.119699	-0.120242	-0.0790124	0.0777459	-0.0402347	-0.0359771	0.213346	0.0715909	0.191212	0.00929097	0.191876	-0.157311	0.014661	-0.260195	0.0694156	-0.0331584	0.039712	-0.0996649	-0.0324563	0.0952784	-0.193602	0.133131	0.0392417	-0.0903038	0.054402	0.0480588	0.0285369	0.00724557
MGS.igc1135	0.0312308	-0.152915	0.0211578	0.132967	0.0573976	-0.0477775	0.0131311	-0.0122695	-0.129788	-0.0594388	0.00288402	-0.0756869	0.196378	-0.17257	0.0135205	0.0730998	-0.0871282	-0.0529113	-0.11487	-0.069811	0.0318612	-0.17825	0.0668084	-0.0604611	-0.0131944	0.143471	-0.0384304	0.0169575	-0.00503491	0.0439883	-0.00682661	0.024705	-0.129732	0.0314757	-0.0585471	0.0792418	-0.010195	-0.00740085	0.0700649	0.0776942	-0.0391975	-0.0757731	-0.0935856	-0.175924	-0.155931	-0.031012	0.183931	-0.029538	0.013558
MGS.igc1136	0.0824182	0.203954	0.0411345	-0.0872947	-0.194658	-0.145334	-0.00715327	-0.122063	0.00286295	-0.130067	-0.170499	0.061644	-0.0353262	0.195092	0.05095	-0.187656	0.13917	-0.0378087	-0.0848583	-0.123705	-0.0827999	-0.141979	-0.00195996	-0.117964	0.0103965	0.179685	-0.144204	0.0619779	-0.10643	0.0598026	0.186505	0.0694251	-0.099225	0.0512	-0.167413	-0.0118791	-0.0125747	0.0224599	0.101982	-0.0248488	-0.102197	-0.121287	0.146244	0.0849281	-0.0493411	0.12458	-0.139882	0.225171	0.184863
MGS.igc1137	0.0874057	-0.118381	0.025948	-0.0415195	-0.0367026	0.0663781	0.146605	0.0126443	0.0997495	0.139836	0.119933	0.00363632	0.0951394	-0.121985	0.0228255	0.026742	0.0467887	-0.0524303	0.0331165	0.0725821	0.156655	-0.0514927	0.0693978	0.0142056	-0.100183	0.0307651	0.0539805	-0.106648	-0.032859	-0.090128	0.0507679	-0.0994346	-0.0130996	0.0782477	-0.0429764	-0.0537524	0.0226705	0.0368565	-0.112441	-0.146454	-0.178806	-0.0453814	-0.0602691	0.0665497	0.0587023	-0.164099	0.0091832	-0.153297	-0.107006
MGS.igc1141	0.108717	-0.0477661	0.0649014	-0.0481351	0.00107722	0.00696395	-0.0356959	0.000495638	-0.0242962	0.063844	0.0100312	0.102612	-0.05039	-0.0613094	0.0262971	-0.0952685	-0.0635801	0.0463774	-0.00498308	-0.0352766	0.0103306	0.08839	-0.0362288	0.0322068	0.034612	-0.0519633	0.0651834	0.0633513	0.0383844	-0.039847	-0.0580819	0.00260999	0.0227891	-0.0672986	0.0329091	-0.0303418	-0.21114	0.249525	-0.228263	-0.126221	-0.0117354	0.00901258	-0.0681155	-0.0263318	-0.0461478	-0.0204467	-0.0696064	-0.171156	-0.15968
MGS.igc1145	0.0882285	-0.0152729	-0.0822146	0.057437	-0.0955028	-0.132617	0.000791941	-0.0991664	-0.0129185	-0.069209	-0.045326	-0.00680138	-0.0535059	-0.00699386	-0.0869767	-0.195891	0.0290944	-0.106574	-0.0943117	-0.0964672	-0.0272433	-0.19979	0.109545	-0.0667315	0.0692682	0.0722518	-0.0756768	0.173977	-0.0385341	0.163511	0.11303	0.164449	-0.0587576	-0.0107154	-0.058157	-0.0235269	-0.0522849	0.0504996	-0.0130417	-0.0253023	0.0560945	-0.0473787	0.00738219	-0.0656944	-0.0813709	0.0168604	0.00549033	0.101452	0.0921485
MGS.igc1146	-0.0308387	0.124905	0.0335577	-0.00432339	0.0297085	0.0757877	-0.0168182	0.191676	0.0217752	0.0287903	0.0674581	-0.0538845	0.0629414	0.143474	0.0813562	0.0289389	0.0251843	0.0874222	0.141949	0.089899	0.19191	0.120263	-0.0541318	0.206014	0.0146456	-0.237208	0.261961	0.0362461	0.0421972	-0.0685368	-0.108632	-0.0464478	0.109223	0.0382835	0.103338	-0.0312688	-0.179707	0.207872	-0.108702	-0.106804	-0.110548	0.0626114	-0.0299037	0.0952891	0.140387	-0.113158	-0.11464	0.0177504	-0.0146783
MGS.igc1151	0.04621	-0.0511128	-0.146544	0.0856628	0.012342	-0.0752659	0.0488642	-0.13767	-0.143044	0.0283416	0.0300317	0.0211382	-0.0739042	-0.0509241	-0.100569	-0.0684721	0.0276095	-0.120407	-0.0746009	-0.0482369	-0.0874113	-0.0455096	-0.0344065	-0.134382	-0.0806612	0.0243073	-0.0934655	0.070863	0.000363648	-0.0257522	0.0873915	0.102475	-0.120668	-0.0810026	-0.121996	0.0204856	-0.0821835	0.134549	-0.119629	-0.0891156	0.0520706	-0.140218	-0.0610057	-0.0630609	-0.0402774	-0.000215742	-0.0886924	0.0930288	0.072522
MGS.igc1155	0.0794848	0.0768342	0.0501637	-0.115455	-0.0117909	0.023262	0.0552086	-0.0416719	0.083021	-0.0439903	-0.0674027	-0.0465481	-0.0800427	0.0886798	0.0528342	0.0561011	0.0234408	0.0178061	-0.00968891	0.0247137	0.20911	0.0680207	-0.0729064	0.0975324	-0.03167	-0.105325	0.138536	-0.0998892	0.0195659	-0.0581545	0.029104	-0.108196	0.0181605	0.0766379	-0.0192623	-0.102352	-0.0596918	0.110334	-0.0686595	-0.0734347	-0.233686	-0.0297123	-0.0587148	0.0752672	0.0900023	-0.183903	-0.121275	-0.0479478	-0.0613695
MGS.igc1156	0.198839	0.149958	0.115958	-0.072177	-0.0459176	0.0445249	0.0074696	0.0036402	-0.0290557	-0.0107163	-0.118087	0.133931	-0.120266	0.136545	0.0986584	0.09769	-0.0127685	-0.0411888	-0.0149043	-0.0140681	0.0319558	0.039907	-0.0468158	0.06282	-0.156448	0.0314485	0.0762865	-0.0691686	-0.138057	-0.0512623	0.150405	-0.114804	-0.0371546	0.00545629	-0.0766376	-0.17776	-0.229428	0.268325	0.0748567	-0.0791772	-0.0348782	-0.0795022	0.064698	0.0675446	-0.0109124	-0.0736334	-0.151318	0.016146	-0.041929
MGS.igc1162	-0.078438	-0.0919268	0.0318191	-0.00246543	-0.0952971	-0.139788	0.0938408	-0.0869336	-0.0117721	-0.0191802	0.0323456	-0.0870626	0.0101884	-0.0684884	0.0468007	-0.152189	0.121299	-0.0271117	0.112795	0.0430214	0.0341598	0.0743759	0.103107	-0.173772	-0.0651582	-0.0538181	-0.123535	-0.0947571	-0.0455621	-0.0343899	-0.0929467	-0.113047	-0.00674159	-0.141896	-0.0859328	-0.0989021	0.0887087	-0.107468	-0.0802855	-0.00778981	-0.0295997	-0.0533765	0.0442692	0.149745	0.123302	-0.108761	-0.103661	-0.0229057	-0.0322373
MGS.igc1170	-0.227679	-0.0787102	-0.0602042	-0.0564115	-0.228362	-0.183517	-0.032176	-0.161588	-0.0208859	-0.0536907	-0.00899438	-0.0415616	-0.0404903	-0.0730846	-0.00777395	-0.0864547	0.245797	-0.027768	-0.0991547	-0.0768893	-0.113826	-0.233991	-0.0205377	-0.148428	-0.0619493	-0.0736512	-0.122895	-0.0397526	-0.0318074	0.00820694	0.084309	0.0921451	-0.115671	-0.187442	-0.149345	0.0431983	0.0707401	-0.0436393	0.0206488	-0.0695912	-0.0759112	-0.148427	-0.0671507	-0.0303752	-0.0355064	-0.0551718	0.108433	0.00030597	-0.0269786
MGS.igc1172	-0.0688513	-0.188536	-0.0971444	0.0262814	-0.225794	-0.206349	-0.196953	-0.141496	0.148868	-0.166989	-0.0844921	-0.0943494	0.0474748	-0.189889	-0.0986964	-0.132983	0.263835	-0.165419	-0.00663056	-0.005899	0.0114562	-0.149144	-0.0855903	-0.0930191	-0.204315	0.0967624	-0.0913357	-0.129052	0.0534563	-0.0625208	-0.103891	-0.078479	-0.253132	-0.234044	-0.284057	0.00445639	0.0722839	-0.0928449	0.0257436	-0.0628479	0.00387921	-0.288018	-0.0175669	-0.0296659	0.0188095	-0.0483874	0.0662493	0.078721	0.0994852
MGS.igc1177	-0.124608	0.229428	-0.011138	0.0596321	0.0201414	-0.0523397	-0.0207295	0.131928	-0.0772673	-0.107928	-0.0338378	-0.0905267	-0.0397567	0.227395	-0.01923	0.0400292	-0.032823	0.0425388	-0.056779	0.00910451	-0.00763455	-0.0142028	-0.0231955	0.0489075	-0.0849617	0.0105151	0.0516845	-0.152203	-0.0814455	-0.201642	-0.0129839	0.0441706	-0.0111605	0.016565	0.0425918	-0.0277115	-0.0226381	0.00809048	-0.0789254	-0.10356	-0.156426	0.0230618	0.0134689	0.000998125	-0.0090915	-0.107815	-0.111175	0.0140634	0.0309402
MGS.igc1180	0.0549013	0.125101	0.137808	-0.0398756	-0.067903	-0.128207	0.110117	-0.0220088	-0.0648064	-0.111836	-0.154988	-0.000303858	0.0579924	0.115079	0.129855	0.114593	0.0432916	0.0807793	-0.0514635	-0.0766491	0.0847772	0.0529859	-0.0975042	0.0216844	-0.0271344	-0.0731908	-0.0024358	-0.0506351	0.037935	-0.0287545	0.0367886	-0.0305985	0.0929157	0.0127249	0.0335245	0.0352484	0.0323751	0.0290883	0.0906882	-0.128143	-0.138417	0.0303193	-0.00411975	0.0994739	0.132814	-0.162732	-0.054201	0.0708185	0.112167
MGS.igc1182	0.0752494	0.149125	0.0166686	-0.0465834	0.104443	-0.0133164	-0.0310945	0.0343152	-0.0454472	-0.0225785	-0.0217235	-0.0236082	0.027288	0.146731	-0.020074	0.0787702	-0.0115289	-0.00698024	0.0197007	0.0238533	0.00426907	0.145072	-0.230335	0.0857857	-0.0628945	-0.219073	0.0795327	-0.0564496	0.0197452	-0.0694885	-0.0881856	0.110215	-0.045115	0.0599846	0.005686	-0.0116848	0.148851	-0.0683708	-0.105316	-0.138997	-0.198664	-0.0256977	-0.0548414	-0.0699968	-0.0592034	0.0440721	-0.0599769	-0.17842	-0.119694
MGS.igc1188	-0.00899393	-0.11219	-0.0584068	0.22546	-0.233733	-0.0703569	0.0521975	-0.0359395	-0.174001	-0.162236	-0.0480433	-0.161274	-0.108794	-0.118408	-0.0932595	-0.0851731	0.19921	-0.143505	0.18109	0.12072	-0.0891856	-0.0494229	-0.0977574	0.0972979	-0.0877845	0.0985552	0.0348264	-0.0376812	0.0417075	-0.0299298	-0.222358	-0.20663	-0.0176244	-0.113873	-0.125596	0.0884721	0.0726383	-0.0752618	-0.00179566	-0.0699575	-0.0425647	-0.107384	0.0216136	0.161161	0.181397	-0.0467967	0.0349978	0.0455631	0.0893423
MGS.igc1190	0.0345793	0.0846237	0.12105	0.00239797	-0.0673486	-0.0611739	0.0707453	-0.0637674	-0.0919378	-0.178993	-0.167844	-0.0540956	0.0184791	0.0692768	0.111469	0.0701626	0.0268515	0.0572262	-0.00450272	-0.0187585	0.0432716	0.0318251	-0.171922	0.0452325	-0.0499415	-0.0454391	0.0110032	-0.0637667	-0.013742	-0.0190167	0.00278676	-0.0753164	0.0393515	-0.0408202	-0.0742562	0.0365372	-0.00518666	0.0550249	0.0788334	-0.104213	-0.115267	-0.0685522	0.0425168	0.20557	0.208564	-0.156761	-0.0880478	0.129502	0.171103
MGS.igc1191	-0.0428604	-0.0806054	-0.0707179	0.166998	-0.187459	-0.0602741	0.0430603	-0.00114614	-0.0825015	0.0630676	0.0773714	-0.0478957	0.0981017	-0.0333433	-0.0404624	-0.086747	0.114207	-0.0662123	-0.164379	-0.185768	-0.0157927	-0.115832	0.132912	-0.0652735	-0.0170922	0.0905983	-0.0441125	0.124049	0.0305363	0.0133572	-0.0349097	0.0153396	-0.0719702	-0.0771104	-0.0699601	-0.0145806	0.0383099	0.0338079	-0.0727459	-0.144669	-0.0210452	-0.0791169	-0.0902144	-0.0771413	-0.0305824	-0.0776663	0.0233352	0.0270694	0.0221184
MGS.igc1192	0.122376	-0.0759637	-0.115008	-0.0676286	-0.0680036	-0.163273	0.066018	-0.125385	0.0115948	-0.0795394	-0.133581	0.0241742	0.13668	-0.0416932	-0.0985869	-0.0508803	0.0576498	-0.195175	0.0226351	0.0252432	-0.10989	-0.0656799	0.0980354	-0.194371	0.0200238	0.0403586	-0.168461	-0.0155	-0.0991951	0.0286839	0.0522068	-0.0723946	-0.128185	-0.0473196	-0.153018	-0.0870896	0.0163552	-0.000102728	-0.0480293	-0.0470716	-0.143905	-0.172772	-0.0996744	0.0118663	0.00291787	-0.134449	-0.0597707	-0.0450933	-0.0798586
MGS.igc1193	0.11453	-0.118887	-0.0808507	0.0481754	-0.0280515	0.040961	-0.0855214	-0.157932	0.0337647	0.0831528	-0.0129274	0.0732468	-0.0364385	-0.100098	-0.0823816	-0.142209	-0.0355677	-0.185445	-0.0312644	-0.02506	-0.0051073	-0.0654405	0.0764295	0.0396193	0.0160693	-0.0109916	-0.0419131	-0.0250759	0.117783	0.0490211	-0.102407	-0.0189317	-0.105493	-0.0301107	-0.14861	-0.0150417	-0.1046	0.0897606	-0.0491823	-0.0594453	0.256787	-0.127238	0.0499015	0.0495226	0.0309275	0.205182	-0.0227434	0.0529202	0.0404116
MGS.igc1194	0.00432155	0.155479	0.0363605	0.0159256	0.148185	0.170563	0.102968	0.0378984	-0.0679864	0.144055	0.0588106	0.118805	-0.0136728	0.153959	0.0501485	0.013903	-0.104448	-0.0114432	-0.00719351	0.00477101	0.0599242	0.115276	0.0387971	0.0531142	0.0182253	0.0400776	0.0443797	-0.109234	-0.0778097	-0.058953	0.216978	0.0785067	0.114986	0.206094	0.133017	-0.141804	-0.0942941	0.0960562	0.0325743	-0.00872805	0.0633737	0.131313	-0.0142013	0.023677	0.0842269	0.0614479	-0.0952751	0.131218	0.080587
MGS.igc1198	0.0890149	0.0542417	0.066786	-0.158168	-0.0709624	-0.0196118	-0.0899666	-0.00592163	0.0825003	-0.0596313	-0.0607691	-0.048108	-0.0641104	0.0576499	0.0513569	0.000993071	0.0766404	0.041557	-0.0357089	-0.0556837	-0.0297016	0.116715	0.0612616	-0.0525153	-0.0375582	-0.0212303	-0.0452041	0.142887	-0.06897	0.0796063	-0.0257728	-0.00372962	-0.0319258	-0.0553198	-0.0904048	-0.0107219	-0.0790891	0.187112	-0.0873902	-0.281354	-0.147793	-0.0816997	-0.0104808	0.0552435	0.038599	-0.0478129	-0.0873502	-0.0475386	-0.0578358
MGS.igc1206	0.106694	-0.155299	-0.0884249	0.0181761	0.0531658	-0.0244832	-0.0434495	-0.112662	-0.0211707	-0.0329561	-0.0160035	-0.053204	0.131489	-0.135641	-0.0773887	-0.09047	-0.0568982	-0.101954	0.0334916	0.0193537	-0.120455	-0.091212	0.132346	0.0239247	-0.0510291	0.0695108	-0.0391437	0.0391435	-0.0318863	-0.0102683	-0.0248075	-0.151153	-0.111646	-0.115266	-0.198666	-0.0236722	-0.0233312	0.0249048	0.00947017	0.0682499	0.13001	-0.205928	0.0365392	0.131489	0.143715	0.0549584	-0.0826372	0.00715667	0.0207477
MGS.igc1213	0.00280591	-0.146625	-0.16032	-0.0229574	-0.0246768	-0.053456	-0.08625	-0.083225	-0.0744366	-0.0955554	-0.100941	0.051605	0.173926	-0.171579	-0.103598	-0.0243344	0.0177934	-0.160828	-0.039994	-0.0174694	-0.00746367	-0.0796423	0.0769647	-0.174444	-0.02725	0.0828692	-0.127309	0.0901765	0.0541683	0.0460511	0.0858538	0.0975542	-0.193379	-0.0617215	-0.233413	0.0169559	-0.0355567	-0.0265222	-0.112621	0.130438	0.170426	-0.20628	0.0654736	0.0256595	-0.0625779	0.024268	-0.123313	0.0389982	0.0222588
MGS.igc1214	-0.0239214	-0.0512192	-0.0271813	-0.00340109	-0.188811	0.0116935	0.0264742	-0.0288513	-0.0772996	-0.109412	-0.0254782	-0.0826387	-0.128695	-0.0590995	0.00169833	-0.178797	0.0705381	-0.0727958	-0.0138263	0.00792104	-0.0129096	-0.0157225	0.075539	0.0995626	0.0637628	0.0382621	0.0690869	0.17581	0.0720783	0.195984	-0.0409591	-0.0873128	0.0488916	-0.0549412	0.00635322	-0.0577124	-0.0641573	0.0936098	-0.0827809	-0.0597364	-0.0603371	0.00413936	0.00173725	0.0564893	0.0543237	-0.0278471	-0.104558	0.0524669	0.0548742
MGS.igc1229	0.0855942	-0.163922	-0.0518354	-0.143943	-0.158575	0.0478478	-0.0918003	-0.0467764	0.043709	0.0691699	-0.0407628	0.116484	0.034832	-0.156605	-0.0247814	0.0767648	0.0947871	-0.0771572	-0.0848465	-0.0809084	-0.0487022	0.00691839	-0.0572269	-0.0961192	0.0646813	-0.00322756	-0.0532167	0.169004	0.178947	0.148838	-0.0428129	-0.0877392	-0.0567638	-0.125469	-0.146946	-0.0567546	0.0254841	0.0713865	-0.189881	-0.138963	-0.0515879	-0.147013	-0.0255238	0.0864293	0.100009	-0.136207	-0.094726	-0.102797	-0.0792709
MGS.igc1237	-0.0271751	0.104722	0.135055	-0.0422653	0.00809597	0.149839	0.0141416	0.0160486	-0.00815562	0.159621	0.142919	0.0336572	-0.141756	0.106388	0.166229	0.170022	0.0345345	0.113269	-0.0583323	-0.00707781	0.116786	0.0646033	0.0934219	0.0117566	0.0160087	-0.0608126	0.0454514	-0.0324412	-0.0542035	0.0259126	-0.0402168	-0.103876	0.0858468	0.0563346	0.026752	-0.0908572	-0.171791	0.088003	0.120698	-0.0264378	0.0597276	0.0584154	0.134367	0.141385	0.121368	-0.0743398	-0.0863881	0.18056	0.145939
MGS.igc1247	0.0718327	-0.144091	-0.00399457	-0.102141	0.0669142	0.135047	-0.0984852	0.100241	0.000702775	0.179141	0.0824281	0.13476	0.0516165	-0.141017	0.00611445	0.201036	-0.0542854	0.012744	-0.146846	-0.0724348	-0.00718133	-0.0249283	0.00376591	-0.0971332	0.0149822	-0.0127734	-0.0307086	0.150131	0.0667804	0.0871322	0.110531	0.166885	-0.0885109	-0.0816331	-0.0398065	0.00918857	0.00649804	0.0510121	-0.00533825	-0.0873193	-0.000348519	-0.0553355	-0.0128387	-0.0729272	-0.140968	-0.120905	-0.00858147	-0.0384619	-0.0559151
MGS.igc1260	0.0671773	-0.00804831	-0.0708526	-0.0550038	-0.0839025	-0.0634505	-0.0458773	-0.0267657	-0.00416716	-0.0967721	-0.0175894	-0.0486673	-0.113526	-0.034356	-0.0569739	-0.105588	-0.0195565	0.0168969	-0.0844319	-0.0923125	-0.0848577	-0.0790408	-0.0843249	-0.0585932	0.195961	-0.0155253	-0.0287872	0.266948	-0.042145	0.19454	0.10023	0.0232171	-0.0345027	-0.0277453	0.0314433	-0.035283	-0.16937	0.169381	-0.0179886	-0.00133991	0.0179037	-0.00643183	-0.099455	-0.140634	-0.0904273	0.059628	-0.0172492	0.056419	0.0680238
MGS.igc1262	0.0387605	0.121012	-0.115961	0.0489771	-0.115338	-0.109996	-0.0921555	-0.1226	0.00361684	-0.0719828	-0.101764	0.0456938	-0.0640854	0.110351	-0.0957047	0.0367776	0.0712319	-0.0114065	-0.126258	-0.151099	0.0453877	-0.10486	-0.179426	-0.0255969	-0.0107563	0.0219363	-0.0519951	0.0761311	0.121209	0.106699	-0.0543072	0.0904348	-0.0736322	-0.0540652	-0.0870095	0.0779666	0.0972106	-0.0846742	-0.0852356	0.0673794	0.0845013	-0.0391336	0.0431687	-0.0585097	-0.0884123	0.0970518	0.157463	-0.0693007	-0.0623774
MGS.igc1263	0.0827313	-0.00843513	0.0291501	-0.0856927	0.242898	0.0861736	0.0450487	-0.00820923	0.0595326	0.0378842	0.04055	0.0718431	-0.0369896	-0.0109272	0.0679143	0.0631136	-0.218035	0.101547	0.012904	0.0314907	-0.0431742	0.0562254	0.0588375	0.00271717	0.0922429	0.136225	-0.0321959	0.00716507	0.0878129	-0.0196494	0.0320511	0.0817002	-0.0384534	0.0580589	0.0390031	-0.14777	-0.131598	0.0371844	0.146571	0.111214	0.0459362	0.013273	0.0442244	-0.0703676	-0.0532445	0.209411	-0.0308348	0.0216501	0.00675954
MGS.igc1265	0.0556882	0.0692658	0.138977	-0.0425612	-0.0789987	-0.0403719	0.109763	-0.0205604	-0.043244	-0.121877	-0.140657	-0.018097	0.105042	0.0593841	0.139096	0.0606199	0.0307159	0.0677352	-0.0111414	-0.0321316	0.12538	0.0239539	-0.128034	0.0495646	-0.00756717	-0.0222816	0.0297116	-0.0226328	0.0312897	0.00776205	0.0476348	-0.0153733	0.0543715	-0.0059158	-0.0785482	-0.0110495	0.00854179	0.0423076	0.0449712	-0.0684936	-0.0867225	-0.054809	0.0651512	0.235404	0.229853	-0.237811	-0.0909396	0.115023	0.143311
MGS.igc1274	0.00126312	0.0475262	0.0460122	0.067236	0.0663166	0.124616	0.111188	0.0569307	0.157645	0.0190342	-0.0847293	0.154743	0.0392756	0.0269816	0.00550834	-0.002535	-0.0702647	0.142262	0.122819	0.0878362	0.202168	0.117967	-0.15761	0.181087	0.11264	-0.205273	0.151597	0.0412277	0.00547347	0.149579	-0.150937	0.0129935	0.0879096	0.152118	0.181394	0.27343	-0.0429558	0.0473457	0.0888149	0.0611861	-0.0377254	0.118766	-0.111009	-0.0982665	-0.0196767	-0.113432	0.136526	-0.202897	-0.18095
MGS.igc1291	0.0446228	-0.137358	-0.129371	-0.0859909	0.0614452	-0.155345	-0.138987	-0.0631168	0.00387719	-0.0544694	-0.152017	0.0550287	-0.00706402	-0.126222	-0.158955	-0.0325347	0.00114747	-0.140617	-0.201068	-0.185243	-0.145968	-0.197782	0.2198	-0.0602224	-0.0110312	0.0753071	-0.0704937	0.0647977	-0.148208	0.080298	0.0658152	-0.0620691	-0.0871894	-0.119204	-0.146626	-0.0897451	-0.0930656	0.0983318	-0.0436869	0.0961636	0.261696	-0.130278	0.0425845	0.0732339	0.0669632	-0.163545	0.0447516	-0.0917725	-0.129383
MGS.igc1294	0.000734989	-0.0228045	-0.0726089	-0.115705	0.0345559	0.0536162	0.0810663	-0.158026	-0.0254818	-0.0234445	-0.108542	0.169735	-0.0796466	-0.0442204	-0.0952771	-0.0222761	-0.0120835	0.0872114	-0.125447	-0.134734	0.0376483	0.0648538	-0.111727	0.0213108	0.138673	0.019631	-0.0107716	0.0638226	-0.156915	-0.0252486	0.0522625	0.0966903	0.0514583	0.130792	0.0419384	-0.0497557	-0.125995	0.127075	0.0489698	-0.00955221	0.0452215	0.0219043	-0.0565645	-0.0372054	0.0535615	-0.11684	-0.120766	-0.0344717	-0.0580378
MGS.igc1296	-0.0806027	-0.0351589	-0.236353	-0.136768	-0.27266	-0.138881	-0.0489771	-0.145161	-0.00452314	-0.15056	-0.118348	0.0406803	-0.0853107	-0.04953	-0.216801	-0.13686	0.240957	-0.180686	-0.0587613	-0.0704371	-0.0903008	-0.114135	-0.182752	-0.142321	0.0410352	-0.165796	-0.150049	0.104977	0.0532772	0.159014	-0.0577194	0.168842	-0.215104	-0.181778	-0.212952	-0.0527188	0.000369161	0.00981703	-0.0194272	-0.166035	-0.0821642	-0.185185	0.00348629	-0.0563649	-0.109694	-0.0163305	-0.0182194	0.11286	0.0917218
MGS.igc1301	0.0309167	0.00702621	-0.0703253	-0.0564809	-0.0636419	-0.0768835	-0.0267065	-0.0172907	0.00867418	-0.0984303	-0.0269087	-0.0300225	-0.0788252	-0.00605118	-0.0394498	-0.114593	-0.0286056	0.0266232	-0.0869091	-0.101229	-0.0924335	-0.0864059	-0.0559612	-0.0760668	0.201385	0.01961	-0.0608187	0.279662	-0.0153326	0.242943	0.0795586	0.0176029	-0.0448813	-0.0426323	0.0117115	-0.0306186	-0.203748	0.196464	0.0310754	0.0206353	0.0679103	-0.0342491	-0.118203	-0.131892	-0.0704205	0.068638	-0.0123532	0.0657398	0.0622349
MGS.igc1302	0.0959992	-0.0423904	-0.106881	-0.0532199	-0.0570522	0.0874717	0.0672898	-0.0550048	-0.0586162	0.0565799	0.0898171	0.0316821	0.0614937	-0.0249565	-0.103299	-0.0907906	0.00273912	0.00108105	-0.187453	-0.185061	0.036016	-0.0380434	0.0185213	-0.0902603	0.0331404	0.0858773	-0.0529893	0.133217	-0.0156918	-0.0106575	0.122826	0.00717683	-0.0737045	0.0844501	-0.117928	-0.0958076	-0.0590991	0.0866934	-0.117929	0.0240095	0.068834	-0.109771	-0.00934727	0.00645103	0.00435826	0.066117	-0.100037	0.0218352	0.0034669
MGS.igc1310	0.0606121	-0.104023	-0.0686034	0.0654561	-0.182719	-0.0739192	0.00461032	-0.109593	-0.0274738	-0.159597	-0.190061	0.0119651	0.0406632	-0.0741955	-0.0421026	-0.301148	0.124506	-0.145762	0.0945859	0.0710783	-0.0306608	-0.249364	0.0480597	0.0406366	-0.0520234	0.0614633	0.0136853	-0.0193416	0.00528029	0.0804153	-0.006018	-0.00420565	-0.109236	-0.11923	-0.175539	-0.0265137	-0.0271836	0.0685494	-0.103093	-0.0686138	0.0125745	-0.173377	-0.070991	0.0155028	0.0363649	0.0758039	-0.0264873	-0.101897	-0.142568
MGS.igc1317	0.225459	-0.0573101	-0.179778	-0.126439	-0.122777	-0.109601	-0.111441	-0.135874	-0.0290764	-0.0331606	-0.0859756	0.0765093	-0.0744406	-0.0549044	-0.199855	0.0729366	0.137079	-0.227633	0.0242681	-0.041085	-0.0813973	-0.0131785	-0.0858559	-0.212162	-0.0259145	-0.00551713	-0.187253	0.044496	-0.0728333	0.0694049	-0.0375408	0.0649334	-0.18654	-0.043366	-0.177773	0.0128528	-0.0241159	0.0629113	-0.0413065	-0.0522561	-0.00016473	-0.193931	-0.116172	-0.0684333	0.0166016	-0.0551608	-0.00174605	-0.0745664	-0.0970921
MGS.igc1320	0.0234112	-0.146773	-0.187756	-0.126434	0.0147585	-0.17242	-0.105776	-0.0661454	-0.00744471	-0.106044	-0.18624	0.0249821	-0.0317233	-0.139825	-0.215605	-0.00837036	0.0142367	-0.150353	-0.228762	-0.221787	-0.150343	-0.227782	0.192927	-0.0716263	0.0596064	0.0819253	-0.100866	0.12929	-0.0837508	0.160472	0.0963229	0.0153949	-0.0669412	-0.135367	-0.114695	-0.0642478	-0.0654809	0.125768	-0.138855	-0.0111053	0.270826	-0.100761	0.0110523	0.0427834	0.0545481	-0.113503	0.0347486	-0.031363	-0.0682237
MGS.igc1324	-0.0686888	-0.0076856	0.065443	-0.0322946	-0.00341499	-0.0241926	0.0039797	-0.0498184	-0.0476812	0.0278066	-0.0171798	0.0578899	-0.0377935	-0.0447887	0.0207697	-0.139647	-0.021474	0.123132	-0.0778806	-0.0695121	-0.065808	0.0838097	0.136057	0.020705	-0.145622	-0.0506924	-0.0342954	-0.226511	-0.106007	-0.0154291	0.0618839	-0.106602	0.112939	0.025772	0.0820454	0.0114951	0.0250717	-0.0519221	0.287443	0.00252421	0.121059	0.110688	0.137849	0.0546805	0.00680012	0.150227	-0.241019	0.151095	0.103499
MGS.igc1330	0.137708	0.146679	-0.12638	-0.0629641	-0.183057	-0.153488	0.00793487	-0.105844	0.0167782	-0.192735	-0.325585	0.173991	-0.0447482	0.126879	-0.140944	-0.137354	0.126879	-0.0971604	-0.0360292	-0.111433	-0.0934614	0.0330666	-0.0938593	-0.0203329	-0.0478728	-0.0351567	-0.070381	0.0312257	-0.0709205	0.0175934	0.107681	-0.0100342	0.00631229	0.0295211	-0.0558822	0.026384	-0.145983	0.196939	-0.0585421	-0.048281	0.0808278	-0.0236644	0.0693196	0.0361478	-0.0474143	0.0821512	0.00408844	-0.0961696	-0.117095
MGS.igc1335	0.056742	-0.177557	-0.128249	-0.0567758	-0.105658	-0.130126	-0.128402	-0.153085	0.0133527	-0.184569	-0.18727	0.0223435	-0.104557	-0.162856	-0.0922726	-0.0294805	0.114811	-0.205567	-0.0664517	-0.0414528	0.0157552	-0.182	0.018588	-0.0755933	-0.00109441	0.103289	-0.0649755	0.0404735	0.00325298	0.0398735	-0.0677811	0.209411	-0.185852	-0.0991747	-0.205192	0.026045	-0.00243771	0.0236607	-0.0880962	-0.0879875	-0.0162681	-0.196276	-0.0884143	-0.0781813	-0.0743814	-0.0896548	0.0452735	-0.0435615	-0.0539711
MGS.igc1342	0.0076381	-0.132101	-0.205063	-0.0358437	-0.252489	-0.114623	-0.1102	-0.231929	0.0368333	-0.124668	-0.144075	0.0838854	-0.085301	-0.107289	-0.169177	-0.12675	0.212857	-0.188508	-0.0930805	-0.106258	-0.0960639	-0.131974	-0.101682	-0.161149	0.052675	0.0557343	-0.134791	0.160648	0.19092	0.0780703	-0.0844837	0.171158	-0.132889	-0.111244	-0.147345	0.034472	-0.120279	0.163259	-0.191327	-0.0869474	-0.0525628	-0.13144	0.00419183	-0.0572447	-0.115329	-0.00608365	0.0681181	-0.00243828	0.00354026
MGS.igc1343	0.0110577	0.0612288	-0.0799329	-0.0944225	-0.0339118	-0.0610649	-0.0237041	-0.120229	-0.0113208	0.055919	0.00261733	0.0584628	0.0235508	0.0566227	-0.0731259	0.0908175	0.0747152	-0.00357027	-0.165103	-0.192675	-0.00320563	-0.0904176	0.0339872	-0.136202	-0.0449799	0.0418739	-0.103883	0.0267639	-0.124855	0.0298542	0.00707608	0.168151	-0.0365496	-0.0683105	-0.0265134	0.0415661	0.133358	-0.0328299	-0.209285	-0.114316	-0.0642223	-0.0260674	-0.0767178	-0.0780014	-0.0535731	-0.143783	-0.0471042	-0.139259	-0.157048
MGS.igc1352	-0.011699	-0.0447236	-0.0126792	-0.0180319	-0.0648608	-0.0324191	-0.034233	-0.0251738	0.108056	0.0258458	-0.0187712	-0.0586436	0.10277	-0.0612378	-0.074556	-0.0286052	0.0574104	0.0267366	-0.181216	-0.183722	0.0380281	-0.162226	-0.063983	0.0580696	0.105704	-0.0518895	0.0549148	0.189852	-0.0127745	0.100452	-0.00778699	-0.0836421	0.0572688	0.143462	0.00659419	0.147215	-0.0483622	0.140285	-0.0896227	-0.0566836	-0.113039	0.016787	-0.0100711	0.0592453	0.0551414	-0.107756	0.0666991	-0.170426	-0.164115
MGS.igc1357	-0.0639195	0.0213537	0.0647288	0.0471783	-0.173305	-0.00832017	-0.122168	0.0361219	0.0664586	0.0501726	0.0543171	0.0245046	-0.00269653	0.0569716	0.0978803	-0.0313656	0.0596846	0.0258978	-0.124655	-0.0946935	-0.0832064	-0.0443687	0.0481037	-0.0187329	-0.0600866	0.0105003	0.0387235	0.149286	0.0648762	0.152473	-0.0547574	0.0964368	-0.11682	-0.0909675	-0.0898551	-0.0240483	-0.00776453	0.0370435	-0.0450903	-0.0855694	-0.0511165	-0.113252	-0.0724917	-0.105515	-0.0930898	-0.0588739	-0.000504535	-0.00300966	-0.0322085
MGS.igc1358	0.0162135	-0.017752	0.0282007	-0.0393869	-0.202645	-0.0870239	-0.0649059	-0.106378	-0.0680373	-0.0929536	-0.149338	0.0840365	-0.0471792	-0.015358	0.0127694	-0.0313762	0.142829	-0.10183	-0.043958	-0.0870727	-0.0133411	-0.0821217	-0.211973	-0.096835	0.0504777	-0.0400648	-0.0403708	0.0970611	0.0859584	0.0821006	-0.000368446	0.13363	-0.0208423	-0.101563	-0.0377492	-0.134514	-0.0982198	0.17855	-0.116781	-0.175443	-0.050532	-0.0278999	0.0430069	-0.00797727	-0.0504026	-0.0882431	-0.091726	0.0148605	0.0197121
MGS.igc1364	-0.0106802	-0.11897	-0.0535259	0.209251	-0.215698	-0.0449598	0.0436191	-0.0312701	-0.0726666	-0.142939	-0.0553841	-0.127627	-0.123567	-0.124718	-0.0977537	-0.0490359	0.177298	-0.145712	0.104355	0.0677037	-0.10822	-0.0696284	-0.0657058	0.0835639	-0.134107	0.143967	0.0175395	-0.0686267	0.0419424	-0.0724397	-0.161095	-0.181307	-0.0401609	-0.140423	-0.168768	0.127593	0.0802362	-0.0609668	-0.030187	-0.0934763	-0.0690026	-0.124821	0.0523919	0.187893	0.173924	-0.0145804	0.0752598	0.0446621	0.0665209
MGS.igc1367	-0.113928	-0.0888123	-0.157964	0.060994	-0.187166	-0.10719	0.0340841	0.00837686	-0.01756	-0.0323897	0.0166269	0.0097971	0.130762	-0.0854504	-0.108442	-0.0378106	0.18919	-0.144572	-0.193479	-0.113949	0.0426055	-0.222799	-0.0835665	-0.184615	0.0153593	0.0396082	-0.103373	0.165723	0.129211	0.165933	-0.0741337	0.15226	-0.193134	-0.0213962	-0.202918	-0.0494198	0.104941	-0.100162	-0.0484357	0.00972491	0.0512843	-0.177315	-0.0137818	-0.0751234	-0.113228	-0.129281	0.108053	-0.0299566	-0.0369237
MGS.igc1374	-0.0187898	-0.0269818	-0.135322	-0.0299908	-0.0854065	0.0839113	0.113998	0.0585491	-0.0205987	-0.000906673	0.047325	0.057408	-0.0200664	-0.0579148	-0.104091	0.015205	0.0116846	-0.0753385	0.135621	0.106532	-0.00779485	0.0536545	0.0948748	0.127759	0.151757	-0.155225	0.0822852	0.155322	0.0923599	0.107532	-0.0845658	-0.00906473	-0.0152703	0.0527834	0.0407994	0.0158886	-0.00872545	-0.056485	0.0325527	-0.0279426	0.0728264	0.0101333	-0.00851114	-0.0523307	-0.00613159	0.127524	-0.0750074	0.0375029	0.0634208
MGS.igc1377	0.0594285	-0.0204755	0.104553	0.151906	0.080309	-0.0192595	0.0674264	0.0092953	-0.112174	-0.0529146	-0.0702443	-0.00654035	0.249429	-0.0418987	0.0731205	0.116459	-0.108181	0.0137236	-0.219135	-0.140696	0.0270035	-0.123011	-0.0312179	-0.0598548	0.00744645	0.109598	-0.0459787	0.0185025	0.0994104	-0.00119639	0.0557033	0.117594	-0.0352784	0.0726882	-0.00145606	0.0878154	0.00664415	-0.0223631	0.0438604	0.0317306	-0.128454	-0.0126703	-0.0149013	-0.0253909	-0.044486	-0.0607515	0.148538	-0.0767061	-0.014886
MGS.igc1385	-0.0304164	0.079914	0.0121443	-0.0977199	-0.167712	-0.268661	-0.0264249	-0.12148	-0.0209183	-0.188221	-0.235644	0.125868	0.09938	0.0821602	0.0692658	-0.183613	0.208706	-0.0953215	-0.114281	-0.18128	0.0178825	-0.100848	0.00742629	-0.160561	-0.0749807	0.042	-0.186797	-0.0304786	0.0203445	0.0510344	0.046321	0.0224464	-0.069356	-0.0923802	-0.120564	-0.0816416	-0.0832788	0.083222	0.108875	-0.0661811	0.117354	-0.0945806	0.195534	0.0969647	-0.0337714	0.0716969	-0.111191	0.176119	0.111198
MGS.igc1388	0.106908	0.0579485	0.0559967	-0.0888139	0.0185115	-0.0809402	-0.0215097	0.0666358	-0.0903876	-0.00762455	-0.0263031	0.0578289	-0.0432536	0.0569954	0.0548592	-0.0664914	0.0569954	-0.119259	-0.0414065	-0.0666356	0.0390482	-0.00154517	-0.0380236	-0.103842	0.00293602	0.124998	-0.0768896	-0.0305798	0.0250229	-0.0117438	0.0371633	0.0850911	-0.0882661	-0.0464744	-0.00334215	0.00291003	0.0372064	-0.0125655	-0.167213	-0.136398	-0.174988	-0.0147612	-0.032132	-0.0921658	-0.148401	0.0134424	0.081681	-0.0148864	0.00136729
MGS.igc1390	0.0740647	0.126844	0.157989	0.0886859	0.0846751	0.0476717	0.04819	0.118973	-0.192417	0.086191	0.0155785	0.0328116	-0.00581146	0.116436	0.142227	0.137281	-0.151011	0.144483	-0.0405044	-0.0256433	0.157825	-0.0356698	-0.0652211	0.124513	0.0968223	0.0208911	0.189721	0.0414986	0.00278913	0.0065746	0.0306285	-0.0250225	0.200344	0.111038	0.199872	0.0128102	-0.061545	0.0921307	-0.0272965	0.022066	0.0499646	0.19027	0.0381664	0.0409379	0.121235	-0.071155	-0.0310124	-0.0984629	-0.0721301
MGS.igc1396	0.0397874	0.0302817	-0.0993135	-0.193145	-0.0926769	-0.05804	-0.0370032	-0.0679004	-0.0552861	-0.0303926	-0.0455463	0.0673243	-0.168714	-0.00473124	-0.069544	0.0355341	-0.00739256	0.00656464	-0.113111	-0.1307	-0.134289	-0.03359	-0.113842	-0.0914217	0.209391	-0.00774151	-0.0488108	0.244209	0.0151817	0.183758	0.159252	0.0860031	-0.0482291	-0.0504075	-0.0170242	-0.0660007	-0.174994	0.176233	0.00663586	0.0292136	0.0903452	-0.0432067	-0.0333493	-0.100684	-0.07436	0.0785953	-0.127358	0.118717	0.0836866
MGS.igc1397	0.045605	-0.0562457	-0.123969	0.0438729	-0.0257507	-0.0614766	-0.070641	-0.0827214	-0.0243139	-0.0877023	-0.018796	-0.135267	-0.167023	-0.0116932	-0.104702	0.0670011	0.00449739	-0.162677	-0.0257306	-0.0475241	-0.111564	-0.0641585	0.00695541	-0.183792	0.00888738	0.0969225	-0.165259	0.115341	0.0107731	0.0897585	-0.108843	0.0558109	-0.189981	-0.12458	-0.215533	0.0430354	0.00770807	0.0651386	-0.0409472	-0.183429	0.0444088	-0.19956	-0.018892	-0.00864409	-0.0467952	-0.114383	0.155324	0.0985406	0.0891341
MGS.igc1399	0.11659	-0.0238624	-0.111174	-0.0904772	-0.037815	-0.138963	0.0682638	-0.0177518	0.0314874	-0.0562781	-0.156917	0.109238	0.135249	-0.0106743	-0.0941857	0.0433737	0.0396475	-0.177841	0.0659279	0.0333346	-0.152161	-0.0729473	0.133806	-0.182063	-0.00942261	0.0590977	-0.160298	0.0230349	-0.0934031	0.0401581	0.0509306	-0.114844	-0.133854	0.0239365	-0.14557	-0.138454	-0.0219515	0.0149801	0.0685514	-0.00175601	-0.125502	-0.170331	-0.0623403	0.0088339	-0.0269814	-0.0219783	-0.141169	-0.0455302	-0.0714011
MGS.igc1403	-0.0512381	0.159381	0.186785	0.0970784	0.110215	0.17703	0.0642191	0.145093	0.102265	0.0580601	0.103742	-0.0719348	0.133522	0.149765	0.199977	0.22781	-0.0261336	0.0648599	0.259094	0.21326	0.163534	0.0669131	-0.137306	0.230661	-0.0772806	0.0273662	0.236463	-0.116766	0.0261601	-0.143287	0.00741448	-0.119622	0.0413397	0.109021	0.114572	0.0272143	0.0330843	-0.0333851	0.0328867	0.0651185	-0.0344296	0.0904333	0.0155628	-0.0342581	-0.034635	-0.0674053	0.0513493	-0.0699996	-0.0569409
MGS.igc1413	0.00451589	-0.05438	-0.0530767	0.0162139	-0.195408	-0.11334	0.07422	-0.118605	-0.0951083	-0.182036	-0.13686	-0.00754214	0.0371276	-0.0663686	-0.0145923	-0.0903245	0.158437	-0.11737	0.0762632	0.0729734	0.054459	-0.169762	0.0677348	-0.144846	-0.174218	0.264975	-0.076707	-0.148367	0.0218837	-0.16298	0.00574941	0.0867597	-0.203877	-0.0141257	-0.204329	0.0216929	-0.118485	0.0816584	0.0073186	-0.155917	0.00870406	-0.213305	0.0974037	0.046009	-0.00602624	0.151552	-0.194442	0.205862	0.213832
MGS.igc1414	0.0811276	0.00224718	-0.0989769	-0.112596	-0.0802676	-0.0687666	0.0785256	0.0391541	0.0332899	-0.0324845	-0.0553891	-0.0348176	0.0879371	0.0259898	-0.0817158	-0.0537777	0.0310858	-0.164269	0.116627	0.141655	0.0296675	-0.0528674	0.0549273	0.0183993	-0.0543042	-0.0273917	0.0419562	-0.034291	-0.0802016	-0.00514397	-0.000927712	-0.125371	-0.0464498	0.037152	-0.0876223	-0.0304922	-0.0404807	0.0702721	-0.0059878	-0.104906	-0.0829977	-0.0974751	-0.105308	0.0541288	0.0688195	-0.175986	0.0943723	-0.117856	-0.0884535
MGS.igc1419	-0.0476745	0.232076	0.0838372	-0.0365015	-0.0445578	0.111287	0.0903173	0.118012	0.0924907	-0.0329135	-0.0835147	-0.0361196	0.0805208	0.189742	0.000908762	-0.0182906	-0.00408046	0.0656754	-0.0836264	-0.0678568	0.120852	0.0157349	-0.0150897	0.121075	0.023439	-0.143947	0.1219	-0.00113213	-0.167672	0.00682978	-0.0331991	-0.00454511	0.116526	0.172122	0.0742287	0.126504	0.120841	-0.0137424	-0.0671496	-0.105305	-0.133583	0.101421	0.02674	0.0555901	0.029676	-0.00625571	0.0190209	-0.142488	-0.126124
MGS.igc1423	-0.085083	0.153845	0.106037	-0.0532692	0.011463	0.0856234	0.0213004	0.104378	0.126851	0.02058	-0.0319385	0.0144264	0.101176	0.14085	0.0799342	0.253034	-0.00665644	0.123657	-0.0978676	-0.0873756	-0.00339288	0.00901093	0.04761	0.093173	-0.0739136	-0.128131	0.127067	-0.107999	-0.17818	-0.185059	0.0164979	-0.0880716	0.0253291	0.0854724	0.0559631	0.100433	0.00377437	0.0204955	0.0739241	-0.0283424	-0.276081	0.0377577	-0.0496814	-0.0438512	-0.0392702	-0.122284	0.0275073	-0.137439	-0.124725
MGS.igc1424	0.0923299	-0.0173258	-0.0376003	-0.0436608	0.223084	0.0784132	0.0360859	-0.0142057	0.0578397	0.224375	0.157155	0.10558	-0.0295917	-0.00915218	-0.00452953	0.0692206	-0.168807	0.0794658	0.00149902	0.0196596	0.00214332	0.067093	0.0883441	0.0286468	0.0992363	0.0275913	0.033258	-0.03525	0.0193425	-0.0407238	-0.00728811	0.0316111	0.0250322	0.109878	0.0890699	0.0127087	0.0846255	-0.0971246	0.144278	0.112603	0.0523975	0.0678505	-0.0379635	-0.121519	-0.0663849	0.22106	-0.00480638	0.056385	0.0647356
MGS.igc1425	0.13206	-0.0110835	-0.120069	-0.09587	-0.0828815	0.0279687	-0.00642914	-0.135287	-0.0424864	-0.0436231	-0.0670284	0.0990204	-0.0781998	0.0040624	-0.106501	-0.141178	0.0255351	0.013399	-0.120094	-0.11821	0.0799962	-0.0458126	0.00518019	-0.136011	0.0250928	0.188824	-0.0854631	0.064933	-0.0356956	-0.0641714	0.152756	0.132143	-0.0678943	-0.00157796	-0.0753242	-0.216169	-0.0656699	0.117094	-0.0736849	-0.0367376	0.0370432	-0.0953584	-0.119589	-0.0610527	-0.0372657	-0.00640701	-0.0941032	0.0677369	0.078498
MGS.igc1427	-0.0579854	0.0610298	0.0471351	0.0272746	0.0686543	0.100602	0.0629215	0.0572025	-0.0653581	-0.0236033	-0.0249691	0.0287507	-0.10325	0.0449259	0.0639238	0.0580282	-0.0599012	-0.0382321	0.0926139	0.0976185	0.0707114	0.0510755	-0.00501492	0.0418156	0.0121971	-0.16799	0.0726545	-0.0591799	0.0401829	0.036179	0.0480065	0.070897	0.0876388	0.0752709	0.110936	-0.0590597	-0.217616	0.238302	-0.033381	-0.0229718	0.0668925	0.105554	-0.0330818	-0.0397342	-0.0501123	-0.0133499	-0.0745425	0.0958753	0.096316
MGS.igc1432	0.0480879	-0.11829	-0.292702	-0.0841053	-0.141139	-0.170592	-0.0896766	-0.263714	0.0387634	-0.174466	-0.207922	0.0270468	-0.105478	-0.125338	-0.257177	-0.154235	0.0714018	-0.266393	0.0367071	0.00118791	-0.261968	-0.188204	0.012864	-0.181626	-0.0106532	0.0162721	-0.24154	0.0941805	-0.11284	0.0409001	0.0278335	0.016442	-0.209546	-0.234919	-0.226757	0.112227	0.00287046	0.0204106	-0.050309	0.046553	0.147931	-0.192198	-0.0114891	-0.0696512	-0.126179	0.0243224	0.0979236	-0.0773897	-0.0624055
MGS.igc1433	-0.0149973	0.122035	0.103355	-0.0584552	0.186892	0.189978	-0.0734634	0.0984336	-0.00535646	0.110831	0.0285785	0.0758088	-0.0290758	0.1133	0.0874752	0.246528	-0.149948	0.131913	0.0457637	0.0205633	0.0643419	0.0968528	0.114767	0.07345	0.0566663	-0.024173	0.0628596	0.00919064	0.0230578	-0.0956305	0.00574591	-0.0494193	0.170958	0.0945881	0.17653	0.0896257	-0.0548633	0.061458	0.0584448	0.0111693	-0.07055	0.195203	0.0443777	0.0498089	0.0170619	-0.0218553	0.10835	-0.0442097	-0.0285082
MGS.igc1434	-0.00457219	0.147647	0.0999928	-0.0600218	0.000266321	0.0916742	0.000571463	0.180881	0.023917	-0.0204676	-0.0248219	-0.0106096	0.0634138	0.18024	0.119962	0.154727	0.00310758	0.103943	0.0818851	0.108288	0.0981419	0.111253	-0.0729656	0.178964	-0.0699628	-0.0373425	0.169514	-0.0982766	0.0077183	-0.0542286	0.0514052	0.0158103	0.115866	0.079397	0.134798	-0.0349637	0.0638039	-0.0263883	0.0784285	-0.0518389	-0.196478	0.135555	0.0330873	-0.00680341	-0.0082581	0.0932366	-0.0111169	0.0110353	0.0525647
MGS.igc1445	0.00558855	0.023108	0.0324137	-0.0778155	-0.105491	0.00867313	0.0725664	0.00162037	-0.0477281	-0.00705076	0.021569	0.0333017	0.14226	0.016703	0.0101954	-0.156093	0.0931039	0.0321368	-0.226306	-0.211819	-0.00126833	-0.0389899	-0.081056	-0.0348449	0.0118831	0.0382167	0.0270731	0.125346	-0.0217397	0.0559386	0.110668	0.0281655	-0.131318	0.126341	-0.150992	-0.0123368	-0.057791	0.0988931	-0.0677852	-0.0755662	-0.0300905	-0.138797	-0.015666	-0.045565	-0.11096	0.1187	-0.0480195	-0.0421044	-0.0754791
MGS.igc1451	0.0751939	-0.0112503	-0.145598	-0.0415548	-0.213844	-0.227915	-0.132276	-0.121096	-0.0165105	-0.17543	-0.220032	0.0591979	-0.14106	0.00225525	-0.167757	-0.050559	0.240935	-0.112483	-0.08434	-0.132816	-0.108299	-0.0630488	3.63695e-05	-0.0616355	-0.100633	0.0142457	-0.0181576	0.0478979	0.0121529	0.0157697	0.0488578	0.0639706	-0.105324	-0.103907	-0.145602	-0.05897	-0.109195	0.14471	-0.0238995	-0.138296	-0.0467361	-0.133441	-0.00147767	-0.0209183	-0.0427737	-0.0670259	-0.0154195	0.0287191	-0.0471395
MGS.igc1454	-0.0474838	0.0359659	-0.0217755	-0.139046	0.0357026	-0.0162479	0.0924189	0.0388104	0.157349	-0.0379716	-0.0359511	-0.0862212	-0.0168981	0.028957	-0.0325846	0.166874	-0.00254009	-0.0518791	-0.081096	-0.0665674	-0.0811181	0.0271933	0.0347869	-0.0170547	-0.0242808	-0.0745152	-0.0146024	-0.085218	-0.134491	-0.118524	-0.0282701	-0.0270693	-0.0716141	0.0840487	-0.0716811	-0.0208271	-0.0992676	0.137537	0.0370137	-0.0278946	-0.167445	-0.0842702	-0.0349996	-0.0105023	-0.0170284	-0.0949941	-0.0770649	-0.0137735	-0.0677871
MGS.igc1456	0.0947134	0.206262	0.148931	0.00278505	0.126671	0.0644077	-0.0450074	-0.0181417	-0.0930265	-0.0134234	-0.0325883	0.0540088	0.00485377	0.198176	0.149472	0.148394	-0.0327263	0.188206	0.0661747	0.0321485	-0.0714084	0.313837	-0.0683959	0.0312684	-0.0170992	-0.129165	0.00519287	-0.0632599	-0.0909338	0.0186225	0.112055	-0.111035	0.171618	0.0351044	0.166256	0.0449554	-0.110719	0.0840336	0.11197	0.0690239	0.0397148	0.15752	0.0366524	0.0695101	0.0806495	0.075228	-0.133519	0.103349	0.145755
MGS.igc1459	0.118871	-0.106668	-0.283378	-0.0183195	-0.112347	-0.10721	0.00643582	-0.285164	0.00403611	-0.133155	-0.170146	0.0381609	-0.127965	-0.126447	-0.294153	-0.114503	0.0578483	-0.27185	-0.00545756	-0.0499763	-0.206937	-0.128819	-0.0364821	-0.187531	0.00880875	0.0505292	-0.259581	0.0748338	-0.0882248	0.0551177	0.0317049	0.103742	-0.191521	-0.145307	-0.236109	0.116715	-0.00790712	0.0313321	-0.0293386	0.0293872	0.156295	-0.209737	-0.0117657	-0.0334884	-0.0798407	0.0637894	0.019549	-0.0405217	-0.0381792
MGS.igc1464	0.044903	0.00444199	0.102627	0.123554	0.0616234	0.00220666	0.107826	0.0412263	-0.163092	-0.0790543	-0.0290517	-0.0794032	0.197024	-0.0103881	0.0872132	0.155834	-0.106714	0.0100633	-0.168618	-0.0617549	0.00208848	-0.105887	-0.0815464	-0.0474935	0.0164686	0.0674851	-0.00198175	0.0162835	0.0438969	0.05611	-0.00346122	0.0517826	-0.0699598	0.0662593	-0.0485473	0.082643	0.105882	-0.11591	0.063256	0.0252505	-0.0895386	-0.0493903	-0.00438468	-0.0312578	-0.0251005	-0.078304	0.0850955	-0.054949	-0.00612814
MGS.igc1477	-0.0184865	0.229718	0.0728156	-0.109193	-0.0287901	0.0514559	0.160841	0.136931	0.0217777	0.107159	0.0784196	0.0971269	-0.077479	0.194073	0.100161	0.224968	0.0171873	0.108109	-0.00296971	0.115073	0.056993	0.0771652	-0.0253397	0.104439	-0.027508	-0.00205718	0.133971	-0.118579	-0.101072	-0.00811663	0.0751598	-0.0805981	0.144637	0.0858981	0.0610452	-0.0483939	0.0344049	-0.100887	0.0669091	0.00712743	-0.00256888	0.120162	0.171529	0.160849	0.0720501	-0.0143232	-0.214128	0.0682004	0.103234
MGS.igc1482	-0.0103003	0.1367	0.111522	-0.0648794	0.177209	0.150658	0.058709	0.110825	0.0562109	0.118203	0.101445	-0.0522468	0.125572	0.1428	0.135436	0.104002	-0.157801	0.236194	0.0813308	0.121302	0.261428	0.17953	0.0113521	0.285486	-0.0663402	-0.148961	0.294948	-0.152389	-0.0125656	-0.0838524	0.0664283	-0.0974342	0.190783	0.169037	0.156178	0.10263	0.023195	0.00669786	0.0142656	0.0900778	-0.159395	0.164447	-0.0532878	0.0250595	0.0378327	-0.102336	0.0532737	-0.214008	-0.196926
MGS.igc1483	0.00692247	0.150622	0.100657	-0.00781549	0.176887	0.0665093	0.0504116	0.0168225	-0.0233451	-0.00483156	-0.0676268	0.126448	0.175488	0.142172	0.122492	0.154056	-0.132246	0.202206	-0.0498698	-0.00601765	0.0714282	0.00162252	0.119591	0.0121381	-0.0417929	0.0577389	-0.00987962	-0.169014	-0.108929	-0.164269	0.110156	-0.0401108	0.106586	0.0422153	0.147123	0.144404	-0.0736164	0.00503183	0.169956	0.114074	-0.0520596	0.12966	0.0240077	-0.0180269	-0.00634582	-0.091105	0.00623079	-0.0494641	-0.0967785
MGS.igc1484	0.130707	0.0746596	-0.0266494	-0.20972	-0.0273597	-0.0664142	-0.031589	-0.172877	0.103896	-0.0585506	-0.134371	0.135974	0.112675	0.0775569	0.018843	-0.0158277	0.0981213	-0.052175	0.0624346	0.0408901	-0.0735314	0.148171	0.0275161	-0.0906219	0.0256391	-0.0632804	-0.0545955	0.0732304	-0.0406911	-0.0108559	0.0512456	-0.104518	-0.0893315	0.00596948	-0.136262	-0.221466	-0.1379	0.0636341	0.158739	0.102756	0.0248103	-0.132484	0.033539	0.0233227	0.0279357	0.159804	-0.154221	0.135862	0.162309
MGS.igc1492	0.132789	0.0579896	0.114445	0.0184339	-0.0695449	0.0825037	0.0437685	-0.050819	-0.170319	-0.0606579	0.0305496	-0.186113	0.129819	0.0721864	0.149456	-0.0559911	0.0191166	0.0516869	0.0636	0.12123	0.147646	-0.101091	-0.000205332	-0.0165464	0.141758	0.0942888	0.083688	0.0477823	-0.0132165	0.0260068	0.0718865	0.0766268	0.136578	0.133246	0.0671437	-0.117144	0.00886572	0.0127278	-0.106607	0.0232976	-0.142291	0.10527	0.0207512	0.0840801	0.137007	-0.0677286	-0.150166	0.00664321	-0.00904112
MGS.igc1493	-0.0811901	0.112249	-0.061	-0.118605	0.0280776	0.0414008	0.0829226	0.245738	0.0995642	-0.0771025	-0.012184	-0.17013	0.02218	0.104657	-0.118125	0.0821105	-0.0281964	0.0550398	0.0789319	0.0895546	-0.0288869	0.0158188	0.106852	0.108402	0.0600069	-0.0380784	0.0774262	-0.0870015	-0.0228573	-0.083419	0.0767829	-0.146189	0.141175	0.017625	0.0790009	0.0985307	-0.0994632	0.133609	0.0418816	-0.10248	-0.0572503	0.123336	0.0908007	0.155784	0.10982	-0.1441	-0.0217741	0.124942	0.106279
MGS.igc1495	0.0961217	-0.0203074	-0.143845	-0.0736089	-0.0661738	-0.165804	-0.000446957	-0.163482	0.0645719	-0.125419	-0.160061	0.0282705	-0.0848538	0.0197694	-0.105668	0.0658575	0.0564839	-0.148468	-0.0218996	-0.0361054	-0.149914	-0.147193	0.137316	-0.235411	-0.00132207	0.120468	-0.199118	-0.00420354	-0.113438	0.0555753	0.0115193	-0.112686	-0.184374	-0.100894	-0.191549	-0.0276435	-0.0230712	-0.00722489	0.0767607	0.00345157	-0.0521525	-0.19625	-0.065327	-0.0522088	-0.0959807	-0.00305457	-0.083008	-0.0128914	-0.108106
MGS.igc1497	0.0923482	-0.226021	-0.202755	0.0330762	-0.202881	-0.0460422	-0.0165427	-0.104947	0.0595681	0.00426464	-0.0385918	0.054342	-0.0669733	-0.207089	-0.186931	-0.103179	0.182706	-0.227812	-0.150241	-0.160815	0.035538	-0.200314	-0.0210556	-0.0982751	0.0794496	0.052667	-0.0693128	0.0807707	0.2252	0.0656415	0.00462983	0.0681432	-0.143661	-0.092002	-0.265655	0.00777193	0.0255008	0.0246291	-0.0995337	-0.0960562	0.00571422	-0.260907	-0.0460977	0.10644	0.126535	-0.0967364	0.0237594	0.0737642	0.0377874
MGS.igc1498	-0.0308563	0.000612973	-0.0777844	-0.132275	-0.075102	-0.143691	-0.195001	-0.0676194	0.0974674	-0.0212862	-0.0491629	0.0789565	-0.0327339	0.00799931	-0.0602481	-0.199896	0.0770843	-0.102677	-0.163018	-0.128005	-0.0797722	-0.087981	0.0798661	-0.134689	0.0491856	0.0923026	-0.100506	0.0959784	-0.0907557	0.0964469	0.0722029	0.0342286	-0.120848	-0.0350794	-0.0264753	-0.0215585	-0.125945	-0.00632434	0.0979269	0.0620874	-0.0019542	-0.0713897	-0.0850056	-0.148341	-0.167015	0.0357466	0.135082	-0.0754645	-0.0819388
MGS.igc1500	-0.0521954	0.0806118	0.0305241	0.105927	-0.0725973	0.165528	0.0792009	0.0624678	-0.114788	0.0658259	0.125658	-0.14819	0.0630361	0.100372	0.04723	0.10394	0.0921368	0.0571354	0.134592	0.140665	0.0899384	-0.0114649	0.0545897	0.0926638	-0.136418	-0.0369499	0.0708235	-0.0909608	-0.078434	-0.0626071	-0.100441	-0.172104	0.054977	-0.0239956	0.0232957	0.0505659	0.106212	-0.0728998	0.00589855	0.0267045	-0.156475	0.0128479	-0.0405709	0.0842877	0.115846	-0.14603	0.0195438	-0.17458	-0.151755
MGS.igc1502	0.0596445	-0.103403	-0.10913	0.0111325	-0.0145102	-0.034992	-0.122588	0.0038135	0.0428693	-0.0361208	0.0290093	-0.120486	-0.128075	-0.0705087	-0.108393	0.0692595	0.0330704	-0.197256	0.0530647	0.0552289	-0.0968254	-0.0779887	0.00538849	-0.155606	-0.0673782	0.0612216	-0.137649	0.053025	-0.0083249	0.0203896	-0.180965	0.00298581	-0.185705	-0.155476	-0.16286	0.00607163	-0.0238676	0.0864428	-0.0319275	-0.178931	0.0767284	-0.160184	-0.0267454	-0.0597542	-0.116178	-0.0853574	0.239515	0.0353493	0.0209799
MGS.igc1503	-0.163174	-0.0385829	-0.219207	-0.0203313	-0.275056	-0.194413	-0.0160529	-0.0971192	0.0347824	-0.172156	-0.13161	0.0287313	0.0289828	-0.0725579	-0.191776	-0.111673	0.249755	-0.164541	-0.132677	-0.0752076	-0.0191358	-0.284003	0.0427823	-0.0986169	-0.0987368	0.0117261	-0.0412613	0.0557728	0.0890132	0.00287777	0.0177473	0.233421	-0.155211	-0.00875102	-0.190612	-0.00966999	-0.0536482	0.0400881	-0.111756	-0.111037	-0.0837489	-0.155188	0.072126	0.022956	-0.0572306	-0.0244522	-0.107452	0.12299	0.0907793
MGS.igc1507	-0.0042737	0.163275	0.188723	-0.0804344	0.0892145	0.0834224	0.191997	-0.00997472	-0.0539206	-0.0557416	-0.00660225	-0.0344798	0.14579	0.144711	0.218573	0.0811	-0.0587548	0.143963	0.0333854	0.0764366	-0.0180796	0.120188	-0.0685601	0.0190565	-0.0122664	0.0263303	-0.0452936	-0.0266905	0.0368805	0.0397693	0.0959152	-0.00456476	0.127262	0.177067	0.0425473	-0.0477619	0.0234483	-0.011578	0.0832804	-0.0250876	-0.105259	0.0762793	0.0987863	0.119493	0.0895822	0.0931321	-0.163581	0.249839	0.241501
X0.49_148.0973m.z	0.00200003	0.0339557	-0.129067	0.104966	0.0376758	-0.0249282	-0.0464727	-0.152137	0.00858266	-0.0110638	0.0395727	-0.0712263	-0.0897709	0.0269249	-0.0583806	0.0197663	-0.0132084	-0.0627059	-0.115273	-0.0789396	0.0205268	-0.273428	0.244144	-0.0802287	-0.0467395	0.309671	-0.0996513	-0.0219128	-0.283371	-0.196091	0.219159	-0.0174408	-0.0979248	-0.142623	-0.169721	0.110305	-0.126821	0.149397	-0.186273	-0.0485384	-0.0587716	-0.128487	0.0887695	0.0680595	0.0221472	-0.196659	-0.0235411	0.0567855	0.00343898
X0.53_144.1029m.z	-0.0236711	-0.00856028	-0.0755381	0.121779	-0.0524418	-0.0155801	-0.14311	-0.154798	0.0211706	-0.000377505	-0.0581098	0.0245526	-0.178486	0.0243848	-0.0316794	-0.152049	0.0127004	-0.175486	0.0538599	0.0061539	-0.118691	-0.245267	0.0887996	-0.0483468	-0.160629	0.319007	-0.0838845	-0.0420006	-0.199655	-0.0758071	0.133144	-0.236749	-0.198232	-0.196741	-0.245229	-0.0134351	-0.156546	0.152018	-0.0867217	-0.0445704	0.0508675	-0.23706	0.0331315	0.104482	0.0632851	0.0517703	-0.00381291	0.0516249	0.0111775
X0.55_174.1233m.z	0.0633485	-0.0438601	0.0648439	-0.0218111	0.00691882	0.118854	0.0264636	-0.00842739	0.0795326	0.039367	0.0702495	-0.0757892	-0.118286	-0.0223527	0.0638114	0.0752642	-0.0746785	0.0969911	-0.0284108	0.0218047	-0.0263583	0.0458884	-0.017143	0.05706	-0.0415039	0.165488	0.0418286	-0.128447	-0.0132362	-0.0849231	0.0855754	0.168344	0.0314347	0.00483766	0.0414855	-0.0551631	0.00274663	0.0107963	0.0132262	0.049396	-0.0753081	0.0641788	-0.0718151	-0.0976594	-0.072573	-0.00940299	-0.0263432	0.00409653	0.0302071
X0.62_189.0738m.z	0.225585	-0.10875	-0.161542	-0.293542	-0.0283072	-0.0405083	0.0268939	0.0230644	0.175658	-0.0728779	0.00627482	-0.0383219	0.116174	-0.145801	-0.168806	0.0524568	0.0274329	-0.101502	-0.0628463	0.0242957	0.0693721	0.0206584	-0.233219	0.060117	0.228904	-0.14687	0.106275	0.198512	0.134574	0.199499	0.0298432	0.167994	-0.0880337	0.0683778	0.0356446	0.00497712	0.102347	-0.0400392	-0.103354	-0.0183679	-0.00413649	-0.000248874	-0.127256	-0.283885	-0.237739	0.14997	0.0749647	-0.134297	-0.108744
X0.83_530.2077m.z	-0.0337174	-0.00931362	-0.149477	-0.146771	-0.0681963	-0.126422	-0.0313781	-0.0864917	-0.0125879	-0.118462	-0.115048	0.034549	0.0285155	-0.0447055	-0.132601	-0.180178	0.0995713	-0.129472	0.0242528	0.065294	0.108278	-0.0915279	-0.12456	-0.114633	-0.159772	-0.0960272	-0.0655402	-0.0797243	-0.0248778	-0.0942972	-0.0671772	0.031753	-0.127288	0.00890142	-0.117036	0.00253157	-0.15669	0.0595488	0.204414	0.0957552	-0.0776916	-0.120329	0.00440913	-0.0707392	-0.130836	0.0587833	0.0227146	-0.157461	-0.129369
X0.86_245.1135m.z	-0.185544	0.126648	0.194535	-0.180851	0.0331009	-0.0592044	-0.0585098	-0.0873788	0.0715221	-0.0254284	-0.00607469	-0.047825	-0.0549187	0.116336	0.203201	-0.0456147	0.00965232	0.415483	-0.147319	-0.0971061	-0.00998843	0.118079	-0.0320894	-0.0102556	-0.0206413	-0.0112077	-0.044354	-0.0226809	0.0196024	0.0463574	0.00112761	0.00722217	0.24786	-0.0622236	0.10419	0.0518757	0.102292	-0.164188	0.123997	0.100636	-0.0931593	0.223336	0.327671	0.192648	0.0658391	0.118712	-0.226136	0.105252	0.0903908
X0.86_258.1449m.z	-0.242979	-0.102692	-0.0855881	-0.0963325	-0.230937	-0.163814	-0.0935455	-0.18629	0.0148766	-0.149844	-0.150034	-0.0404566	-0.13096	-0.0680742	-0.0647165	-0.299536	0.216415	0.0315785	0.0369236	0.0156077	-0.0879603	-0.0174478	-0.000482339	-0.0363799	-0.168172	0.0869824	-0.0555124	-0.233047	-0.0604601	-0.211506	-0.0296712	-0.0528755	-0.0522466	-0.0900841	-0.0837392	-0.0547422	-0.0512459	0.0720718	0.020726	-0.0360749	0.0476642	-0.070244	0.0119369	0.0343601	0.0377602	-0.0136502	-0.0018957	0.110545	0.0897239
X0.86_70.0646m.z	-0.157814	0.0962606	-0.0757597	-0.0836094	0.0803466	0.0712234	0.128853	-0.038145	0.133889	-0.0750397	0.020845	-0.182864	-0.00633677	0.0726464	-0.0705998	-0.0950305	-0.0548658	0.0609014	0.13411	0.171439	0.117296	-0.0203665	0.021269	0.110704	0.159732	-0.107659	0.0846035	0.093277	0.109208	0.104587	0.00638773	0.0730207	0.0889035	0.137859	0.0876935	0.0371932	-0.171145	0.101097	-0.0232158	0.0847886	0.0187655	0.113729	0.0771091	0.0469689	-0.0109629	0.0891421	-0.00555192	0.0593689	0.0208859
X0.87_130.0866m.z	-0.00271696	-0.170845	-0.113215	-0.156768	-0.0777697	0	0.15355	0.0368144	0.0383359	-0.0564128	0.0158162	-0.0886202	-0.03274	-0.184918	-0.149798	-0.0220471	-0.0208287	-0.178193	0.048561	0.0886764	-0.00853518	-0.145463	0.172171	0.0291906	-0.109057	0.048158	0.0286733	-0.138491	0.0357513	-0.0834852	-0.0803828	0.102994	-0.0266397	-0.0575802	-0.0827959	-0.210922	-0.032508	0.029799	-0.011259	-0.107143	0.0300179	-0.0170955	0.130169	0.0676446	-0.04265	-0.0902724	-0.0951661	-0.0869251	-0.140522
X0.87_98.0967m.z	-0.137497	0.0467227	0.00713518	-0.0908798	0.00246748	0.111732	0.258012	0.000443547	-0.00228871	0.21804	0.185546	0.0660121	-0.107725	0.0487696	0.0149346	0.0585388	0.061978	0.101953	0.185574	0.169384	0.0604898	-0.00741969	-0.0381386	0.0609834	-0.0692919	0.0650586	0.0535338	-0.0739358	0.00560419	-0.0797091	-0.126077	0.00101418	0.0771098	0.159541	0.156638	0.0366156	-0.211269	0.207364	-0.0314594	0.00651298	-0.00797977	0.105139	-0.093197	-0.0454939	0.0154502	0.0667541	0.0424736	0.0509944	0.0619785
X0.91_108.0445m.z	-0.178741	0.338129	0.0898835	-0.218111	-0.054228	0.0431792	-0.0979278	0.00133064	0.223149	0.0315943	0.0125625	-0.0309503	-0.209113	0.315986	0.0443512	-0.0722232	0.031497	0.213832	0.0109762	0.0297146	0.0342636	0.0109928	-0.123353	0.137154	-0.0152337	-0.240578	0.117891	-0.0640701	0.0869478	-0.0288597	-0.132981	0.0894289	0.158477	0.105738	0.200358	0.169649	-0.00253157	-0.0236235	0.16484	0.10591	-0.173465	0.242523	0.19124	0.00320215	-0.115226	0.181426	0.0854387	0.0120589	-0.0137436
X0.91_80.0493m.z	-0.202846	0.50991	0.144224	-0.165856	0.0291685	0.121525	-0.150696	0.120645	0.113863	0.0489692	0.0550144	-0.0201928	-0.0929393	0.49176	0.133053	-0.0387725	-0.0457215	0.377589	-0.114882	-0.0880705	-0.0790134	0.125287	-0.00800929	0.129377	-0.0897919	-0.192196	0.104134	-0.130057	-0.00265154	-0.0621254	-0.102843	-0.180305	0.215251	-0.0118922	0.256041	0.205865	-0.0892379	0.00796667	0.306388	0.0921376	-0.0782717	0.259819	0.148783	0.0720852	0.00286137	0.0609824	-0.0235964	0.0192894	0.00539358
X0.98_369.1310m.z	-0.2604	0.597705	0.237977	-0.108147	-0.0451312	0.0592044	-0.0728004	0.0873788	0.112147	-0.00254574	-0.0338821	-0.0143562	0.0316839	0.574059	0.212252	0.00608195	0.0259089	0.488565	-0.0979092	-0.0807111	-0.0112205	0.136965	-0.134222	0.125267	-0.0346152	-0.0999229	0.0996083	-0.144504	-0.116225	-0.0964233	-0.021105	-0.0876341	0.278889	0.0606789	0.211262	0.215979	0.00928448	-0.0566946	0.225681	0.0907483	-0.102854	0.29024	0.295525	0.214612	0.0607095	0.112238	-0.100021	-0.00977385	-0.0282587
X1.03_112.0506m.z	-0.0527453	0.269175	-0.0902278	-0.14768	-0.120253	-0.180284	-0.10205	-0.105121	0.145905	-0.115233	-0.227381	0.10207	0.0601993	0.275853	-0.0411832	-0.0494159	0.182886	-0.00766907	-0.0898854	-0.104487	-0.0104032	-0.0691459	-0.0653063	-0.0751163	-0.0737195	0.101265	-0.0916389	-0.13608	-0.0194887	-0.110901	0.0707444	-0.0275518	-0.168478	-0.0517836	-0.204521	-0.0540202	-0.0241114	-0.0640652	0.214567	0.0240448	-0.0893003	-0.161086	0.0912306	0.0425806	-0.017451	0.0680785	0.0242294	0.0126832	-0.0582506
X1.10_86.0602m.z	-0.185006	0.0941433	-0.11869	-0.0558911	-0.0612104	-0.143782	-0.0800249	-0.142822	0.0698056	-0.144094	-0.168087	0.0513979	-0.0137297	0.0731544	-0.123097	-0.202985	0.100587	0.0306763	-0.124795	-0.119231	-0.120316	-0.0752568	0.0481325	-0.0348406	-0.241265	0.0956493	-0.118798	-0.267901	-0.0407379	-0.270887	0.0651678	0.0133226	-0.056476	-0.0994171	-0.047603	-0.00321977	-0.0447142	-0.0462055	0.0709136	0.0573351	-0.0422571	-0.0353955	0.102421	0.0136414	-0.0308942	0.0737271	-0.0995782	0.0993931	0.0363721
X1.15_119.0354m.z	-0.0651886	0.172998	0.150374	0.0336255	-0.0184937	-0.0284894	-0.112773	0.0119758	-0.199118	0.0814573	0.0909784	-0.0729709	-0.0971638	0.211335	0.192339	0.0258483	0.0772185	0.226463	-0.0661524	-0.134094	-0.114518	0.0243083	0.110102	-0.132594	-0.134442	0.146698	-0.120026	-0.104885	0.0112852	-0.0657416	-0.000457803	-0.0589391	0.218444	-0.134656	0.150868	-0.0880766	-0.0991645	0.0532504	0.107764	0.0487874	0.00945529	0.173478	0.118235	0.166748	0.189981	0.0483516	-0.0896695	0.154915	0.157692
X1.28_125.0591n	-0.407916	0.087621	0.0688189	0.058163	-0.102388	0.00445146	-0.003148	0.000443547	0.0955536	-0.0187559	-0.0808948	0.0294895	0.201721	0.0807747	0.0701472	-0.133803	0.122432	0.182253	0.0742008	0.0653033	0.0655593	0.0734626	0.0179572	0.061518	-0.157941	0.0529385	0.02624	-0.174436	0.0346636	-0.225108	-0.112106	0.0696709	0.0411936	0.102581	0.0995443	0.0552552	0.0410735	-0.0744652	0.18599	0.0562409	-0.1073	0.111591	0.0731946	-0.0362347	-0.0902084	0.107933	0.0939279	-0.0151221	0.0100711
X1.40_110.0352m.z	0.172436	-0.158506	-0.288489	0.0277183	-0.0950738	-0.196309	-0.00544672	-0.0887094	-0.228871	-0.0483336	0.0103321	-0.0818677	-0.0887148	-0.155961	-0.218135	0.0152049	0.161549	-0.466009	0.0695292	0.105308	-0.207213	-0.0853095	-0.0367039	-0.151842	-0.074546	0.0559278	-0.083863	0.0224382	0.0501243	0.121273	-0.0326638	0.0798895	-0.271263	-0.102402	-0.227746	-0.113555	0.12327	-0.058412	-0.145479	-0.0375841	0.140975	-0.239552	-0.0850547	-0.165488	-0.120073	0.121869	0.0951784	-0.00826687	0.00482502
X1.48_150.0779m.z	-0.308383	-0.0819591	-0.177162	0.0995133	-0.244234	-0.126867	-0.0687012	-0.134395	-0.0411968	-0.179705	-0.132759	-0.115514	0.121455	-0.0756945	-0.119477	-0.189301	0.29719	-0.24947	0.135257	0.1663	-0.0505935	-0.221091	0.0350449	-0.1341	-0.163376	0.187704	-0.102045	-0.0665742	0.112843	-0.0950745	-0.174678	-0.0184365	-0.201785	-0.0233712	-0.183615	-0.0693294	-0.0385481	-0.0233531	0.0831316	0.0560903	-0.109264	-0.162198	0.0968227	0.0158479	-0.0485695	0.0803612	0.154044	0.082601	0.0963099
X10.03_873.5147m.z	0.0668655	-0.0112128	-0.00634428	-0.0172672	-0.0742149	-0.0934807	0.0322387	0.138387	0.0411968	-0.021934	-0.00938963	0.0735352	-0.187991	-0.0401333	-0.0294166	0.107194	0.0523257	-0.178193	-0.00982906	0.0838972	-0.12235	-0.0172327	-0.0748916	-0.0115736	-0.0616137	0.0602382	0.0600255	0.0670197	0.0244661	0.19053	0.00682403	0.0894074	-0.152535	-0.0266611	-0.0235972	-0.0446589	-0.07764	0.0399225	0.00546813	0.00482557	0.0402078	-0.0281197	-0.0133933	-0.214095	-0.275177	0.0920033	-0.0426702	0.0341101	0.0475434
X10.04_670.3806m.z	0.127509	-0.119796	0.110556	0.15904	0.157114	0.0436243	0.140199	0.163225	-0.0652282	0.0818702	0.0724477	0.00883557	-0.0337961	-0.131068	0.0801036	0.0760244	-0.156469	-0.0572924	-0.0788016	0.0140792	0.00647359	0.0343978	-0.0415979	0.0240935	0.0119215	0.0569601	0.0684219	0.00645218	-0.0317478	0.0746395	0.140699	0.159343	-0.0689737	0.093229	0.0350301	-0.0480937	0.170847	-0.113982	-0.0568821	-0.0837435	-0.0676436	-0.0114912	-0.19461	-0.222454	-0.165003	0.0665355	-0.0230311	-0.0727411	-0.0396758
X10.10_284.2951m.z	0.269207	-0.126049	0.0540883	0.0817918	0.221363	0.0173607	0.0655418	-0.0465724	0.0125879	0.0716066	0.0360092	0.0553965	0.0422451	-0.118368	0.0787459	0.12544	-0.187966	-0.0658637	0.027931	-0.000759626	0.116998	0.0395501	0.102219	0.084742	0.13505	0.0473838	0.0600716	0.0301255	0.02815	-0.0564167	0.129236	0.173673	0.00104813	0.121722	0.0803256	-0.0719009	0.0230637	0.0218722	-0.201682	-0.0785338	0.0212563	0.0640928	-0.1007	-0.130173	-0.0759507	-0.00838354	0.113893	0.00742419	0.0245031
X10.19_184.1697m.z	0.0473883	-0.0326314	-0.0410554	-0.105421	0.174178	0.0872486	-0.0733666	-0.01375	0.152771	0.0590425	0.19053	-0.212415	-0.0591432	-0.0269249	-0.0312268	0.0752642	-0.0863629	-0.0762395	0.0589836	0.077771	0.0250433	0.0627063	0.0331708	0.0956151	0.160528	-0.163703	0.115105	0.0566839	0.0779824	0.118143	-0.0363139	0.0579986	0.00720166	-0.10961	0.0473264	0.0715384	0.0688624	-0.0738108	-0.148174	0.0858858	0.0234286	0.0731475	0.000912552	-0.0714583	-0.0263485	-0.135917	0.201289	-0.061288	-0.0676702
X10.26_619.5253m.z	0.236142	0.0918754	0.116941	0.0299903	0.0801206	-0.0115738	0.0254671	-0.0168548	-0.0589342	-0.0251735	-0.0184694	-0.00483054	0.0116174	0.0873789	0.121287	0.034211	-0.0406413	0.00451122	0.0395623	-0.0248647	-0.066567	-0.0812847	0.0647564	0.00445186	0.122137	0.0410457	-0.0526798	0.0721292	0.00893167	-0.000503885	0.0182199	0.00368177	-0.0351508	-0.0249098	-0.0366585	0.138017	0.0164583	-0.0120959	0.00452143	-0.0380882	-0.110068	0.0241777	0.18409	-0.0133802	-0.176154	-0.00802935	0.248835	-0.100288	-0.0808084
X10.34_1007.5971m.z	0.120562	-0.0202568	0.0773313	0.0245375	0.101806	-0.0605399	0.00609218	0.0496773	-0.123018	-0.00410739	0.0526807	-0.0133727	0.0285155	-0.0350532	0.0574755	0.107955	-0.031497	-0.0288718	-0.0669828	-0.0175268	0.109314	0.0258076	-0.0973588	-0.0125045	0.00433843	-0.0861775	0.0379914	0.144882	-0.0760406	0.0102375	-0.0747663	0.164383	-0.0260772	0.0857551	-0.0108553	0.0542291	0.12201	-0.0759553	-0.112645	-0.0968463	-0.0681071	0.00146252	0.0161463	-0.112419	-0.141077	-0.028212	-0.0680886	0.0237057	0.0572641
X10.34_238.2160m.z	0.203809	-0.0493277	-0.0366611	-0.0209023	0.236924	0.162923	0.0878043	0.0133064	-0.0520681	0.0577551	0.0717601	-0.0349586	-0.0105613	-0.0330211	-0.0194602	0.171055	-0.169678	-0.0748862	0.0901899	0.0389101	0.0230524	0.0602546	0.0525412	0.0380666	0.232616	0.0277335	-0.0264735	0.132307	0.0103942	0.0860476	0.0967132	0.0451954	0.00268333	0.0744981	0.0562737	0.0259486	0.0788197	-0.0438059	-0.198227	-0.0166774	-0.0400407	0.0180972	-0.123966	-0.0652138	0.0231798	-0.0312673	0.107699	0.0177301	0.0580632
X10.35_624.3679m.z	0.269431	-0.15696	-0.0147919	0.0813374	0.0596289	0.0146898	0.0595289	-0.0527821	-0.13675	0.0459169	0.019867	0.102431	0.0506942	-0.162057	-0.000452563	0.143686	-0.0558818	-0.164208	0.0684005	0.0816522	0.00859355	-0.0532712	-0.0660467	-0.013629	-0.0430248	0.0805614	0.0403017	0.0216271	-0.0807875	0.00663039	0.130505	0.0686045	-0.173427	0.0763974	-0.147319	0.0201082	0.0288734	0.0623416	-0.162692	-0.150395	0.00598404	-0.189857	-0.172909	-0.124573	-0.0610661	0.0792155	-0.107545	-0.00705821	0.0404288
X10.36_719.4297m.z	0.102168	-0.00402044	-0.0431793	-0.0926974	0.0217131	0.0583141	-0.0136451	0.0878223	-0.00629395	0.0445424	0.0869114	-0.0746413	0.00105613	-0.0340371	-0.0918703	0.100352	-0.0502937	-0.0802996	0.0387442	0.0490128	-0.0357199	-0.0953345	-0.0430572	0.0387702	0.0697743	-0.139411	0.0285166	0.0843699	0.0374688	0.104157	-0.00952783	0.202688	0.0518717	0.069756	0.149996	0.0634521	0.151363	-0.0831938	-0.187573	-0.155057	-0.16679	0.126339	-0.104012	-0.127358	-0.0969945	0.000831578	0.152692	-0.176058	-0.112746
X10.45_358.3076m.z	0.119023	-0.0151579	0.0688495	0.0199935	0.121206	0.0747846	-0.0406523	0.11133	0.0514959	0.0349273	0.100588	-0.0500855	-0.00211226	-0.028957	0.0570229	0.107955	-0.0797586	-0.117743	-0.0774054	0.00999816	-0.0138197	0.0728235	-0.0329588	0.00100159	0.0936726	-0.134916	0.0542005	0.120834	0.0748546	0.165677	-0.0106739	0.245793	-0.0600723	0.0681311	0.103714	-0.0617193	0.0397217	-0.0400699	-0.0513218	-0.0507945	-0.0812448	0.106736	-0.0489429	-0.301386	-0.355584	0.130259	0.128932	-0.051997	-0.063595
X10.55_160.0854m.z	0.261031	-0.0963875	-0.0457156	-0.000454399	0.114245	0.018251	0.0562677	-0.000443547	0.0114435	0.148402	0.126352	0.060672	-0.145746	-0.1077	-0.0502345	0.0767847	-0.154437	-0.184509	-0.0410846	-0.0343339	-0.0840491	-0.0629152	0.0691066	-0.0844348	0.0919642	-0.0319179	-0.0692054	0.184164	-0.0305342	0.11884	-0.0240823	0.0650364	-0.0615845	0.0438041	0.0666189	0.0319519	0.0575287	0.0032475	-0.195067	-0.0833317	0.0267674	0.0559752	-0.10011	-0.205887	-0.184486	0.00179867	0.119798	-0.0710926	-0.0762876
X2.15_130.0654m.z	-0.0958474	0.432618	-0.0105136	-0.0872446	-0.183839	0.00222573	-0.126418	-0.0607659	0.0961258	-0.0724068	-0.135105	0.0414563	0.0337961	0.431306	0.032132	-0.148248	0.196094	0.00902243	0.0362716	-0.00723952	-0.051546	-0.113824	0.019355	-0.00618775	0.0549463	0.01632	-0.039463	-0.0677018	-0.0398561	0.032307	0.0325532	-0.0905353	-0.108071	0.0432954	-0.117215	0.104541	-0.0356018	-0.0185664	0.219063	0.0289288	-0.0870901	-0.0671838	0.124049	0.055214	-0.0372162	0.128128	0.154354	0.049472	-0.00745881
X2.15_203.0819m.z	-0.227502	-0.0437847	-0.0223396	0.0295359	-0.242219	-0.0445146	-0.112445	-0.128185	0.0778161	-0.0851581	-0.109906	-0.0445455	0.190103	-0.0111764	0.00181025	-0.226553	0.224543	-0.0915777	0.0688065	0.069003	0.0199339	-0.123222	0.035475	-0.0777063	-0.102555	0.12706	-0.079949	-0.126629	0.149774	-0.0361968	-0.0261839	-0.0433668	-0.139911	-0.0182129	-0.105818	-0.126044	-0.0143722	-0.0369607	0.11918	0.0914798	-0.000923774	-0.0913	0.0465494	0.00756899	-0.0285338	0.112996	0.136506	0.0804974	0.0340118
X2.17_265.0855m.z	-0.186329	-0.054605	-0.0814767	-0.0586174	-0.049339	0.107725	0.016193	0.0363709	0.184813	0.0066499	-0.0588135	0.0707072	-0.0549187	-0.0685823	-0.122192	-0.0729834	0.0431814	0.063157	0.143462	0.153586	0.16493	0.105286	-0.119528	0.145243	-0.036213	-0.141432	0.131501	-0.15166	0.0560419	-0.0711492	-0.0818945	0.148718	0.0307216	0.10879	0.00292814	0.00269748	-0.0785402	0.0177307	0.0794708	0.121426	0.0547391	0.031647	-0.00130584	0.0372519	0.0250116	-0.0807616	0.0257441	-0.0938111	-0.119458
X2.17_385.1289m.z	-0.17347	0.100959	0.185334	-0.0245375	0.00678468	0.00445146	-0.004337	0.139274	0.0423411	-0.101284	-0.0825894	-0.0837832	0.135184	0.11786	0.183288	0.037252	0.0152405	0.338792	0.00453625	0.0394883	0.199806	0.162115	-0.19496	0.154138	-0.0826268	-0.0188607	0.145117	-0.112511	0.23949	-0.148975	0.0090516	-0.0382037	0.226424	0.0366663	0.165088	-0.0644045	-0.0397739	0.053275	0.0915536	0.027435	-0.0852615	0.178	0.110778	0.164554	0.134736	0.0230439	-0.0532241	0.00427183	-0.00460375
X2.18_100.0215m.z	-0.243025	0.104583	0.039252	0.0131776	0.0227544	0.111732	-0.126237	0.0314918	0.0383359	0.022447	0.133979	-0.137751	0.0612555	0.0762025	0.0181025	-0.0851473	0.0828067	0.2815	-0.0228166	0.00829131	0.0620936	0.155964	-0.203993	0.186314	-0.0618656	-0.299587	0.135729	-0.0818321	0.124343	-0.0731524	-0.127278	0.0346603	0.14474	0.0348194	0.212328	0.10228	0.0128729	-0.0794547	0.192958	0.116007	-0.0720638	0.227099	0.10322	-0.10119	-0.150927	0.0702283	0.125273	-0.0372347	-0.0484654
X2.18_168.0539n	0.0843581	0.208817	-0.0465849	-0.323986	-0.0545775	-0.0467403	0.0238478	0.00842739	0.149338	-0.154671	-0.16778	-0.00752314	-0.00844903	0.184918	-0.0660742	-0.0760244	0.0650261	0.0609014	0.0511043	0.0309048	0.0233227	0.0269351	-0.17559	0.0387456	0.0841385	-0.229343	0.0241417	0.0717544	-0.0539003	0.122945	0.0441765	-0.0105013	0.0553757	-0.00868867	0.0612235	-0.0214323	-0.0325756	0.0222133	0.0745744	0.0394744	-0.0514917	0.0623077	0.00619736	0.00284567	-0.0427269	0.029752	-0.0702393	-0.0389109	-0.0488833
X2.22_244.1787n	-0.279428	0.175186	0.263085	0.0122688	-0.0322396	0.101938	0.18169	0.172983	0.00629395	0.111964	0.185449	-0.151524	0.193272	0.173742	0.243931	0.0258483	0.0736624	0.30586	0.0315354	0.0362253	0.227362	0.118859	0.0764185	0.0990685	-0.125713	0.0357644	0.0831871	-0.204236	0.0165668	-0.12021	-0.099291	0.00700397	0.358682	0.114436	0.270805	-0.106068	0.159495	-0.14682	0.163273	-0.105615	-0.121393	0.338887	0.211042	0.224233	0.149778	-0.0654945	-0.154941	0.0672298	0.0862972
X2.24_226.0940m.z	-0.101118	0.178866	0.011267	-0.208569	-0.0350389	-0.0957064	-0.0345148	-0.0075403	0.0583621	-0.16406	-0.0866564	-0.115017	0.0306277	0.132592	-0.0185551	-0.0927498	0.0995713	0.0884198	-0.0365853	-0.017293	-0.00134879	0.0980965	-0.131491	0.0141482	-0.0832106	-0.0887244	-0.0823454	-0.0664882	0.0949731	-0.0569759	-0.0891886	0.0259353	0.0900592	-0.0510159	0.0428251	0.0303082	0.0487112	-0.117841	0.0448301	0.0371876	0.0542662	0.144765	0.303388	0.107524	-0.11293	0.156133	-0.0293634	0.146623	0.0983506
X2.27_136.0623m.z	-0.322527	0.146441	0.0323009	0.00908798	-0.186367	0.0551981	-0.0143245	0.0341531	0.0383359	-0.0614237	-0.0116103	-0.113144	0.179542	0.166629	0.036205	-0.152809	0.199651	0.190373	0.0749973	0.100575	-0.0254028	0.0574895	-0.17841	0.135163	-0.153891	-0.0774369	0.104309	-0.157528	0.120625	-0.117906	-0.184611	-0.0474205	0.13638	0.0434649	0.108283	0.137639	0.0446128	-0.0521905	0.0698593	0.091111	-0.0589198	0.125193	0.0626373	0.0755486	0.037917	0.0642717	0.0543793	0.0158295	0.0126004
X2.28_110.0605m.z	-0.102592	0.0406643	-0.115809	-0.0654334	-0.11577	-0.00400632	0.0160118	0.0913707	0.0698056	0.0342465	-0.0397566	0.0890168	-0.073929	0.0629941	-0.0923228	-0.0638605	0.100587	-0.158795	0.115781	0.101799	-0.0589505	-0.129081	0.142505	-0.0385674	-0.103277	0.113112	-0.0482803	-0.146188	-0.0256459	-0.077033	-0.066618	0.0152219	-0.0969535	0.0328461	-0.0415347	-0.0307414	-0.182141	0.150823	0.0445965	-0.00285538	0.00249072	-0.0944555	-0.133948	-0.0190347	0.0684884	0.00337867	0.0909415	0.093399	0.10982
X2.28_153.0667m.z	-0.187363	0.0303952	-0.06932	0.018176	-0.0170394	0.0115738	0.0820632	0.124193	0.118441	0.120082	0.0511766	0.0704718	0.175317	0.0259089	-0.0687895	-0.0843871	0.0325131	-0.0500745	0.0548133	0.0741728	0.064828	-0.0903696	0.237452	0.0401435	-0.106765	0.0750036	0.0306057	-0.23194	-0.0961683	-0.231375	0.137018	0.0502325	0.0242791	0.107646	0.0834596	-0.0510431	-0.159222	0.134997	0.120865	0.0181589	-0.0272435	0.0469942	-0.0825721	-0.0203469	-0.0159819	-0.0508525	0.0649823	0.079667	0.101335
X2.32_184.0604m.z	-0.0931428	-0.00616943	-0.0535735	0.122233	0.0410505	-0.0258185	-0.00286491	-0.0195161	-0.00114435	0.0408286	0.0521126	-0.0322595	0.0528064	0	-0.0402781	-0.0585388	-0.0203207	0.0478189	-0.083384	-0.0952824	-0.0199676	-0.173415	0.273548	-0.00576683	-0.217192	0.314208	-0.0787662	-0.236488	-0.301124	-0.235093	0.166563	-0.110213	0.015559	-0.0332809	0.0161247	0.0284986	-0.120689	0.0736694	0.0868262	0.0998615	0.0279055	0.0164872	0.0326767	0.0376452	0.0574763	-0.00146912	0.01955	0.118532	0.0694803
X2.32_186.0525m.z	-0.064647	-0.00650249	-0.0231851	0.105875	-0.0729724	0.0587593	0.0127732	-0.070524	-0.0572177	0.0929147	0.174849	-0.0863307	-0.105613	-0.0137165	-0.0285115	-0.0235676	0.0279409	-0.169171	0.0186709	0.126307	0.139045	-0.0155859	0.0738194	0.0312675	-0.0744016	0.0488554	0.0391619	-0.0208282	-0.00819735	-0.0104065	-0.026359	0.155857	-0.102148	0.0487713	0.00421246	-0.0665736	-0.0235276	-0.00420608	-0.0692538	-0.0967265	0.0181791	0.0473076	0.0974679	-0.154782	-0.249704	0.0151286	0.0652281	0.112372	0.0709985
X2.38_115.0212m.z	-0.0877766	-0.195344	0.09978	-0.000454399	0.0675679	0.0111287	0.11249	-0.0505644	-0.0532125	0.0346789	0.214367	-0.26864	-0.0612555	-0.18949	0.0877972	0.00532171	-0.0751865	0.170524	-0.0557113	0.00776234	0.182523	0.0701567	0.0904862	0.0563226	-0.0813332	0.00521366	0.0568672	0.0292222	0.126672	-0.0633881	-0.0414942	0.0465661	0.260004	-0.0267567	0.253365	-0.0339765	0.0691512	-0.00529985	-0.212848	-0.0386721	0.0269376	0.259521	0.0506174	0.0344892	0.0702987	-0.0156614	-0.14227	-0.0274301	-0.00609736
X2.38_289.1269n	-0.0160033	0.163902	0.0219442	-0.0840638	0.045876	0.0997127	0.0792209	0.0620966	0.120729	0.0496436	0.0506859	-0.0420431	0.0612555	0.138689	-0.0226281	-0.0182459	-0.0396253	0.116389	0.126194	0.157064	0.207413	0.129665	-0.139952	0.0683571	-0.0198271	-0.17995	0.0987266	-0.115992	0.106369	-0.0714288	-0.0681082	0.0806424	0.105197	0.137872	0.0780027	0.0346217	0.0926359	-0.129249	-0.0807403	0.0568034	-0.0484524	0.130336	0.0981715	0.116961	0.0440239	-0.0475663	-0.0419021	-0.112581	-0.0854859
X2.40_257.1134m.z	-0.270456	-0.0902022	-0.086304	-0.0286271	-0.138719	-0.248837	-0.142532	-0.124637	-0.029181	-0.22729	-0.172031	-0.140689	-0.155251	-0.0660422	-0.0357525	-0.150528	0.168662	-0.0234583	-0.177836	-0.163157	-0.100311	-0.0768083	0.0959087	-0.184118	-0.0736457	0.163083	-0.132773	0.0184932	0.039641	-0.0019756	-0.00171138	-0.0635274	-0.0602598	-0.211836	-0.152918	-0.148447	-0.0469109	-0.0178474	0.07735	0.0273367	0.0884112	-0.0936505	0.150227	0.099955	0.0543414	-0.0400235	-0.0202167	0.0558783	-0.0161715
X2.41_198.0625m.z	0.281908	-0.0863998	-0.199632	-0.0795198	0.0252643	-0.0311602	-0.0430076	-0.105121	0.0503516	0.0479335	0.0688519	-0.0480958	-0.175317	-0.090427	-0.183741	0.0319303	0.00711223	-0.29368	-0.0656818	-0.0653802	-0.119293	-0.0885385	-0.0607317	-0.204933	0.0669998	-0.0723799	-0.21533	0.144378	-0.0317294	0.156023	-0.0617542	0.0239838	-0.176673	-0.0338975	-0.176484	-0.141387	0.112882	-0.104144	-0.0113543	-0.0856861	-0.0245951	-0.140341	0.0378048	-0.0735019	-0.120638	0.115152	0.10222	0.0228139	-0.00994815
X2.44_139.0280n	-0.244086	-0.00928587	-0.0801506	-0.0145408	-0.149944	-0.0872486	-0.0426452	-0.148588	0.15506	-0.0430905	-0.126955	0.0705072	0.0221787	-0.00152405	-0.0629062	-0.133803	0.161549	-0.00766907	-0.00283862	-0.0232993	-0.0647297	-0.0511267	0.0327468	-0.133276	-0.188814	0.219247	-0.157959	-0.164272	0.0578393	-0.19772	-0.041402	0.0196781	-0.137883	-0.00236796	-0.147184	-0.0633323	-0.0469754	-0.0281921	0.24034	0.0632211	-0.0145439	-0.13245	0.10812	0.0483672	-0.00760368	0.109543	0.0402891	0.106036	0.104466
X2.44_98.0602m.z	-0.174839	-0.0513538	-0.189217	0.0513471	-0.201677	-0.124196	-0.00625071	-0.0479031	-0.0183097	-0.19952	-0.209364	0.094589	0.0887148	-0.0716304	-0.170616	-0.132282	0.205239	-0.22917	0.15311	0.161367	-0.0944339	-0.144805	0.0112536	-0.012735	-0.262162	0.108172	-0.0150356	-0.25079	-0.0738222	-0.262005	-0.0790033	0.108711	-0.27264	-0.0373909	-0.223236	-0.0451781	-0.0553136	-0.0302475	0.0985002	0.0265129	0.0566813	-0.253581	-0.0497571	-0.126869	-0.13721	0.0402484	0.135504	-0.0666086	-0.0802706
X2.50_150.0918m.z	0.0565054	0.010285	-0.219534	-0.0472575	-0.146951	-0.198535	0.036621	-0.204919	0.126451	-0.267825	-0.311	0.0560446	-0.11195	0.0060962	-0.23669	-0.0821064	0.0929671	-0.116389	0.000568954	-0.0170747	-0.152226	-0.0376238	-0.122778	-0.0495696	0.0975778	-0.0120741	-0.0572451	0.10098	0.0580451	0.100909	0.022334	-0.0635766	-0.0912303	-0.0617333	-0.169282	0.0446773	-0.0618576	0.0846225	-0.0378036	0.0326909	0.0671644	-0.205306	-0.0978059	0.0450145	0.0883797	0.0585708	-0.0944717	0.0619216	0.0164727
X2.53_200.0717m.z	-0.0253388	-0.0138535	0.0427906	-0.164038	-0.0706143	-0.000445146	-0.201993	-0.102903	0.115008	-0.0849387	-0.0876409	-0.0142046	-0.355915	0.00457215	0.0343948	-0.0950305	-0.030989	0.133081	-0.0797488	-0.0831468	-0.0505597	0.0257861	-0.122176	0.0585593	-0.0997869	-0.0848871	0.0180525	-0.112216	0.127793	-0.0313269	0.00312166	-0.0503155	0.0895982	-0.119156	-0.00401582	0.00401856	-0.030468	-0.0110452	0.00781952	0.13412	0.101732	0.0363172	0.139577	0.0893252	0.0599381	0.141485	-0.151831	0.0321694	0.0139526
X2.56_151.1001n	-0.134273	0.257372	-0.238001	-0.10951	-0.121567	-0.0952613	-0.135126	-0.085161	-0.0457742	-0.265112	-0.207121	-0.0435491	-0.262976	0.225559	-0.246647	-0.0288893	0.11786	0.00586458	-0.106911	-0.110647	-0.153209	-0.0689155	-0.0476348	-0.0556928	0.0221776	-0.115315	-0.0524586	0.0288228	-0.0949731	0.0084155	0.0090516	0.0199117	-0.00844036	-0.169179	0.011691	0.255123	0.00309995	-0.0647319	0.0297535	0.0926785	-0.00272088	0.051096	0.0978151	-0.0617935	-0.173056	-0.0175155	0.0336126	-0.0343746	-0.119685
X2.57_174.0553m.z	-0.138626	-0.00291026	0.0813233	-0.0118144	-0.0349542	0.0235927	0.023259	0.14504	0.0308976	0.0206531	-0.0624254	0.114063	0.133072	-0.0274329	-0.0262486	-0.0144446	0.0132084	0.148419	-0.0655281	0.00242957	0.120937	0.13941	-0.186287	0.136899	-0.212939	-0.116716	0.158325	-0.221423	0.309306	-0.103247	-0.00632628	0.117088	0.135965	0.0769339	0.200447	-0.068672	0.27443	-0.221912	-0.0745037	0.00650068	-0.0741731	0.187209	0.000255023	0.0086415	-0.00351601	0.0331646	-0.0630713	-0.00135936	0.05365
X2.57_191.0586n	-0.177489	0.0873236	0.152866	-0.0513471	-0.0432179	0.12108	0.0376401	0.135282	0.0509238	0.075301	0.0566347	-0.00518203	0.153139	0.0670582	0.0493293	-0.00532171	0.000508017	0.236388	-0.0173977	0.0489605	0.177315	0.185925	-0.162739	0.208823	-0.120825	-0.207634	0.231214	-0.197142	0.257817	-0.0285586	-0.0754945	0.055749	0.236324	0.0657971	0.30385	-0.0348153	0.284504	-0.243504	0.000765354	0.0454249	-0.118669	0.302382	0.0282307	0.00448055	-0.0157145	0.0127971	-0.058481	-0.0436656	0.00598979
X2.57_199.1076m.z	-0.136786	0.0658377	-0.116832	-0.0913342	-0.128736	-0.0498564	-0.11762	0.0310483	0.12359	-0.247198	-0.226562	-0.053165	-0.041189	0.0777266	-0.140294	-0.114797	0.0208287	0.09654	0.0150204	0.0249324	-0.0438864	0.0427915	-0.0772419	0.0903614	-0.0242301	-0.149396	0.083138	-0.0263556	0.021366	-0.0982883	-0.046997	-0.103803	0.0678211	-0.0729256	0.0614632	0.0955515	-0.0242035	0.0553765	-0.028398	-0.00750883	0.108504	0.0591737	-0.0249308	0.0380816	0.0509944	0.0321975	0.0021753	-0.0748508	-0.11462
X2.59_123.0559m.z	0.0182372	0.211497	-0.074587	-0.1704	0.0700389	0.0449598	-0.0106896	-0.0798385	0.0286089	0.0842159	0.0675156	0.00624617	0.00316839	0.197111	-0.0746729	-0.0448544	-0.0838228	0.116389	-0.0249663	-0.0320396	0.036952	0.117784	-0.112526	0.12424	0.112246	-0.296672	0.127388	0.0651639	-0.102442	0.00614801	-0.09522	0.0151635	0.0860542	0.0990225	0.193103	0.204332	0.107429	-0.0877378	-0.0655992	0.108747	0.0295639	0.2044	-0.00492839	-0.115499	-0.115828	0.151156	0.12998	-0.0512589	-0.0594461
X2.59_241.0929m.z	-0.207695	0.167423	0.0712666	-0.0377151	-0.0793758	0.112177	-0.0170196	0.0647579	0.111002	-0.0771563	-0.0673284	-0.0783367	0.024291	0.173234	0.0814613	-0.0836269	0.127512	0.216538	0.143881	0.149345	0.0588921	0.21236	-0.345976	0.221991	0.102783	-0.314565	0.184153	0.112753	-0.00256551	0.136193	-0.197464	-0.113923	0.134075	0.0394937	0.118333	0.156764	0.194458	-0.171893	0.0110193	0.173017	-0.0685957	0.1495	0.0324954	0.0214255	0.0367306	0.145092	0.0696463	-0.106614	-0.0469042
X2.63_110.0352m.z	-0.131494	0.177387	0.188204	-0.0867902	-0.0460596	0.00222573	0.00978372	0.135725	-0.016021	0.0496371	0.05831	-0.0428783	0.0675922	0.182886	0.200485	0.0615798	-0.0421654	0.422701	-0.120634	-0.0709651	0.0792008	0.248607	-0.0917336	0.232501	-0.0147267	-0.123429	0.206446	-0.0628688	0.0808889	-0.00147479	-0.0747233	-0.116818	0.293867	0.0230352	0.224084	0.230812	0.056137	-0.0526021	0.0639885	0.0642292	0.0539667	0.245577	0.0748508	0.142456	0.195188	0.00875621	-0.0456812	-0.104228	-0.0673752
X2.64_718.2775m.z	-0.223461	0.0654927	0.102419	0.0213567	-0.159285	-0.0378374	0.0325331	0.0208467	-0.0978423	0.00453974	-0.00402182	-0.0836961	0.171093	0.0995713	0.120834	-0.191582	0.223019	0.1006	0.154076	0.088907	0.0204777	0.0199149	0.0140739	-0.00410775	-0.16902	0.0743031	-0.0367533	-0.207954	-0.0606721	-0.208863	-0.0894744	-0.0990175	0.0229205	-0.0208368	-0.0559726	-0.083929	0.0739164	-0.0718475	0.0578319	-0.0648992	-0.149484	-0.0178759	0.136996	0.185359	0.154514	0.0273004	-0.0439852	0.0338056	0.0545136
X2.84_112.0397m.z	-0.0586131	0.0995237	-0.0274635	-0.0254463	-0.0400021	-0.0307151	-0.0564715	-0.0873788	-0.00286089	-0.0762819	-0.099248	0.0243817	-0.344298	0.108716	-0.068337	0.0129242	0.0558818	0.102405	-0.0338604	-0.0568551	-0.126713	0.0237368	-0.243778	-0.0822442	-0.167509	0.0239054	-0.132632	-0.179752	0.0780592	-0.156081	-0.13775	0.00976991	0.032117	-0.0822001	-0.0176026	-0.0282037	-0.0273926	0.0340081	0.0224012	-0.0385799	0.037881	-0.0246324	0.0275425	0.038352	0.0546948	0.0559713	-0.133934	0.122238	0.0861436
X2.87_116.0708m.z	-0.115989	-0.0834023	0.0288884	0.0536191	-0.0341882	0.0801263	9.059e-05	-0.0625401	0.19454	-0.118191	-0.0978407	-0.0621554	0.0264032	-0.0929671	-0.036205	-0.145207	0	0.114585	0.0523191	0.0881659	0.1749	0.0537658	-0.079715	0.0699977	-0.0257356	0.0468492	0.0828492	-0.082849	0.140277	-0.104983	-0.0411408	0.0754087	0.0724101	0.155619	0.0504604	-0.0167655	-0.062171	0.015325	-0.0771625	0.0437866	0.0322817	0.0789546	0.0826889	0.0457366	-0.0290931	0.0576345	-0.0108673	-0.0631025	-0.0944045
X2.89_139.0203m.z	0.152756	-0.100368	0.0659348	0.131321	0.132015	-0.0120189	0.0937719	-0.0279435	-0.000572177	0.0662312	0.0371938	0.0241108	0.0802658	-0.0711223	0.108163	0.0889486	-0.211335	-0.018496	-0.0528143	-0.0233854	-0.0683767	-0.125582	0.225351	0.0264623	0.147427	0.148314	0.0571099	0.0795062	-0.214062	-0.0248747	0.273886	-0.0833254	0.0211931	0.00226312	-0.0752251	0.08835	-0.0379367	0.129359	-0.205407	-0.0624219	0.0280222	-0.0459926	0.028243	0.120714	0.102348	-0.178641	0.0011153	-0.0886843	-0.111679
X2.91_280.1055n	-0.0473268	0.207972	0.112199	-0.00499839	0.0465079	0.064101	0.0220587	0.0106451	0.188246	0.0940311	0.00572609	0.115611	-0.0549187	0.215907	0.15885	0.190061	-0.1077	0.300898	-0.0471463	-0.0121448	0.13232	0.0373811	0.0454321	0.162602	0.016687	0.0249869	0.0932733	-0.0762678	0.108111	-0.129025	0.0973062	-0.0184242	0.153691	0.0671692	0.129671	0.0349842	-0.169861	0.142365	0.106492	-0.0462824	-0.0927747	0.156394	0.0858505	0.092094	0.0967978	0.0427215	-0.0852083	-0.00954627	-0.0801046
X2.92_108.0454m.z	0.0535976	-0.204959	-0.243506	-0.0945149	-0.266862	-0.155356	-0.127879	-0.0359273	0.116724	-0.127774	-0.152803	0.0603044	-0.108781	-0.183394	-0.256603	-0.133043	0.188474	-0.346912	-0.00585868	0.0237729	-0.0803714	-0.0791249	-0.14927	-0.117874	-0.0511486	0.104749	-0.0889046	-0.0729403	0.178219	0.0947703	-0.101153	0.0664839	-0.25294	-0.179891	-0.268473	-0.233384	-0.0557775	0.0615182	-0.0680428	-0.105588	0.149109	-0.290784	-0.0911384	0.018795	0.0594679	-0.0773491	-0.0338123	-0.0164476	-0.000921979
X2.94_162.0776m.z	-0.25556	0.137004	0.0784904	0.0545279	-0.131652	-0.000445146	-0.00642056	-0.0341531	0.0429133	-0.0354984	-0.0618605	-0.0468866	0.0179542	0.166629	0.082819	-0.113276	0.159517	0.204358	0.0666445	0.0503691	0.0345248	0.0676343	-0.0419635	0.0320141	-0.140667	0.106227	0.00498011	-0.160524	0.0657171	-0.0871568	-0.103995	-0.08079	0.0832633	0.0439552	0.0567929	0.0640666	0.00786815	-0.0359253	0.215827	0.0753618	-0.0692768	0.0728034	0.0851807	0.0911936	0.100932	0.0492664	-0.000657505	0.0856211	0.0791058
X2.95_223.1060m.z	-0.251597	0.139629	-0.114892	0.0236287	-0.11625	-0.116628	-0.0787793	-0.080282	0.0211706	-0.141919	-0.203802	0.066944	-0.0749851	0.0949991	-0.102279	-0.119358	0.108208	-0.0175937	0.0416351	0.0242988	-0.00150549	-0.140492	0.0660866	0.00800351	-0.218734	0.147092	-0.0177699	-0.146744	-0.0430637	-0.182185	-0.0220268	-0.109792	-0.130832	-0.0325594	-0.103901	0.0215614	-0.101533	0.0121297	0.123609	0.0806945	-0.0475539	-0.0744902	0.141547	-0.00644732	-0.136199	0.136468	0.0348877	0.0959301	0.0600239
X2.95_432.1693m.z	-0.335906	0.0547121	-0.14673	0.00408959	-0.267239	-0.191413	-0.117518	-0.141048	0.0469185	-0.15328	-0.174252	-0.0162491	-0.0359084	0.0701063	-0.133959	-0.348952	0.311414	-0.00451122	-0.041835	-0.0319966	-0.0714522	-0.0533265	-0.0342584	-0.0742253	-0.178223	0.0318165	-0.0996851	-0.144876	0.0599808	-0.0908314	-0.17838	-0.011199	-0.0427489	-0.0815095	-0.0754402	0.00170512	-0.0196688	-0.0257865	0.151168	-0.0492392	-0.0272371	-0.0665478	0.0583818	0.0252699	0.0138796	0.0990933	0.0859027	0.111858	0.106986
X2.95_472.2392m.z	-0.321903	0.122734	0.196004	0.0368063	-0.0500697	0.0774554	0.0104292	-0.0199596	0.11558	-0.0399026	-0.0623996	-0.0907968	0.0517503	0.144277	0.203653	-0.164213	0.0218447	0.333379	-0.0182434	0.0131966	0.169791	0.0648908	-0.0504121	0.11702	-0.0758795	0.000168975	0.108204	-0.13333	0.152038	-0.122346	-0.112841	-0.0506289	0.21163	0.0539388	0.113549	-0.0287106	-0.0571386	0.0243916	0.186651	0.0318825	-0.115938	0.161538	0.187638	0.205534	0.161251	0.00882088	-0.0822403	0.0233029	0.00579925
X2.97_180.0888m.z	-0.277915	0.119344	0.256628	-0.0349887	-0.110563	0.0743394	-0.0727324	0.178749	0.0514959	0.0920016	0.121759	-0.117697	0.18271	0.141229	0.271538	-0.0501761	0.0756945	0.29368	0.0278633	0.0329623	0.0623486	0.139767	0.0364888	0.146285	-0.190728	0.041952	0.169351	-0.198758	0.0589146	-0.230521	-0.0897325	-0.0798649	0.220919	0.0264021	0.168882	0.0241237	0.0298627	-0.0281061	0.106959	-0.0261595	-0.108655	0.218293	0.193903	0.150105	0.0824172	0.0570124	-0.0438808	0.0661657	0.0786633
X2.98_185.1035m.z	-0.0645916	0.0996546	0.231506	-0.076339	0.0267186	0.0885841	-0.00779074	0.228427	0.0108714	0.0840611	0.107692	-0.0533456	0.155251	0.114812	0.246194	0.103393	-0.159009	0.393378	-0.0336636	0.00704577	0.13781	0.209048	-0.0613032	0.326494	-0.0426837	-0.094531	0.291083	-0.0943093	0.131809	-0.0637169	-0.0320155	-0.158961	0.283207	0.0374464	0.21306	0.195327	0.0461797	-0.0274148	0.0637396	0.0670877	0.0819511	0.228583	0.0458888	0.160129	0.228519	-0.0430449	-0.0286967	-0.142751	-0.110395
X3.02_127.0750m.z	-0.140165	0.268739	0.224098	-0.0340799	0.00381594	0.176278	0.00506171	0.0323789	0.153916	0.0894365	0.0187438	-0.000393409	-0.0506942	0.290078	0.211347	-0.0912293	-0.0523257	0.366311	0.0774915	-0.0323841	-0.0618447	0.160357	-0.226466	0.119641	0.0973135	-0.175436	-0.00918601	0.071653	-0.00676865	0.0862535	-0.161137	-0.0615237	0.265303	0.120559	0.17677	0.229605	0.0152847	-0.0148273	0.200732	0.11294	-0.104522	0.219833	0.093154	0.147834	0.104764	0.126357	-0.0209326	-0.019234	-0.0394976
X3.02_129.0551m.z	0.0430067	0.120233	-0.0713893	-0.196755	-0.0750551	-0.00356117	-0.198879	0.00842739	0.139039	-0.0979965	-0.240428	0.17972	-0.135184	0.0955072	-0.126718	-0.133803	0.0508017	-0.00586458	0.0234194	0.000215279	-0.0297287	0.108549	-0.234696	0.0646948	0.0698696	-0.0904818	0.0730149	0.0523886	-0.0446153	0.0636432	0.069159	-0.103511	-0.0710177	-0.0939258	-0.126604	0.00640574	-0.153814	0.113475	0.0192076	0.167404	0.110232	-0.102201	0.0797546	0.0858434	0.03051	0.0172044	0.0613845	0.0436317	0.0205724
X3.04_111.0444m.z	-0.113909	0.172165	-0.0280021	-0.0186304	-0.0493284	0.0422889	-0.0302344	0.0416934	0.105853	-0.0108605	0.0842614	-0.104318	-0.100332	0.17425	-0.0325845	0.198424	0.0091443	0.0757884	0.0346078	0.0132827	-0.13314	-0.0510745	0.0592632	0.0618775	-0.022153	0.0551567	0.0745541	0.0145758	-0.0793097	-0.136857	-0.00352723	-0.0829843	0.0395277	-0.059905	0.121667	0.187911	-0.0536392	0.0280938	0.0334082	0.0711079	-0.159554	0.115376	0.0153966	-0.0620824	-0.0587333	0.0625408	0.10384	-0.0613649	-0.0860207
X3.05_148.1125m.z	-0.1179	0.0737755	-0.179249	-0.129958	-0.0875266	-0.12197	-0.113917	-0.146814	0.187102	-0.152957	-0.284132	0.125333	-0.165812	0.0467375	-0.243479	-0.120119	0.0629941	-0.0342852	-0.0811943	-0.0660475	-0.0110423	-0.0156996	-0.156508	-0.0231933	0.0398416	-0.149642	-0.0586031	0.0034596	-0.0410666	0.0589177	0.0221128	0.0537667	-0.0596665	-0.115832	-0.0855059	0.0581954	0.0608376	-0.0914308	0.146647	0.105185	0.0703109	-0.0619328	-0.00226448	-0.0616859	-0.116686	-0.0381355	-0.0282235	0.0240963	-0.0320787
X3.08_98.0604m.z	-0.257234	0.159957	0.0522201	-0.0313535	-0.0313606	0.0485209	-0.0382176	0.170322	-0.0720943	0.0935181	0.132262	-0.061346	0.108781	0.150373	0.0574755	0.0980715	0.147833	0.198945	8.30365e-05	0.0567075	0.107731	0.17547	0.0473338	0.131857	-0.127738	-0.0731817	0.136967	-0.1654	0.0860783	-0.158435	-0.0482936	-0.0297062	0.269815	-0.102642	0.202416	-0.0261391	-0.0208978	-0.0336425	0.103046	-0.0172614	-0.0103444	0.230325	0.142232	0.198552	0.200462	-0.207168	-0.0918847	0.1011	0.161014
X3.11_133.0763m.z	-0.183562	0.0106498	-0.0944039	0.0422591	-0.0710062	0.0191413	-0.0166006	0.0554434	0.100703	-0.118011	-0.14843	-0.0161298	-0.0675922	0.0492776	-0.0787459	-0.130762	0.0132084	0.0933822	-0.00479459	0.0964572	0.0392194	0.075985	-0.144106	0.08041	-0.0073741	-0.028732	0.0796141	0.0126893	0.117215	0.0305188	-0.140152	0.0590497	0.0943347	0.0266888	0.0866059	0.0920552	-0.103263	0.0951853	-0.0336971	0.0524142	-0.0407816	0.0714792	-0.0610334	0.0386563	0.0672498	0.0141584	0.0186866	0.0400673	0.0237133
X3.19_171.1130m.z	-0.108718	0.133725	-0.00940562	-0.192665	-0.0489083	-0.0632108	-0.135568	-0.0115322	0.137895	-0.1549	-0.0749879	-0.156274	0.0168981	0.13564	-0.0257961	-0.0691822	0.0223527	0.059548	0.0600477	0.085807	-0.0754248	0.136433	-0.147826	0.100946	0.0611098	-0.298555	0.0786863	-0.0234122	0.0208713	-0.00204012	-0.0577108	-0.0862634	0.138319	-0.111648	0.186298	0.121755	0.137998	-0.133015	-0.0335988	0.0106716	0.0498428	0.22403	0.0569746	-0.0813444	-0.172211	0.0957362	0.0647888	0.000655076	0.00628175
X3.21_196.0969m.z	0.0793703	0.0411243	-0.0827824	-0.118598	-0.023531	-0.0565336	-0.0516703	-0.0403628	0.18653	-0.147253	-0.239143	0.140428	-0.102444	0.0259089	-0.135316	-0.0220471	-0.0447055	0.00586458	0.0425977	0.0334082	-0.0691847	0.0587645	-0.15504	0.103517	0.0319882	-0.0661155	0.0628581	-0.0239007	0.0373705	-0.00999167	0.039199	-0.0467935	0.0232802	-0.0268091	-0.00100165	0.0315494	-0.0364251	0.0398887	0.0415443	0.0852742	0.0545279	-0.0071897	-0.0300528	-0.00712954	-0.0263762	0.132541	-0.06552	0.0667593	0.0227329
X3.26_134.0603m.z	-0.166464	0.180781	-0.0997459	0.0563454	-0.0726123	0.0890292	-0.0428264	0.0248386	0.0463463	0.0249283	0.0501178	-0.00847441	-0.253471	0.191014	-0.0995638	0.0798256	-0.00558818	0.0879687	0.00515134	-0.0305942	-0.23331	-0.0904649	0.0204979	0.129949	-0.00306947	0.0561828	0.0515	-0.0394935	-0.0744275	-0.0484621	-0.0249149	-0.18253	0.0605579	-0.181266	0.0148343	0.0323267	-0.115783	0.0498401	0.162372	0.173127	0.127869	0.0137895	0.0627694	0.135729	0.205816	0.130823	-0.0322607	0.0188742	0.0455734
X3.34_127.0395m.z	0.0258219	0.00754923	-0.0280566	-0.163584	-0.200769	0.0489661	0.090171	0.0479031	0.148766	0.0490434	0.0749298	-0.0773564	0.0147858	0.0101603	-0.0524973	-0.119358	0.130052	-0.0351875	0.138065	0.18418	-0.00727549	-0.132894	-0.190785	0.0746247	0.0649689	0.0743554	0.0465015	0.0494974	0.0772818	0.0852826	-0.114057	-0.134591	0.0299316	0.0413251	-0.0408157	0.0424407	0.00197241	0.0737002	-0.0388517	-0.0690978	-0.0244122	-0.038259	-0.00473175	0.173866	0.229383	-0.0906697	0.0409189	-0.0729348	-0.0698799
X3.39_135.0810m.z	-0.0176741	-0.0512071	-0.0888778	-0.0336255	-0.0752316	0.0525272	-0.00353301	0.0789514	0.164787	0.0112316	0.00119428	0.00656219	0.0538626	-0.0584219	-0.133959	-0.03117	0.0243848	0.00586458	0.0918014	0.0442736	-0.164528	-0.0770848	-0.116735	0.158073	-0.0415623	-0.0771788	0.0668582	-0.01535	0.068682	0.0364364	0.0760352	-0.155172	0.000356548	0.0362007	-0.022872	0.15324	-0.0565917	-0.00415692	0.186325	0.108538	0.0136548	-0.0433594	-0.0316044	0.0983047	0.124114	0.124333	0.0645706	-0.0394921	3.07326e-06
X3.43_128.1073m.z	0.129833	0.0603304	-0.11134	-0.0109056	0.0780238	-0.0734491	-0.132341	-0.129959	0.0171653	-0.128349	-0.20264	0.155519	-0.315782	0.0513097	-0.0642639	-0.0570183	-0.0635021	-0.0866153	0.0200641	0.0331622	-0.121262	-0.119449	0.0139325	0.024201	-0.0276006	0.187667	-0.0382587	-0.0769499	-0.00936182	0.0387531	0.158022	0.083055	-0.169929	0.000203496	-0.125553	-0.162402	-0.339335	0.292364	0.0387564	0.0844505	0.141709	-0.140368	-0.0038192	-0.0864703	-0.113207	0.114456	0.0480962	0.213887	0.186483
X3.45_180.0547n	-0.211526	0.0887312	0.0632553	-0.0917886	0.0802477	0.024483	0.00763221	0.120201	0.0875431	0.0824091	0.0504148	0.0295702	0.0380206	0.0762025	0.0882498	-0.0577786	-0.0568979	0.284207	-0.0586853	0.00326916	0.226532	-0.0894018	0.160238	0.173358	-0.0634172	0.0723399	0.137151	-0.169827	-0.127836	-0.201671	0.153293	0.0661704	0.162196	0.113258	0.155913	0.0178408	-0.215801	0.169979	0.106135	0.107546	-0.162896	0.155669	0.0146561	0.023841	0.0255187	-0.0411847	0.0720121	-0.025997	-0.0682234
X3.49_189.0434n	-0.268521	0.0858883	-0.0606507	-0.0699774	-0.0311876	-0.0725588	-0.119069	0.066532	0.0183097	-0.0580874	-0.0905911	0.035381	-0.104557	0.0767105	-0.0687895	-0.145207	0.116336	0.141652	-0.119345	-0.0749631	0.0857051	0.0974513	-0.0566918	0.0695399	-0.0713137	-0.0336353	0.0557121	-0.0652131	0.00985956	-0.08386	-0.0566447	0.083937	0.0680547	-0.0245953	0.0696454	-0.064976	-0.118317	0.0930899	0.0320066	-0.0460642	-0.161944	0.0527245	-0.0105727	-0.0509025	-0.0503121	0.0396971	0.0487537	-0.0222756	-0.0609459
X3.59_95.0856m.z	-0.334835	0.143523	0.188089	0.0981501	-0.17805	-0.10639	-0.125003	-0.0199596	0.0320419	-0.053909	-0.109974	0.0243655	-0.100332	0.149357	0.167448	-0.0478954	0.211843	0.390671	-0.104232	-0.158012	-0.0881231	0.0639537	-0.165636	0.00912186	-0.234023	0.0264493	-0.0153459	-0.277081	-0.022088	-0.175619	-0.15518	-0.144041	0.19746	-0.134989	0.12548	0.073477	-0.116246	0.0561077	0.340208	0.0740033	0.000681008	0.130684	0.111743	0.155519	0.159416	-0.0841156	-0.11298	0.00616325	-0.0207968
X3.65_112.0761m.z	-0.0672132	0.31277	0.0853835	-0.132684	-0.0410646	0.015135	-0.0181406	0.152137	0.228299	0.0477818	-0.0625836	0.109916	0.0707606	0.306334	0.046614	-0.0897088	-0.0172726	0.23323	-0.0289674	-0.0686985	0.0607264	0.123081	-0.0858779	0.193064	-0.0143273	-0.259691	0.104281	0.00800377	0.00768732	0.00820042	-0.0129291	-0.109399	0.295941	0.0512872	0.194925	0.12311	-0.102562	0.110854	0.086442	0.0129061	0.0015701	0.248721	0.171935	0.192236	0.12208	-0.0441167	0.0489995	-0.15406	-0.203687
X3.65_168.1026m.z	-0.0974505	0.218099	-0.104621	-0.100422	-0.0909754	-0.054753	-0.0289095	-0.00709675	0.216283	-0.101039	-0.175811	0.0958563	0.0179542	0.205239	-0.141652	-0.117078	0.0391173	0.0252628	-0.0441816	-0.00773158	-0.00624623	0.148621	-0.184026	-0.0235804	0.133929	-0.251353	0.0176132	0.119737	0.0187974	0.0325037	-0.135574	-0.0633738	0.066985	0.0225141	0.0855305	0.100596	-0.0730254	0.0999536	0.0273161	-0.0569878	-0.0502842	0.0813358	0.0159128	0.00701277	-0.00965366	0.0284708	0.0373119	-0.0848	-0.124234
X3.68_175.0402m.z	0.171852	0.120958	0.0373088	-0.0118144	0.0541645	0.13577	-0.0689843	0.0678627	0.148766	0.0301649	-0.0785611	0.121825	-0.0369645	0.0929671	-0.0149346	-0.03117	-0.18949	0.0387965	0.0361731	0.0476781	0.0293201	-0.0254389	-0.16468	0.238357	0.0749147	-0.0444959	0.189567	0.0861396	0.000531537	0.0135219	0.151646	-0.143011	0.0728404	0.0517898	0.0201344	0.196627	-0.137823	0.169819	0.0149475	0.0929121	0.154658	0.0411134	0.094973	0.117263	0.0383595	0.0224187	0.0690595	-0.0724981	-0.119083
X3.69_199.0951m.z	-0.199646	0.170563	-0.119167	0.00227199	-0.123783	-0.171381	-0.175167	-0.0864917	0.181952	-0.26911	-0.319845	0.0877173	-0.110893	0.151389	-0.143915	-0.213629	0.0934751	0.125863	-0.0924811	-0.114578	-0.121188	0.0111372	-0.0991438	-0.0760779	-0.0232868	-0.0826075	-0.0650394	-0.0582632	-0.0639135	-0.0800102	-0.0769232	0.0149606	-0.0425368	-0.0934757	-0.0718423	0.161265	-0.0900121	0.004415	0.190091	0.0688919	0.0950037	-0.0403668	0.104224	-0.0112628	-0.115355	0.0596426	0.0701103	0.0473838	-0.00724676
X3.80_133.1014m.z	-0.164045	-0.02442	-0.136046	-0.0336255	-0.195305	-0.182065	-0.0397237	-0.0887094	0.182525	-0.142984	-0.276737	0.170204	-0.164756	-0.030481	-0.155682	-0.0129242	0.118876	-0.0514279	-0.0614685	-0.0547608	-0.228606	-0.106831	-0.0879885	-0.119724	-0.127621	0.11628	-0.11712	-0.00493438	-0.113156	-0.073598	-0.0526473	-0.0810911	-0.0978787	-0.193867	-0.103373	0.0312207	-0.0833514	0.0960855	0.0492194	-0.0110988	0.0533015	-0.0984836	0.025192	-0.00458811	-0.00614072	0.00974486	-0.11153	0.0697609	0.0787647
X3.84_124.0759m.z	0.00822165	0.239129	-0.0345236	-0.0595262	0.00304287	0.0258185	-0.0570943	-0.178749	0.0583621	-0.058081	-0.0306995	-0.0270033	-0.199608	0.240292	-0.0135769	-0.114037	-0.0792506	0.0802996	0.0478813	0.0337557	-0.135024	-0.00361614	-0.0322553	-0.00511242	0.120118	-0.150554	-0.0354629	0.16854	-0.111869	0.0612436	-0.105706	-0.102822	0.133159	0.00837726	0.133499	0.251735	0.104237	-0.0703451	-0.169915	0.0125895	-0.0997077	0.183749	0.0852483	0.0183955	-0.0484127	0.13329	0.0181951	-0.0476175	-0.061705
X3.96_198.1489m.z	-0.300056	0.174009	-0.0608007	-0.120416	-0.157068	-0.0186961	-0.18717	0.0403628	0.0394802	-0.145769	-0.194058	-0.00033859	-0.0506942	0.144277	-0.0479717	-0.034211	0.160025	0.00135336	0.0746283	0.0699717	-0.181488	-0.0199302	-0.0900746	0.071878	0.06362	-0.109296	0.0935468	0.0344731	-0.166107	-0.00204934	-0.0357301	-0.119184	-0.0770882	-0.0872844	-0.0719006	0.231835	0.00278043	-0.0719858	0.112129	0.176102	-0.0636584	-0.0446007	0.047253	-0.0530752	-0.102164	-0.001657	0.218848	-0.100208	-0.0655742
X4.01_160.1331m.z	-0.111694	-0.052349	-0.111272	0.0658878	-0.125704	-0.160253	-0.244491	-0.0727417	0.0589342	-0.0731941	-0.133327	0.112986	-0.0633677	-0.06147	-0.177405	-0.0402929	0.0924591	-0.066766	-0.0443169	-0.0176529	-0.129158	-0.0357159	-0.0583969	-0.0595179	-0.187969	-0.0524101	-0.00500161	-0.192711	0.0999874	-0.186127	0.00407107	0.0237686	-0.0919434	-0.181105	-0.0552905	0.0208425	0.00515531	-0.0310802	0.0198377	0.0418748	0.0707491	-0.106067	-0.0510138	-0.034526	-0.0394936	0.00352651	-0.0591447	-0.0327353	0.00354347
X4.10_116.0707m.z	-0.371343	0.148027	0.0831335	-0.0231743	-0.165289	-0.0409534	-0.0887895	-0.0226209	0.0583621	-0.0905755	-0.154178	0.0247428	0	0.145293	0.0746729	-0.102633	0.176282	0.263004	-0.0252892	-0.0287643	0.00545969	0.0674439	-0.0773433	0.0405706	-0.120874	-0.0341238	0.0243813	-0.164518	0.0501181	-0.102796	-0.0653429	-0.08331	0.130949	-0.0769586	0.0882036	0.0526284	-0.0676612	0.0099207	0.25001	0.0901643	-0.0647462	0.107901	0.120177	0.112828	0.0942407	0.00036035	-0.0749217	0.0886074	0.0672645
X4.13_280.1558m.z	-0.115771	0.0634785	-0.0296487	-0.129504	-0.068168	0.103274	-0.121368	0.00798385	0.146477	0.0339658	-0.149789	0.184751	-0.124623	0.0502937	-0.0629062	0.0942703	0.0436894	0.0203005	-0.101877	-0.121866	-0.0105538	0.0210578	0.0658593	0.0675706	0.0303352	-0.0774522	0.00862993	-0.0929083	0.0189664	-0.0901371	0.0238949	0.0429796	-0.0264922	-0.00506274	-0.0321603	-0.0114105	-0.0528466	-0.00942605	0.15127	0.0264207	-0.114718	-0.0718233	-0.117833	0.00529184	0.135741	-0.0249412	0.0182596	-0.062386	-0.0783498
X4.13_99.0263m.z	-0.218388	-0.14717	-0.0344043	-0.0154496	-0.0215154	-0.0373923	0.0408334	0.0514514	-0.0200262	-0.134263	0.0223782	-0.136529	-0.0644238	-0.162565	-0.0764831	-0.0144446	-0.00558818	0.0789463	-0.127073	-0.0533615	0.0816157	-0.00121357	0.029945	0.0673616	-0.111865	-0.188614	0.0991935	-0.064445	0.154404	-0.0433403	-0.0736233	0.234739	0.100685	-0.0710356	0.155978	0.0128698	0.0639744	-0.0666214	-0.0866572	0.038457	0.0572835	0.1361	0.0109168	-0.0564002	-0.00925411	-0.0146358	-0.0288872	-0.0949798	-0.0737952
X4.15_117.0336m.z	-0.132149	0.0342015	0.026751	0.148588	0.106684	0.144227	-0.00945533	0.0297176	0.100131	-0.015368	0.0946064	-0.171168	-0.0105613	0.0228608	0.014482	0.0615798	-0.102619	0.157893	0.0621697	0.0294471	0.0520498	-0.128998	0.0707226	0.118421	-0.0153381	-0.0216473	0.102186	-0.0375916	-0.0265001	-0.12556	0.0172828	-0.106313	0.117741	0.0182376	0.127114	0.230112	-0.0818859	0.054421	0.0349327	0.0998769	-0.0764021	0.119626	0.0306396	0.0495073	0.0929529	0.0701482	0.11015	-0.0595596	-0.0963253
X4.16_158.0607m.z	-0.2436	0.0905035	-0.0421259	0.0408959	0.0690117	0.109506	-0.0991054	-0.00975803	0.127023	0.0120737	0.0450018	-0.0947567	0.06548	0.0990633	-0.0113141	-0.0707027	-0.0863629	0.176389	-0.00632615	0.0185663	0.0807462	-0.1362	0.101721	0.124551	0.103336	-0.0873757	0.110985	0.0499276	0.0292499	-0.0864532	0.0269213	-0.100158	0.120209	0.101708	0.147418	0.170494	-0.118938	0.10561	0.0733634	0.0945258	-0.07807	0.137151	0.00486694	-0.00179161	0.0275134	0.120816	0.15118	-0.0264706	-0.0461912
X4.22_115.0212m.z	-0.031665	0.0596762	-0.229021	-0.0790654	-0.0858004	-0.185626	-0.23961	-0.226209	0.0183097	-0.168293	-0.286079	0.149973	-0.198552	0.0426734	-0.243479	0.0152049	0.059946	-0.184058	-0.165532	-0.139559	-0.222197	-0.226941	-0.0228051	-0.174802	-0.00987515	0.0349749	-0.19278	0.054653	-0.107281	0.0567731	0.0941845	-0.0149299	-0.220135	-0.203197	-0.221395	-0.0699531	-0.0738703	0.0151284	0.152413	0.0632057	0.0405073	-0.238336	-0.0281385	-0.0392217	-0.0286721	-0.00360042	-0.128975	0.151359	0.130469
X4.38_107.0496m.z	-0.0525607	0.104452	-0.153954	-0.0845182	-0.283658	-0.157137	-0.190862	-0.137943	-0.00572177	-0.202746	-0.222272	0.0507401	-0.278818	0.102619	-0.159755	-0.178657	0.310398	-0.134885	0.0178651	0.033076	-0.2268	-0.117769	-0.355235	-0.0894612	-0.139665	-0.0315953	-0.0957188	-0.0644788	0.0212523	0.0389559	-0.161558	-0.0804642	-0.232101	-0.220525	-0.221512	-0.0711605	-0.127436	0.0639177	-0.0387165	0.0651083	0.0493541	-0.21979	0.0659403	0.00976625	-0.0196392	-0.0219937	-0.0913716	0.161635	0.149898
X4.42_109.1014m.z	-0.155971	0.0140953	0.153088	0.0658878	0.00278518	0.0284894	-0.10128	0.104234	0.0560734	-0.0245249	-0.159533	0.157328	-0.024291	0.0152405	0.0963959	0.0699425	0.0111764	0.250824	-0.0537769	-0.054484	0.0590242	0.206685	-0.0680989	0.0698318	-0.110203	-0.0344894	0.0868708	-0.0660365	0.0011491	-0.121885	-0.130213	0.0610873	0.04759	0.0738629	0.0762145	-0.10157	-0.187607	0.10636	0.253689	0.0931058	0.0797945	0.0618099	0.0654426	0.0228453	0.0288073	-0.0549704	-0.0375638	-0.0177393	-0.0295218
X4.42_174.0554m.z	-0.169682	0.255365	0.183439	0.0195391	0.10834	0.116628	0.00541275	0.0696369	0.175658	0.10946	-0.0208418	0.186721	0.250302	0.25604	0.189624	-0.0114037	-0.0975392	0.324808	0.0511474	0.033196	0.166666	0.0774597	0.0476994	0.189752	-0.0652331	-0.0143721	0.155102	-0.136295	-0.0966999	-0.211745	0.0729412	-0.00138912	0.151853	0.248429	0.214565	0.122741	-0.161495	0.131233	0.129634	0.0740432	-0.128256	0.174636	-0.0474988	-0.00495688	0.0312937	0.0387823	0.0128613	0.0263291	0.0558996
X4.45_130.0658m.z	-0.170325	0.0887708	0.179562	0.0363519	0.093037	0.144227	-0.0612049	0.181854	0.183669	0.174598	0.107579	0.0521912	0.192215	0.100079	0.185551	-0.0631003	-0.103127	0.256688	0.0711131	0.0892084	0.182247	0.00997279	0.19387	0.163324	-0.15194	0.0727486	0.160946	-0.200325	-0.0493531	-0.24707	0.0526135	-0.0058054	0.168251	0.23246	0.211729	0.0330272	-0.137332	0.0771627	0.183845	0.0755554	-0.0792838	0.20125	0.0206507	0.0199597	-0.0138212	-0.0172291	0.0668842	0.10687	0.152283
X4.55_151.1118m.z	-0.197837	0.0233733	-0.155358	0.0554367	-0.192682	-0.185181	-0.130019	-0.121088	0.0675169	-0.227397	-0.275611	0.100555	-0.230236	0.00762025	-0.205011	-0.153569	0.203207	-0.0257139	-0.0537184	0.0246802	-0.0550454	-0.0832357	-0.102182	-0.063558	-0.152177	-0.0362345	-0.0304152	-0.0995571	-0.0428579	-0.0587241	-0.1295	0.0649626	-0.0802449	-0.0949433	-0.0824426	0.0318105	-0.141095	0.0566208	0.0501107	-0.0317104	0.0954419	-0.0819288	0.0333865	-0.0631856	-0.110598	-0.00880241	-0.0342025	0.0302411	-0.00709309
X4.64_139.1118m.z	-0.217578	0.0467862	-0.00131249	0.067251	-0.232564	-0.184736	-0.057536	-0.0319354	-0.038908	-0.1704	-0.219761	0.0606333	-0.0570309	0.0355612	-0.0493293	-0.134563	0.245372	0.108269	-0.0167918	-0.0196857	-0.0284752	0.0375685	-0.154659	-0.0278326	-0.139315	-0.0120126	-0.025472	-0.14993	0.107967	-0.0758593	-0.161137	0.0791027	0.0208489	-0.0866308	0.00456273	-0.070202	-0.0858553	0.0477693	0.169746	-0.0499093	-0.0057728	-0.0152489	-0.00947272	-0.0199535	-0.016575	-0.0918062	-0.0531811	0.0109702	0.0244202
X4.65_86.0601m.z	-0.0441268	0.02555	-0.177994	-0.0663422	-0.0250737	-0.0845778	-0.043336	-0.0199596	0.0812492	-0.0877684	-0.153175	0.155777	-0.249246	0.00101603	-0.171521	0.0752642	-0.00406413	-0.066766	-0.0849125	-0.0514178	-0.118574	-0.10328	0.00322584	-0.0409393	0.036299	-0.0468707	-0.0828154	0.0117737	-0.00107229	0.0874149	0.0292717	0.187881	-0.0521606	-0.0320198	-0.0465583	0.0203263	-0.120336	0.0967338	0.0219525	-0.0185492	0.00250018	-0.0326701	0.0246696	-0.0358044	-0.0703325	0.00700681	-0.0738402	0.0682755	-0.0129261
X4.67_100.0219m.z	-0.160836	0.133626	0.154202	-0.0377151	-0.0124962	0.0574239	0.0154909	0.0558869	-0.00114435	-0.00707258	0.0404151	-0.0973783	0.06548	0.145293	0.12898	-0.0266085	0.0162565	0.170524	0.104331	0.136324	0.097918	0.0607308	-0.0601695	0.0197123	-0.0442046	0.0112169	-0.0110908	-0.114609	0.103619	0.0396963	-0.159143	-0.116692	0.154564	0.00112848	0.0744908	0.0226582	-0.0504194	-0.0428258	0.131235	0.129906	0.0613663	0.138217	0.216935	0.202522	0.105526	-0.127361	-0.0242939	0.0912646	0.0687858
X4.71_169.1224m.z	-0.262871	-0.0439473	-0.0849335	-0.0368063	-0.0759517	-0.0689977	-0.0956743	0.0292741	0.116152	-0.0702289	-0.106653	0.0635291	0.041189	-0.059946	-0.10771	-0.0456147	0.106684	0.0121803	0.0050806	0.0848198	0.0421044	0.0245264	-0.0340956	0.0803424	-0.0430402	-0.132716	0.0931412	-0.0807536	0.0314129	-0.0281684	-0.1008	0.0866722	-0.0240578	0.000872567	0.0364803	0.0581555	-0.0069864	-0.0975049	0.0704218	0.0388689	0.0271867	0.0148403	-0.0276101	-0.135471	-0.145057	-0.0208233	0.0658365	-0.0633117	-0.0409912
X4.78_133.1015m.z	-0.197923	-0.00691484	-0.159088	-0.0472575	-0.205563	-0.133099	-0.127902	-0.156572	0.232876	-0.222505	-0.289132	0.0957176	-0.249246	-0.0203207	-0.191887	-0.200704	0.142245	-0.0496234	-0.0280756	-0.00612929	-0.0964678	-0.15272	-0.0661849	-0.060372	-0.0977222	0.0295922	-0.0646093	-0.0381539	-0.0478199	-0.0581803	-0.0507362	-0.0170074	-0.126888	-0.156522	-0.171064	0.0484931	-0.20051	0.134761	0.028398	-0.0399262	0.0706325	-0.157516	0.0614144	0.0110354	-0.0574824	0.0386868	-0.0411217	-0.00879893	-0.0616743
X4.78_137.0963m.z	-0.120229	0.0715154	-0.125072	0.071795	-0.184556	-0.227025	-0.129295	-0.180967	0.120157	-0.208844	-0.312637	0.161388	-0.342186	0.0518177	-0.163375	-0.201465	0.163581	-0.0775929	-0.147531	-0.124348	-0.194939	-0.145463	-0.104748	-0.154147	-0.127701	0.0946017	-0.153114	-0.0831133	-0.0800286	-0.0717821	0.0082466	0.0753595	-0.140769	-0.198455	-0.16125	0.02605	-0.196774	0.119463	0.0716359	-0.0259351	-0.0298887	-0.151408	0.0910647	0.0075567	-0.0562408	-0.00398233	-0.0880042	0.0799654	0.0410281
X4.80_153.0912m.z	-0.119682	-0.0683554	0.0268328	0.00681598	-0.0700531	-0.0293796	-0.0861511	0.0625401	-0.0188818	0.0772886	0.0384623	0.0401374	0.0528064	-0.0640101	0.0257961	-0.165733	0.147325	-0.0798485	0.128842	0.085847	0.0979118	0.0268245	-0.0515857	-0.08763	-0.142449	0.0454759	-0.0374384	-0.0885147	0.106661	-0.0941067	-0.154796	-0.0645293	-0.0423832	-0.0262171	0.0375895	-0.151802	-0.116812	0.080739	0.000682364	0.0391424	0.0212973	0.00772125	0.0158698	-0.0723157	-0.0689371	0.0675364	0.0840961	0.0700992	0.0767332
X4.82_191.1067m.z	-0.21844	0.0716859	0.0898971	0.0254463	-0.0886739	-0.097487	-0.0304156	0.0159677	0.0217427	-0.110745	-0.11365	-0.0146077	0.0792096	0.0335291	0.0452563	-0.0752642	0.117352	0.0663149	0.0523745	0.00934925	0.0643119	0.069745	-0.12049	-0.0401067	-0.1389	-0.0588096	-0.0367655	-0.113374	0.0718313	-0.054011	-0.0773871	0.0111406	0.00406342	-0.0692689	-0.0157745	-0.0392148	-0.0917203	0.0552475	0.0771994	-0.0471584	-0.047535	-0.0149386	0.0874606	0.0374731	-0.0614779	-0.0710999	-0.0458533	0.0325108	0.0534195
X4.83_165.0551m.z	-0.273462	0.00921053	-0.0630507	0.0358975	-0.0961857	-0.165594	-0.0716567	0.00177419	0.0125879	-0.0906561	-0.169623	0.0599981	0.0749851	0.00660422	-0.0678844	-0.105674	0.165105	0.11684	-0.138179	-0.139144	-0.013534	-0.133865	0.13268	-0.0726369	-0.0809615	0.117518	-0.0958847	-0.0439055	-0.0551969	-0.0606352	-0.0554956	0.0113772	0.0317666	-0.0328739	-0.0537204	-0.0400627	-0.203263	0.122646	0.241124	0.0145966	0.0766291	-0.00401271	0.181675	0.149868	0.081947	-0.0844667	0.0670655	0.132913	0.096187
X4.83_232.1104n	-0.243643	0.115605	0.133128	0.0926974	-0.183592	0.033386	-0.145703	0.126411	0.0366193	0.0542382	-0.00373132	0.0052304	-0.00950516	0.0990633	0.0954908	0.00760244	0.143261	0.11684	0.119696	0.0553758	0.0102957	0.144145	-0.185132	0.0966167	-0.116873	-0.103435	0.124979	-0.144136	0.0142225	-0.117313	-0.170499	-0.0592249	0.0795103	-0.0885178	0.0947389	0.0325448	-0.00274049	-0.0546053	0.18193	0.01925	0.0184534	0.0949686	0.0955906	-0.000719101	-0.0497343	-0.00417945	0.088081	-0.0210116	0.0380316
X4.86_203.1432m.z	-0.134199	0.0668487	-0.0327236	-0.0599806	-0.146195	-0.0227025	0.0179708	0.0545563	0.0606508	-0.154922	-0.19878	0.0668859	0.0401329	0.0360692	-0.0810087	-0.059299	0.1204	0.0378942	0.162573	0.184844	0.0447866	0.116872	-0.254055	0.102703	-0.0699956	-0.169267	0.091642	-0.092601	0.115543	-0.059397	-0.0876278	0.130976	0.00823443	0.0214966	0.0233206	0.0422809	-0.0552675	0.081547	0.0506763	-0.0507238	-0.06497	0.0231269	0.027733	-0.0162382	-0.0495161	-0.0410029	0.0235749	0.0276793	0.029491
X4.88_149.0449m.z	0.224412	-0.00104278	-0.0952357	-0.0213567	0.180313	0.0111287	0.0925603	-0.115322	-0.204839	0.00389766	0.000461573	0.0136758	-0.0147858	0.0182886	-0.039373	0.0387725	-0.153929	-0.0947355	0.101627	0.0215494	-0.0458989	-0.0998539	0.126336	-0.0558741	0.0990434	0.083308	-0.0559947	0.0223891	-0.0926227	-0.0583677	0.111369	-0.153328	-0.0489609	0.0721949	-0.130408	0.0678701	0.000236567	0.0417229	-0.0780815	-0.0460273	0.0117726	-0.180747	-0.146371	0.138058	0.263793	0.00104101	-0.0562658	0.072495	0.0906121
X4.88_151.0241m.z	0.284995	-0.0622058	-0.0603507	0.00590718	0.119943	0.0667719	0.1556	-0.0882658	-0.169937	0.0503921	0.0492722	0.00441456	0.0147858	-0.0355612	-0.0167448	0.0631003	-0.130052	-0.0821041	0.139504	0.047389	-0.0992852	-0.0840375	0.0745137	-0.0308527	0.18917	0.0418199	-0.0625478	0.157166	-0.200024	0.0695177	0.0497776	-0.209594	-0.0246264	0.0637714	-0.0826976	0.0521553	0.00915237	0.0504238	-0.092863	-0.0124389	0.0518165	-0.121592	-0.139233	0.0921678	0.206848	-0.0780513	-0.022011	-0.0202612	0.0208275
X4.89_159.0692n	-0.0678317	-0.0753416	-0.154516	0.0331711	-0.170358	-0.064101	-0.109874	-0.111774	-0.0326141	-0.145327	-0.165369	0.0618716	-0.100332	-0.0228608	-0.131243	-0.106434	0.121416	-0.0987956	-0.0916415	-0.0827562	-0.166156	-0.128768	-0.0581972	-0.0688302	-0.0829924	0.140108	-0.112334	-0.0452267	-0.0255353	0.00572401	-0.03318	-0.077938	-0.104595	-0.231027	-0.154134	-0.00281115	-0.0817784	0.0384938	0.022143	0.0826247	0.140272	-0.130134	0.0279358	-0.00814981	-0.0222486	0.130253	0.0224565	0.0432934	0.0602022
X4.93_103.0547m.z	0.0142771	-0.0187779	-0.246735	-0.137683	-0.273445	-0.160698	-0.188552	-0.247499	0.080677	-0.160004	-0.310929	0.229322	-0.0686484	-0.00863629	-0.207726	-0.167254	0.164597	-0.248568	-0.151102	-0.164267	-0.202734	-0.249673	-0.0816597	-0.202767	-0.0450066	0.125011	-0.199214	0.0634679	0.0250099	0.05575	0.0645687	0.0671416	-0.31076	-0.161477	-0.332053	-0.0141571	-0.023967	0.00387119	0.0303498	0.0757337	0.16271	-0.307068	0.0653719	-0.0198736	-0.103587	0.0647584	-0.009881	0.0436625	0.0402014
X4.96_154.1357n	-0.113386	0.0221798	-0.111241	-0.0349887	-0.116889	-0.172717	-0.0459857	-0.0829433	0.00915483	-0.183981	-0.167525	0.0169327	-0.160532	-0.00711223	-0.133506	-0.111756	0.138181	-0.0618037	0.0496035	0.0854441	0.025286	-0.00374517	-0.101574	-0.0509183	-0.0685269	-0.0667422	-0.00847018	-0.0429715	0.00930959	-0.025818	-0.137839	0.0528878	-0.0839979	-0.0663398	-0.10384	0.0167102	-0.144029	0.0805638	-0.0325506	-0.0526355	-0.0240528	-0.119091	-0.0156732	-0.0394645	-0.0640258	-0.0589773	-0.0284171	-0.0803836	-0.0803997
X5.09_85.0286m.z	-0.127177	0.0601916	0.171306	0.0018176	-0.150827	0.146008	-0.123191	0.190725	0.119013	0.090598	0.0381912	0.0194254	0.171093	0.0548658	0.128528	0.12468	0.11786	0.120449	0.0523991	-0.00336142	0.0881231	0.118128	-0.0967966	0.150948	0.0272473	-0.19105	0.175674	-0.0846464	0.237388	0.0292223	-0.000365628	-0.106781	0.0933266	-0.105223	0.12449	-0.0666012	0.0465852	-0.0412098	0.150037	-0.0300046	-0.0596764	0.0521776	-0.143833	-0.0306878	0.119895	0.0416374	0.0853373	-0.171968	-0.112478
X5.10_191.1431m.z	-0.0464622	-0.075972	-0.138405	-0.0018176	-0.11552	-0.0658816	0.0107689	-0.0736288	0.112147	-0.153558	-0.198919	0.112666	-0.202777	-0.0762025	-0.148441	0.0190061	0.0970312	-0.115938	-0.0912786	-0.0696734	-0.155922	-0.195311	0.0596073	-0.137034	-0.0939276	0.197585	-0.143041	-0.0251113	-0.0986601	-0.0104249	0.0962707	0.0980125	-0.107152	-0.207958	-0.127833	0.0509233	-0.110053	0.0765083	-0.0372073	-0.113807	-0.109204	-0.120129	0.0330362	-0.00266436	-0.00293513	0.0544098	-0.147213	0.0282359	-0.00713612
X5.10_262.1201n	-0.155707	0.294452	-0.0576882	0.0118144	-0.187458	-0.0770103	-0.0863662	-0.0492337	0.0617951	-0.155158	-0.222104	0.121196	-0.0380206	0.287029	-0.061096	-0.0554978	0.0965232	0.00992467	-0.104346	-0.113338	-0.0966214	-0.0520545	-0.169903	-0.0146706	-0.0834902	-0.0328519	-0.0795127	-0.0411403	-0.0749806	-0.0742647	-0.0475746	0.0218478	-0.0239164	-0.121685	-0.0298037	0.109392	-0.0737935	0.0505867	0.14681	-0.0304718	-0.02253	-0.00186809	0.142432	0.0143052	-0.0873163	-0.0293023	0.0117337	0.13533	0.095096
X5.12_313.2157m.z	-0.194024	-0.090111	-0.0554042	0.0177216	-0.0805478	-0.039618	-0.00627336	0.0829433	0.0171653	-0.0188946	0.0356767	-0.0767276	0.0443574	-0.0777266	-0.0190076	-0.134563	0.123448	-0.0175937	0.11865	0.178478	0.0955061	-0.0138992	0.0634261	0.0148395	-0.256662	0.277135	0.0305012	-0.256367	0.0298122	-0.218751	0.180202	0.145178	0.031991	-0.0347146	0.0475937	-0.0102584	-0.0123353	-0.0087532	-0.138465	0.0128262	-0.150786	0.0725484	0.0468413	0.0499345	0.00855644	-0.0871802	-0.0129012	0.130179	0.165308
X5.13_147.0803m.z	-0.341851	0.137813	0.0507542	-0.0122688	-0.153068	-0.129538	-0.0251387	0.0944755	0.0228871	-0.0742459	-0.133472	0.0514334	0.156307	0.112272	0.0194602	-0.0805859	0.214891	0.113683	-0.0585407	-0.070021	0.0751636	0.0255372	0.00078649	-0.0288802	-0.16066	0.0209253	-0.055583	-0.166733	0.0203336	-0.102006	-0.0116202	0.0559703	0.0517456	-0.100851	-0.0217506	-0.0742328	-0.0206458	-0.0236051	0.197268	-0.0510219	0.00623626	0.0241715	0.214745	0.154296	0.0311738	-0.0763111	-0.0719507	0.139008	0.100333
X5.15_130.0658m.z	0.129439	-0.225363	-0.0962891	-0.0495295	0.0924686	0.018251	-0.0459291	0.0394757	-0.00457742	0.020524	0.104093	-0.10921	-0.299941	-0.210827	-0.10771	0.0478954	-0.11786	-0.210674	-0.0524329	0.00786075	-0.134071	-0.167273	0.112966	-0.0823579	0.0409539	0.115211	-0.0553434	0.000479305	0.0535132	0.128952	0.13067	0.0846869	0.00357471	-0.0645021	-0.0131106	-0.119408	-0.0130788	0.00812951	-0.0263755	-0.0133702	0.122512	0.0037454	-0.00410802	0.00574973	-0.0201802	-0.116362	-0.0195285	0.120196	0.0752304
X5.15_145.0649m.z	-0.000498468	0.157701	-0.124421	-0.0777022	-0.182533	-0.108171	-0.0474465	-0.129516	-0.0394802	-0.16104	-0.216604	0.141018	-0.100332	0.154437	-0.106352	-0.0532171	0.111764	-0.115938	-0.112887	-0.0866743	-0.0988336	-0.117028	-0.0681143	-0.0957165	-0.0356507	0.069366	-0.114619	0.0128491	0.0115064	-0.0148277	0.105771	0.112343	-0.0827254	-0.113539	-0.109097	-0.106584	-0.0661742	0.0363892	0.104325	-0.0204487	-0.0243523	-0.0861197	0.0793121	0.0162351	-0.0328212	-0.0817995	-0.0473311	0.227591	0.194344
X5.17_191.1067m.z	-0.219495	0.0613256	0.0935312	-0.0145408	-0.0628589	-0.145563	0.00395199	-0.0581047	-0.0377637	-0.0247185	-0.0711921	0.065064	0.179542	0.0233688	0.0724101	-0.0471351	0.155961	0.115938	0.055047	0.0184586	0.0693967	0.12023	-0.148902	-0.0621417	-0.108768	-0.0378997	-0.0590977	-0.0743291	0.0132423	-0.0631485	-0.0854955	0.00485268	-0.0024067	-0.0552245	0.00305718	-0.0790686	-0.0175582	0.00295255	0.0832331	0.040919	-0.0304751	-0.010084	0.0594234	-0.0264899	-0.0784433	-0.0614074	-0.058223	0.035208	0.053272
X5.21_109.1014m.z	-0.192172	-0.0177431	0.00592837	0.158585	-0.156394	-0.164704	-0.0917337	-0.168991	-0.0629395	-0.165299	-0.230141	0.123769	-0.100332	-0.0213367	-0.00769357	-0.165733	0.170186	0.0424054	-0.136494	-0.0940153	-0.100182	-0.023064	-0.0759546	-0.155348	-0.207897	0.0640816	-0.142346	-0.154794	-0.0270224	-0.140341	-0.0581348	-0.0308556	-0.0612495	-0.165698	-0.110535	-0.112283	-0.187865	0.0908471	0.207094	-0.0226925	0.0740186	-0.140365	0.067111	0.0614554	0.0437503	-0.118925	-0.189914	0.049509	-0.00135838
X5.21_112.1124m.z	-0.081998	-0.166916	0.0126238	0.131321	-0.000967223	0.131318	0.000407655	0.209798	0.104708	0.142449	0.0982926	0.0556931	-0.0918832	-0.17171	-0.028964	-0.037252	-0.0645181	-0.224659	0.0937513	0.111216	0.0652582	0.0782861	0.050578	0.20195	-0.0932486	-0.119254	0.202793	-0.17993	0.196687	-0.0163179	-0.0095985	0.195579	-0.00517303	0.092563	0.0420355	-0.00650405	0.0924884	-0.123737	0.000817608	-0.0128323	0.194002	0.0339145	-0.0440329	-0.0283399	-0.0236654	0.0901892	0.0774411	-0.0688321	-0.0545289
X5.24_142.1227m.z	-0.211938	0.0768681	0.159234	0.144499	-0.0079637	0.0418437	0.112717	0.0793949	-0.0703778	-0.0111961	0.0744069	-0.130676	0.265088	0.110748	0.16247	0.0205266	0.060454	0.13263	0.011988	0.00441321	0.149716	0.168198	-0.0726182	-0.104961	-0.0204539	0.0435895	-0.0836326	-0.0904534	0.173487	-0.017596	-0.171292	0.0341286	0.133309	0.0672894	0.0233759	-0.15195	0.0994349	-0.140872	0.208923	-0.069482	-0.0231921	0.0778208	0.16468	0.18047	0.101586	-0.0400513	-0.105364	0.0590675	0.0394085
X5.25_137.0964m.z	-0.137288	0.107759	0.0757665	0.160857	-0.029285	-0.0498564	-0.149541	0.0328225	0.0223149	0.0156842	-0.0993028	0.125346	-0.03274	0.0802666	0.0312268	-0.0266085	0.0690903	0.100149	-0.0261165	-0.0472014	-0.0617372	-0.0164001	0.114953	0.046107	-0.229672	0.112713	-0.00197238	-0.175988	-0.106277	-0.216876	0.0819498	-0.108864	0.0516473	-0.059757	0.0407512	0.0520938	-0.131261	0.0157091	0.148344	0.156198	0.152312	0.0828014	0.211303	0.0779271	-0.0786861	0.0257112	0.0213136	0.0214207	-0.000556261
X5.28_199.1116m.z	-0.217141	0.154117	0.0844222	-0.00681598	-0.147975	-0.113957	-0.0153097	0.023508	0.0680891	-0.120931	-0.179817	0.0762181	0.0844903	0.121416	0.032132	-0.0357315	0.152405	0.0717283	0.00954304	-0.00925699	-0.0128335	0.163334	-0.255907	-0.0832919	-0.075225	-0.195256	-0.0871073	-0.0707312	0.0236918	-0.0272037	-0.123828	0.123825	0.0102077	-0.0509295	0.0493666	-0.00264217	-0.0107899	-0.0131498	0.147117	-0.000992776	-0.0776033	0.0586821	0.0536808	-0.0948137	-0.183094	-0.0297643	0.0226808	0.0308716	0.0541325
X5.30_153.0550m.z	-0.211452	0.00028151	-0.0083829	0.0109056	-0.0538962	-0.094371	-0.106104	-0.0274999	0.0120157	-0.0578583	-0.136648	0.0219793	0.0137297	0.0101603	0.00271538	-0.0942703	0.0807747	0.127216	-0.141559	-0.149425	-0.0403132	-0.111587	0.148905	-0.0412097	-0.0231147	0.146102	-0.0498594	-0.00323838	-0.0668908	-0.0389958	-0.0158818	-0.0266575	0.0402347	-0.0321986	-0.0690432	-0.00262374	-0.179594	0.0753101	0.318341	0.0854217	0.0808507	-0.0261318	0.18585	0.158101	0.091238	-0.0501719	0.00918663	0.107113	0.0528847
X5.34_262.1213n	-0.173818	0.0252289	-0.0446861	-0.0236287	-0.172766	-0.136215	-0.202118	-0.133951	0.102992	-0.0630208	-0.183409	0.157157	-0.116174	-0.0172726	-0.0868921	-0.160412	0.172218	0.00451122	0.0451718	-0.0442675	-0.0887314	0.0957892	-0.1863	-0.070772	-0.0661702	-0.140754	-0.0527289	-0.0585305	-0.0442528	-0.0801577	0.0710455	0.0890939	-0.0881412	-0.127768	0.00201252	0.0611756	-0.00332422	-0.0478092	0.0459735	0.114277	-0.08034	-0.0151537	-0.0138327	-0.184274	-0.27293	-0.0135824	0.108368	-0.00307547	0.0295925
X5.35_197.1166m.z	-0.246314	0.206339	0.057678	0.0308991	-0.0177736	0.0983773	-0.0382176	0.0270564	0.0337585	-0.014613	0.00749169	-0.0161491	-0.0559748	0.191522	0.0624537	0.0859076	-0.00254008	0.225561	-0.020347	0.0509719	-0.00985939	0.0217798	-0.0648455	0.164083	-0.0777414	0.0282035	0.128192	-0.107257	-0.0468367	-0.125593	-0.0511848	0.0520734	0.146111	0.020402	0.136486	0.143811	-0.0344281	-0.0266037	0.190401	-0.0308252	-0.0487803	0.17463	0.0886066	6.14616e-06	-0.0453577	0.00281197	-0.104291	0.000701208	-0.00666898
X5.38_204.1512n	-0.182147	-0.0196859	-0.23753	-0.0268095	-0.178241	-0.144227	-0.136485	-0.127742	0.124735	-0.246688	-0.272144	0.0783948	-0.174261	-0.0340371	-0.253888	-0.145967	0.193554	-0.0586458	0.0413183	0.105364	-0.0564926	-0.0105105	-0.168625	-0.0675214	-0.0422905	-0.0495897	-0.0292355	-0.035447	-0.0273911	-0.0512765	-0.161091	0.0433576	-0.159589	-0.0959824	-0.179467	0.0748012	-0.11064	0.0368101	0.0330609	0.00614107	0.0274295	-0.186929	-0.0174737	-0.0626908	-0.0811725	-0.0125045	0.0760462	-0.0970865	-0.0856396
X5.40_139.0546m.z	-0.00236003	-0.0759562	-0.117047	-0.154496	-0.0604055	0.0498564	-0.0459857	-0.0625401	-0.054929	-0.110961	-0.0121139	-0.0683596	-0.243966	-0.0695983	-0.0991113	-0.0486556	0.0990633	-0.141201	-0.0166719	0.0162166	0.0311513	0.0123754	-0.0279511	-0.117592	0.000805006	0.12357	-0.077353	-0.017848	0.0437827	0.114265	0.084626	0.209962	-0.0475746	-0.126775	-0.0878318	-0.187173	0.0838983	-0.0865089	-0.0614589	-0.0840202	-0.00987776	-0.00630789	0.114588	0.0494336	-0.0297017	0.0389979	-0.0719015	0.154146	0.178188
X5.40_139.1120m.z	-0.0668009	-0.0781567	-0.27202	-0.0436223	-0.142425	-0.15224	-0.207678	-0.142379	0.0692334	-0.137328	-0.146909	0.00727806	-0.19644	-0.0939831	-0.303217	-0.113276	0.175774	-0.0604503	-0.0975771	-0.00601858	-0.114162	-0.0267385	-0.0480527	-0.0357562	0.129308	-0.132059	0.00153612	0.14444	-0.0384059	0.0392539	-0.122937	0.020471	-0.074242	-0.046502	-0.103302	0.0509233	-0.135301	0.0864352	0.0369614	0.0218103	0.088181	-0.118212	-0.0745957	-0.111344	-0.0788612	-0.0706225	0.0941768	-0.0912062	-0.085197
X5.40_141.0703m.z	-0.248462	0.120625	-0.0623894	-0.0504383	-0.19821	-0.0275991	-0.156053	-0.0638708	-0.0732387	-0.0614753	-0.0461767	0.0120602	-0.0866025	0.135132	-0.0162923	-0.161932	0.232164	0.00992467	0.00466234	-0.0232778	0.0275995	-0.0312272	-0.0877243	-0.0375843	-0.188817	0.14389	-0.0550423	-0.183531	-0.0532889	-0.16117	0.0308909	0.0304038	-0.0153808	-0.188203	-0.0556377	-0.049593	-0.0529449	0.00592354	0.0112621	0.032989	-0.0362857	-0.014871	0.122328	0.090619	0.06098	-0.0318556	0.00861208	0.172285	0.174816
X5.40_203.0848m.z	-0.261936	0.0652191	0.0150204	0.00272639	-0.206407	-0.0663268	-0.0774658	0.0394757	0.0377637	-0.119266	-0.0243827	-0.0696785	0.0728729	0.0543578	0.0520447	-0.136844	0.258073	-0.0329319	0.0692709	0.0696919	0.0526828	0.0645036	-0.0483015	-0.0440854	-0.286004	-0.0127745	-0.0179726	-0.306574	0.134928	-0.19972	-0.176362	0.0974747	0.0361159	-0.111898	0.0345416	-0.190089	-0.00575441	-0.0414494	0.100117	-0.0539357	-0.0859993	0.0594963	0.108578	0.0729365	0.00184713	0.171385	-0.0908862	0.100888	0.136908
X5.44_283.2040m.z	-0.130122	-0.0128345	0.18712	0.104512	0.0937288	0.144227	0.131627	0.129959	-0.0698056	0.170781	0.203899	-0.0457386	0.0580871	-0.00508017	0.195055	-0.0349712	-0.0797586	0.203456	-0.00355212	0.0219953	0.300805	0.139121	0.161378	0.176904	-0.16483	0.0806597	0.198633	-0.286394	0.0614924	-0.289673	0.167525	0.0883287	0.169487	0.0580242	0.0895002	-0.101834	-0.0362347	0.018339	-0.0755857	-0.0479514	-0.0506689	0.167216	0.207364	0.246	0.18247	-0.191392	-0.147597	0.21675	0.205211
X5.47_109.1014m.z	-0.252268	-0.0858844	-0.179753	0.12087	-0.235727	-0.079236	-0.0514438	-0.114435	0.0074383	-0.124674	-0.121236	0.0331495	0.0168981	-0.0949991	-0.21723	-0.112516	0.239276	-0.102405	-0.0518793	-0.0166103	-0.0264873	-0.042094	0.0852082	-0.15168	-0.234161	0.166628	-0.097215	-0.151685	0.0487478	-0.114631	-0.154836	0.137707	-0.152944	-0.0331267	-0.135201	-0.0922764	-0.04904	0.00978859	0.0566485	-0.0707944	0.0258877	-0.158444	-0.0312111	-0.102413	-0.0875037	-0.0492202	-0.0631327	0.065689	0.0372541
X5.47_187.1117m.z	-0.0786103	0.0739261	0.148475	0.129958	-0.0786345	-0.082352	-0.0142566	0.00798385	0.00171653	0.000851807	-0.0218876	0.0147045	0.0876587	0.0574059	0.136221	-0.0669015	0.100587	0.070375	0.102578	0.0887994	0.122451	0.0525799	0.014335	0.0140991	-0.208552	0.0948628	0.0254197	-0.135622	0.00532766	-0.151685	0.0222664	-0.0576944	-0.0365862	-0.0215922	-0.045317	-0.0714677	-0.0757782	0.0503378	0.0670961	-0.04347	-0.0919612	-0.00394819	0.163178	0.067322	-0.055245	-0.066209	0.00247332	0.127048	0.142289
X5.56_233.1534m.z	-0.0778195	-0.126188	-0.116379	0.0381695	-0.0902129	-0.148679	-0.113883	-0.185403	0.0875431	-0.128716	-0.210568	0.11997	-0.187991	-0.142245	-0.146178	-0.0836269	0.0817907	0.0108269	0.00272483	-0.0261717	-0.0853118	-0.00724763	-0.0832143	0.00562243	-0.142486	0.0314141	-0.0434139	-0.11825	-0.0239038	-0.172313	0.00226751	0.0509824	-0.0775155	-0.201828	-0.146161	0.0192879	-0.0592523	0.0583659	-0.0175693	-0.0275242	0.0939191	-0.150363	0.0149019	0.0609207	0.101015	-0.0874019	-0.0537157	-0.0220142	-0.0366733
X5.59_165.0911m.z	-0.149719	-0.113012	-0.167818	-0.0972413	-0.277512	-0.214115	-0.169596	-0.145927	0.129312	-0.139829	-0.247568	0.164087	-0.0697045	-0.123448	-0.200033	-0.149768	0.252484	-0.128119	-0.123423	-0.115516	-0.149436	-0.0381277	-0.184619	-0.15226	-0.0584612	0.0423637	-0.149855	-0.0482254	0.0901985	0.00511874	-0.0473319	0.0275549	-0.180825	-0.31418	-0.226739	-0.0542629	0.0641127	-0.128911	0.033608	0.0377654	0.0631635	-0.215765	0.0482608	0.0332692	-0.0140702	-0.0622667	-0.039312	0.012142	0.0270294
[truncated: 261 more rows]
[truncated: 975 more columns]

## Sheet: Table S13
Supplementary Table 13 trans omics correlation between clinical index, urine metabolite, gut microbiome. Spearman correlation was reported here. BH adjust pvalue was reported in Supplementary Table 13. The anotation of the id was in Supplementary Table 14.
[truncated: 1,025 more rows]
[truncated: 975 more columns]

## Sheet: Table S14
Supplementary Table 14 The anotation of the ids that were in Supplementary Table 12 and Supplementary Table 13.
[truncated: 1,071 more rows]
